# Supplementary material for: Rabbit intakes and predictors of their length of stay in animal shelters in British Columbia, Canada
Source: PLoS One. 2024 Apr 24;19(4):e0300633. doi: 10.1371/journal.pone.0300633 (PMC11042706; doi:10.1371/journal.pone.0300633)
Supplement: S1 File — (XLSX) [file pone.0300633.s001.xlsx]

## Sheet: Sheet1
Animal ID	Animal Type	Source	Source Date	Intake Region	Surrender Reason	Status Date	Status	Outcome Eval Cat	Primary Breed	Primary Color	Gender	DOB	Age Years	Age Months
398253	Rabbit	Humane Officer Seized	2016-03-15 21:47:00	Cruelty Investigations Department		2017-01-08 13:08:00	Euthanized by Offsite Vet	UU	New Zealand	White	Male	2015-03-15	1	9
399447	Rabbit	Stray	2016-03-31 10:49:00	Vancouver Branch		2017-01-17 15:47:00	Adopted Altered	H	American	Ruby Eyed White	Female	2016-02-17	6	10
400783	Rabbit	Shelter Offspring	2016-04-16 11:39:00	Kamloops & District Branch		2017-04-10 16:09:00	Adopted Altered	H	New Zealand	White	Female	2016-04-16	6	8
399449	Rabbit	Stray	2016-03-31 10:49:00	Vancouver Branch		2017-01-17 15:47:00	Adopted Altered	H	American	Black	Female	2016-02-17	6	10
400780	Rabbit	Shelter Offspring	2016-04-16 11:39:00	Kamloops & District Branch		2017-01-15 16:08:00	Adopted Altered	H	New Zealand	White	Female	2016-04-16	6	8
400782	Rabbit	Shelter Offspring	2016-04-16 11:39:00	Kamloops & District Branch		2017-01-15 16:08:00	Adopted Altered	H	New Zealand	White	Female	2016-04-16	6	8
403109	Rabbit	Stray	2016-05-13 14:31:00	Victoria Branch		2017-04-04 09:44:00	Euthanized by Offsite Vet	UU	American	Black	Female	2016-04-18	0	11
400784	Rabbit	Shelter Offspring	2016-04-16 11:39:00	Kamloops & District Branch		2017-04-10 16:09:00	Adopted Altered	H	New Zealand	White	Female	2016-04-16	6	8
403106	Rabbit	Stray	2016-05-13 14:31:00	Victoria Branch		2017-02-26 16:30:00	Adopted Altered	TR	American	Grey	Female	2016-04-18	6	8
403107	Rabbit	Stray	2016-05-13 14:31:00	Victoria Branch		2017-02-26 16:30:00	Adopted Altered	TR	American	Grey	Female	2016-04-18	6	8
403108	Rabbit	Stray	2016-05-13 14:31:00	Victoria Branch		2017-04-25 13:11:00	Adopted Altered	TR	American	Black	Male	2016-04-18	6	8
403104	Rabbit	Stray	2016-05-13 14:31:00	Victoria Branch		2017-05-13 12:45:00	Adopted Altered	TR	American	Black	Female	2014-05-13	8	7
403111	Rabbit	Stray	2016-05-13 14:31:00	Victoria Branch		2017-06-30 13:38:00	Adopted Altered	TR	American	Black	Female	2016-04-18	6	8
403112	Rabbit	Stray	2016-05-13 14:31:00	Victoria Branch		2017-06-30 13:38:00	Adopted Altered	TR	American	Black	Male	2016-04-18	6	8
410194	Rabbit	Owner Surrender	2016-08-03 09:23:00	West Kootenay & District Branch	No Time	2017-03-14 09:59:00	Adopted Altered	H	Rex	Black	Female	2015-02-03	7	10
412317	Rabbit	Owner Surrender	2016-08-25 11:15:00	Alberni-Clayoquot Branch	Rescue	2017-02-11 14:15:00	Adopted Altered	H	Polish	White	Male	2014-08-25	8	3
406969	Rabbit	Foster Offspring	2016-06-26 01:00:00	Victoria Branch		2017-03-02 14:27:00	Adopted Altered	TR	American	Black	Male	2016-05-18	6	7
370730	Rabbit	Returns	2016-06-17 09:41:00	Victoria Branch		2017-01-30 16:54:00	Euthanized by Offsite Vet	TR	Lionhead	White	Male	2015-03-10	1	10
413814	Rabbit	Stray	2016-09-10 13:00:00	Abbotsford Branch		2017-03-19 14:33:00	Adopted Altered	H	Dutch	White	Female	2016-06-26	6	5
414537	Rabbit	Owner Surrender	2016-09-17 15:14:00	Maple Ridge Branch	Death Of Owner	2017-01-04 12:56:00	Adopted Altered	H	Lop Eared	Beige	Female	2012-09-17	10	3
410447	Rabbit	Stray	2016-08-05 12:30:00	Burnaby Branch		2017-01-19 16:02:00	Adopted Altered	H	American	White	Female	2014-02-17	8	10
411728	Rabbit	Owner Surrender	2016-08-03 09:23:00	West Kootenay & District Branch	No Time	2017-01-28 13:00:00	Adopted Altered	H	Rex	Brown	Male	2016-08-14	6	4
412340	Rabbit	Stray	2016-08-25 12:54:00	Campbell River Branch		2017-03-11 13:49:00	Adopted Altered	TM	Californian	White	Female	2014-08-25	8	3
406971	Rabbit	Foster Offspring	2016-06-26 01:00:00	Victoria Branch		2017-02-24 09:30:00	Euthanized by Offsite Vet	TR	American	Black	Male	2016-05-18	0	9
406972	Rabbit	Foster Offspring	2016-06-26 01:00:00	Victoria Branch		2017-04-20 13:40:00	Adopted Altered	TR	American	Black	Female	2016-05-18	6	7
406978	Rabbit	Foster Offspring	2016-06-26 01:00:00	Victoria Branch		2017-04-25 13:11:00	Adopted Altered	TR	American	Grey	Female	2016-05-18	6	7
406973	Rabbit	Foster Offspring	2016-06-26 01:00:00	Victoria Branch		2017-05-06 12:48:00	Adopted Altered	TR	American	Black	Male	2016-05-18	6	7
406975	Rabbit	Foster Offspring	2016-06-26 01:00:00	Victoria Branch		2017-09-01 11:20:00	Adopted Altered	TR	American	Black	Male	2016-05-18	6	7
405813	Rabbit	Stray	2016-06-14 13:38:00	Kamloops & District Branch		2017-01-07 12:25:00	Adopted Altered	H	Californian	White	Male	2014-06-14	8	6
406977	Rabbit	Foster Offspring	2016-06-26 01:00:00	Victoria Branch		2017-06-05 14:33:00	Adopted Altered	TR	American	Black	Male	2016-05-22	6	6
419505	Rabbit	Owner Surrender	2016-11-12 16:14:00	Campbell River Branch	Divorce	2017-10-06 11:54:00	Transfer Out	TM	Lionhead	Brown	Female	2014-05-12	8	7
419506	Rabbit	Owner Surrender	2016-11-12 16:14:00	Campbell River Branch	Divorce	2017-10-06 11:57:00	Transfer Out	TM	Lionhead	Grey	Male	2014-05-12	8	7
419382	Rabbit	Humane Officer Surrendered	2016-11-10 14:31:00	Chilliwack Branch		2017-05-10 14:18:00	Adopted Altered	H	Lionhead	Black	Male	2016-10-06	6	2
417836	Rabbit	Humane Officer Surrendered	2016-10-22 16:01:00	Chilliwack Branch		2017-01-13 12:19:00	Adopted Offsite(Altered)	TR	New Zealand	White	Male	2015-10-22	7	1
419386	Rabbit	Humane Officer Surrendered	2016-11-10 14:31:00	Chilliwack Branch		2017-02-06 14:40:00	Adopted Altered	H	Rex	Orange	Female	2016-10-06	6	2
414743	Rabbit	Humane Officer Seized	2016-09-19 21:30:00	Maple Ridge Branch		2017-04-05 12:12:00	Adopted Altered	TM	Dwarf	Grey	Male	2015-12-03	7	0
414538	Rabbit	Owner Surrender	2016-09-17 15:14:00	Maple Ridge Branch	Death Of Owner	2017-01-04 12:56:00	Adopted Altered	H	Lop Eared	Cream	Female	2012-09-17	10	3
419385	Rabbit	Humane Officer Surrendered	2016-11-10 14:31:00	Chilliwack Branch		2017-03-26 13:27:00	Adopted Altered	H	Lionhead	Black	Female	2016-10-06	6	2
417093	Rabbit	Stray	2016-10-15 10:20:00	Kamloops & District Branch		2017-01-16 15:23:00	Adopted Altered	TR	Lionhead	White	Female	2015-10-17	7	2
417152	Rabbit	Stray	2016-10-15 15:59:00	Abbotsford Branch		2017-01-18 14:41:00	Adopted Altered	H	Dutch	White	Female	2016-07-23	6	4
417381	Rabbit	Stray	2016-10-18 16:39:00	Kelowna Branch		2017-01-23 15:22:00	Adopted Altered	TR	American	Grey	Female	2016-04-18	6	8
417382	Rabbit	Stray	2016-10-18 16:39:00	Kelowna Branch		2017-01-23 15:22:00	Adopted Altered	TR	American	Black	Female	2016-04-18	6	8
411733	Rabbit	Returns	2016-11-28 10:07:00	West Kootenay & District Branch	No Time	2017-01-27 15:24:00	Adopted Altered	H	Rex	Sable	Male	2016-08-14	6	4
418120	Rabbit	Stray	2016-10-26 16:07:00	Kelowna Branch		2017-02-02 16:18:00	Adopted Altered	TR	American	White	Male	2016-04-26	6	7
418121	Rabbit	Stray	2016-10-26 16:07:00	Kelowna Branch		2017-02-02 16:18:00	Adopted Altered	TR	American	Brown	Female	2016-04-26	6	7
420461	Rabbit	Owner Surrender	2016-11-27 13:04:00	Chilliwack Branch	No Time	2017-02-10 11:19:00	Adopted Offsite(Altered)	TM	Californian Dwarf	Brown	Male	2010-11-27	12	0
420346	Rabbit	Stray	2016-11-25 12:57:00	Maple Ridge Branch		2017-03-02 15:56:00	Adopted Altered	TR	New Zealand	White	Female	2016-06-25	6	5
415918	Rabbit	Stray	2016-10-01 12:44:00	Abbotsford Branch		2017-03-11 15:11:00	Adopted Altered	H	New Zealand	White	Male	2016-03-01	6	9
415059	Rabbit	Stray	2016-09-22 16:48:00	Abbotsford Branch		2017-04-05 10:40:00	Adopted Altered	H	Dutch	Black	Male	2016-08-25	6	3
419381	Rabbit	Humane Officer Surrendered	2016-11-10 14:31:00	Chilliwack Branch		2017-05-13 15:11:00	Adopted Altered	H	Rex	Black	Male	2016-10-06	6	2
419383	Rabbit	Humane Officer Surrendered	2016-11-10 14:31:00	Chilliwack Branch		2017-05-13 15:11:00	Adopted Altered	H	Lionhead	Black	Male	2016-10-06	6	2
417090	Rabbit	Stray	2016-10-15 09:10:00	Powell River & District Branch		2017-05-27 15:12:00	Adopted Altered	H	Dwarf Eared	Brown	Male	2014-10-15	8	2
419384	Rabbit	Humane Officer Surrendered	2016-11-10 14:31:00	Chilliwack Branch		2017-07-05 14:10:00	Adopted Offsite	H	Lionhead	Black	Male	2016-10-06	6	2
421618	Rabbit	Humane Officer Seized	2016-12-14 16:38:00	Maple Ridge Branch		2017-07-17 14:10:00	Adopted Altered	TM	American	Brown	Female	2011-12-20	10	11
418378	Rabbit	Stray	2016-10-29 13:53:00	Kamloops & District Branch		2017-01-26 14:50:00	Adopted Altered	H	Polish Dwarf	Blue Eyed White	Male	2016-04-29	6	7
417783	Rabbit	Owner Surrender	2016-10-22 12:55:00	Vernon & District Branch	Too Much Responsibility	2017-02-18 12:28:00	Adopted Altered	TR	Californian Dwarf	Blue	Female	2013-10-22	9	1
419043	Rabbit	Owner Surrender	2016-11-07 08:10:00	Vancouver Branch	Other	2017-03-11 17:10:00	Adopted Unaltered	H	Dutch	Black	Female	2015-11-07	7	1
420533	Rabbit	Stray	2016-11-29 10:15:00	Parksville-Qualicum Beach & District Branch		2017-01-24 12:07:00	Adopted Altered	TR	Havana	Black	Male
419261	Rabbit	Owner Surrender	2016-11-09 12:54:00	Nelson Branch	Moving House	2017-01-26 14:05:00	Adopted Unaltered	H	Havana	Black	Female	2014-05-09	8	7
418886	Rabbit	Owner Surrender	2016-11-04 13:11:00	South Peace Branch	Other	2017-01-18 12:58:00	Adopted Altered	H	Lionhead	Tan	Female	2015-09-22	7	2
420131	Rabbit	Humane Officer Surrendered	2016-11-22 15:20:00	Maple Ridge Branch		2017-12-12 16:05:00	Adopted Altered	H	American	Brown	Male	2015-12-29	6	11
420132	Rabbit	Humane Officer Surrendered	2016-11-22 15:20:00	Maple Ridge Branch		2017-12-12 16:05:00	Adopted Altered	H	American	Brown	Female	2015-12-22	6	11
425134	Rabbit	Owner Surrender	2017-02-03 11:39:00	Williams Lake & District Branch	Children Not Ready For A Pet	2018-02-28 17:03:00	Deceased		Lionhead	Black	Female	2016-10-03	1	4
423141	Rabbit	Stray	2017-01-07 15:03:00	Kelowna Branch		2018-04-25 19:29:00	Deceased		Lionhead	Grey	Male	2015-01-07	3	3
423999	Rabbit	Owner Surrender	2017-01-20 09:56:00	West Kootenay & District Branch	Chewing	2017-04-12 11:29:00	Adopted Altered	H	Lionhead	Black	Female	2016-01-20	6	10
421794	Rabbit	Owner Surrender	2016-12-16 15:46:00	Nanaimo & District Branch	Owner Sick	2017-02-17 12:05:00	Euthanized by Offsite Vet	UU	American	Tan	Female	2016-04-16	0	10
411728	Rabbit	Returns	2017-01-31 12:20:00	West Kootenay & District Branch	No Time	2017-03-14 09:59:00	Adopted Altered	H	Rex	Brown	Male	2016-08-14	6	4
421620	Rabbit	Humane Officer Seized	2016-12-14 16:38:00	Maple Ridge Branch		2017-02-15 09:46:00	Unassisted Death	TM	Lionhead	White	Female	2011-12-18	5	1
422021	Rabbit	Owner Surrender	2016-12-20 15:49:00	Burnaby Branch	Owner Had Allergies	2017-01-11 13:19:00	Adopted Altered	H	Holland Lop	Black	Male	2014-12-20	7	11
423757	Rabbit	Owner Surrender	2017-01-17 12:43:00	Vernon & District Branch	Behaviour - Pet Is Not Good With Children	2017-02-03 10:31:00	Unassisted Death	H	American	Brown	Female	2015-12-17	1	1
421732	Rabbit	Stray	2016-12-16 10:59:00	Abbotsford Branch		2017-03-05 14:20:00	Adopted Unaltered	TM	Dutch	Orange	Female
421804	Rabbit	Owner Surrender	2016-12-16 17:08:00	Quesnel & District Branch	Other	2017-01-20 16:31:00	Adopted Altered	H	Lionhead	White	Male	2016-08-16	6	4
421805	Rabbit	Owner Surrender	2016-12-16 17:08:00	Quesnel & District Branch	Other	2017-01-20 16:31:00	Adopted Altered	H	Dwarf	Sable	Male	2016-08-16	6	4
424124	Rabbit	Stray	2017-01-21 14:37:00	Kamloops & District Branch		2017-01-21 15:57:00	Euthanized by Offsite Vet	UU	Dwarf Eared	Black	Unknown	2016-08-21	0	5
423482	Rabbit	Humane Officer Surrendered	2017-01-12 15:33:00	Nanaimo & District Branch		2017-03-03 15:21:00	Redeemed	H	Lop Eared	White	Male	2016-01-12	6	11
422105	Rabbit	Owner Surrender	2016-12-21 16:58:00	Nelson Branch	No Time	2017-01-26 11:46:00	Adopted Altered	H	Dutch	Chocolate Tortoiseshell	Male	2015-12-21	6	11
422635	Rabbit	Stray	2017-01-01 12:28:00	North Cariboo District Branch		2017-02-02 15:23:00	Adopted Altered	H	Palomino	Tan	Female	2015-01-06	7	11
425080	Rabbit	ACO Impound	2017-02-02 14:50:00	Burnaby Branch		2017-02-03 10:43:00	Redeemed	H	American	Sable Agouti	Male
425081	Rabbit	ACO Impound	2017-02-02 14:50:00	Burnaby Branch		2017-02-03 10:45:00	Redeemed	H	American	Chocolate	Female	2010-02-02	12	10
425387	Rabbit	Stray	2017-02-08 10:01:00	Nanaimo & District Branch		2017-02-25 11:09:00	Euthanized by Offsite Vet	UU	American	Black	Unknown	2016-02-08	1	0
422964	Rabbit	Owner Surrender	2017-01-05 16:18:00	Abbotsford Branch	Landlord Does Not Allow Pets	2017-02-10 15:35:00	Adopted Altered	H	Lop Eared	White	Male	2016-08-05	6	4
424973	Rabbit	Owner Surrender	2017-02-01 14:23:00	Sunshine Coast Branch	Moving House	2017-02-11 11:08:00	Adopted Altered	TM	Rex	White	Male	2016-06-01	6	6
425133	Rabbit	Owner Surrender	2017-02-03 11:39:00	Williams Lake & District Branch	Children Not Ready For A Pet	2017-02-12 14:23:00	Adopted Altered	H	Lionhead	Black	Female	2016-10-03	6	2
423656	Rabbit	Stray	2017-01-15 12:04:00	Abbotsford Branch		2017-02-12 15:05:00	Adopted Altered	H	Mini Rex	Black	Female	2016-01-15	6	11
423010	Rabbit	ACO Impound	2017-01-06 12:57:00	Burnaby Branch		2017-01-28 15:29:00	Adopted Altered	H	New Zealand	White	Male	2016-09-06	6	3
423011	Rabbit	ACO Impound	2017-01-06 12:57:00	Burnaby Branch		2017-01-28 15:29:00	Adopted Altered	H	New Zealand	White	Male	2016-04-06	6	8
423426	Rabbit	Owner Surrender	2017-01-25 10:02:00	Campbell River Branch	Too Many Other Animals	2017-02-14 13:54:00	Adopted Altered	H	Havana	Black	Female	2016-11-02	6	1
423427	Rabbit	Owner Surrender	2017-01-25 10:04:00	Campbell River Branch	Too Many Other Animals	2017-02-14 13:54:00	Adopted Altered	H	Havana	Black	Female	2016-11-02	6	1
419696	Rabbit	Returns	2016-12-23 14:56:00	Cowichan & District Branch		2017-02-16 13:49:00	Adopted Altered	H	American	Chocolate Tan	Male
421795	Rabbit	Owner Surrender	2016-12-16 15:46:00	Nanaimo & District Branch	Owner Sick	2017-02-18 14:56:00	Adopted Altered	H	American	Silver	Male	2016-04-16	6	8
426105	Rabbit	Stray	2017-02-19 14:55:00	Powell River & District Branch		2017-02-20 10:25:00	Unassisted Death	UU	Havana	Brown	Female	2016-12-20	0	0
423988	Rabbit	Owner Surrender	2017-01-19 15:42:00	Maple Ridge Branch	Too Many Other Animals	2017-03-01 13:00:00	Adopted Altered	H	English Spot	White	Female	2016-04-19	6	7
424230	Rabbit	Stray	2017-01-23 15:11:00	Abbotsford Branch		2017-02-26 12:26:00	Adopted Altered	H	Dutch	White	Female	2016-01-23	6	10
426575	Rabbit	Stray	2017-02-27 16:11:00	Chilliwack Branch		2017-02-28 15:54:00	Redeemed	H	American	Brown	Male	2016-02-28	6	9
424132	Rabbit	Stray	2017-01-21 15:46:00	South Peace Branch		2017-03-01 12:24:00	Adopted Altered	H	American Sable	Tan	Male	2016-08-10	6	4
425966	Rabbit	Stray	2017-02-17 14:15:00	Abbotsford Branch		2017-03-02 14:44:00	Adopted Altered	H	Lop Eared	White	Male	2016-02-17	6	10
423006	Rabbit	Owner Surrender	2017-01-06 12:37:00	Victoria Branch	Found Abandoned	2017-03-03 16:06:00	Adopted Altered	TR	American	Agouti	Male	2015-01-11	7	11
425482	Rabbit	Owner Surrender	2017-02-09 15:55:00	Vernon & District Branch	No Time	2017-03-04 15:59:00	Adopted Altered	H	Lionhead	Grey	Female	2016-01-02	6	11
410798	Rabbit	Transfer In	2017-02-26 14:23:00	Victoria Branch	Unable To Find Home	2017-03-05 14:33:00	Adopted Altered	H	American	Black	Male
424287	Rabbit	Owner Surrender	2017-01-24 12:37:00	Quesnel & District Branch	Cant Afford	2017-03-14 12:17:00	Adopted Altered	TR	Mini Rex	White	Female	2016-09-09	6	3
407794	Rabbit	Returns	2017-01-18 12:39:00	Campbell River Branch		2017-03-09 13:41:00	Adopted Altered	H	Havana	Black	Male	2016-06-16	6	6
546916	Rabbit	Stray	2017-01-24 12:50:00	Burnaby Branch		2017-03-09 12:48:00	Adopted Altered	H	American	White	Female	2017-04-14	5	8
424000	Rabbit	Owner Surrender	2017-01-20 09:56:00	West Kootenay & District Branch	Chewing	2017-03-10 12:17:00	Adopted Altered	H	Lionhead	Orange	Male	2016-01-20	6	10
422341	Rabbit	Stray	2016-12-27 15:32:00	Campbell River Branch		2017-03-11 13:49:00	Adopted Altered	TR	Havana	White	Male	2015-12-27	6	11
426405	Rabbit	Stray	2017-02-24 14:29:00	Cowichan & District Branch		2017-03-14 11:17:00	Adopted Altered	H	Mini Rex	Brown Brindle	Female
425974	Rabbit	Owner Surrender	2017-02-17 14:35:00	Victoria Branch	Moving House	2017-03-14 17:10:00	Adopted Altered	H	Lionhead	Dark Grey	Male	2016-10-17	6	2
423811	Rabbit	Owner Surrender	2017-01-18 10:10:00	Kamloops & District Branch	Moving House	2017-03-20 10:29:00	Adopted Altered	TR	Dwarf	Black	Female	2016-09-01	6	3
423812	Rabbit	Owner Surrender	2017-01-18 10:10:00	Kamloops & District Branch	Moving House	2017-03-20 10:32:00	Adopted Altered	TR	Dwarf	White	Male	2016-09-01	6	3
422340	Rabbit	Stray	2016-12-27 15:32:00	Campbell River Branch		2017-03-23 13:10:00	Adopted Altered	H	Havana	Grey	Male	2014-12-27	4	3
422190	Rabbit	Humane Officer Seized	2016-12-22 18:34:00	Cruelty Investigations Department		2017-04-08 15:35:00	Adopted Altered	H	New Zealand	Tan	Female	2015-12-22	6	11
421619	Rabbit	Humane Officer Seized	2016-12-14 16:38:00	Maple Ridge Branch		2017-04-08 16:04:00	Adopted Altered	TM	Rex	Black	Female	2011-12-18	11	0
422965	Rabbit	Owner Surrender	2017-01-05 16:18:00	Abbotsford Branch	Landlord Does Not Allow Pets	2017-04-11 18:22:00	Adopted Altered	H	Dutch	Black	Male	2016-08-05	6	4
426404	Rabbit	Stray	2017-02-24 14:29:00	Cowichan & District Branch		2017-03-13 11:03:00	Adopted Altered	H	Mini Rex	Tortoiseshell	Female
421621	Rabbit	Humane Officer Seized	2016-12-14 16:38:00	Maple Ridge Branch		2017-05-09 13:29:00	Adopted Offsite	TM	Lop Eared	Black	Male	2011-12-18	11	0
422843	Rabbit	Owner Surrender	2017-01-04 12:15:00	Powell River & District Branch	Too Many Other Animals	2017-05-27 15:12:00	Adopted Altered	H	Havana	Brown	Male	2015-01-08	7	11
422191	Rabbit	Humane Officer Seized	2016-12-22 18:34:00	Cruelty Investigations Department		2017-06-17 13:31:00	Adopted Altered	H	New Zealand	Sable	Male	2014-12-31	7	11
423051	Rabbit	Owner Surrender	2017-01-06 15:26:00	Abbotsford Branch	Abandoned By Tenant During Move	2017-07-15 14:09:00	Adopted Altered	H	American	Silver	Female	2016-06-07	6	6
423052	Rabbit	Owner Surrender	2017-01-06 15:26:00	Abbotsford Branch	Abandoned By Tenant During Move	2017-07-15 14:09:00	Adopted Altered	H	American	Silver	Female
424976	Rabbit	Owner Surrender	2017-02-01 14:23:00	Sunshine Coast Branch	Moving House	2017-02-26 13:10:00	Adopted Altered	H	Rex	Agouti	Male	2016-06-01	6	6
425579	Rabbit	Stray	2017-02-11 15:05:00	Powell River & District Branch		2017-08-20 12:35:00	Adopted Altered	TR	American	Brown	Female	2016-02-11	6	10
407507	Rabbit	Returns	2017-01-22 11:06:00	West Vancouver Branch		2017-10-05 13:39:00	Adopted Altered	H	New Zealand	White	Male	2015-07-04	7	5
407508	Rabbit	Returns	2017-01-22 11:07:00	West Vancouver Branch		2017-10-05 13:39:00	Adopted Altered	H	New Zealand	White	Male	2016-02-08	6	10
425965	Rabbit	Stray	2017-02-17 14:15:00	Abbotsford Branch		2017-02-25 15:53:00	Adopted Altered	H	Lionhead	Dark Grey	Male	2016-02-17	6	10
411363	Rabbit	Returns	2017-01-27 16:02:00	Sunshine Coast Branch	Landlord Does Not Allow Pets	2017-02-14 11:26:00	Adopted Altered	H	Lionhead	White	Female	2015-08-15	7	4
423990	Rabbit	Owner Surrender	2017-01-19 15:42:00	Maple Ridge Branch	Too Many Other Animals	2017-02-10 11:00:00	Adopted Offsite(Altered)	H	Lop Eared	Brown	Female	2016-08-24	6	3
424247	Rabbit	Owner Surrender	2017-01-23 15:49:00	Burnaby Branch	Unable To Find Home	2017-03-05 15:25:00	Adopted Altered	H	American	Black	Male	2014-01-23	8	10
433350	Rabbit	Stray	2017-05-23 14:15:00	Abbotsford Branch		2017-06-09 16:56:00	Euthanized by Offsite Vet	TR	Lionhead	Dark Grey	Female	2012-05-23	5	0
433933	Rabbit	Owner Surrender	2017-05-30 13:56:00	Chilliwack Branch	Found Abandoned	2017-08-07 14:28:00	Adopted Altered	TR	Flemish Giant	Silver	Female
427331	Rabbit	Stray	2017-03-09 11:57:00	West Kootenay & District Branch		2017-07-04 09:14:00	Euthanized by Offsite Vet	UU	Flemish Giant	Brown Brindle	Male	2016-03-12	1	3
430521	Rabbit	Owner Surrender	2017-04-20 12:56:00	Sunshine Coast Branch	Behaviour - Pet Is Not Good With Children	2017-05-02 12:03:00	Adopted Altered	TR	Lionhead	Fawn	Male	2012-04-20	10	7
432945	Rabbit	Humane Officer Surrendered	2017-05-17 17:48:00	Maple Ridge Branch		2017-06-13 16:31:00	Unassisted Death	TM	Dwarf	White	Female	2016-09-19	0	8
432946	Rabbit	Humane Officer Surrendered	2017-05-17 17:48:00	Maple Ridge Branch		2017-05-21 09:49:00	Unassisted Death	UU	Lionhead	Grey	Female	2017-01-19	0	4
423428	Rabbit	Owner Surrender	2017-03-18 13:08:00	Campbell River Branch	Too Many Other Animals	2017-04-01 16:38:00	Adopted Altered	H	Havana	Black	Male	2016-11-03	6	1
433144	Rabbit	Stray	2017-05-19 17:19:00	Victoria Branch		2017-05-20 10:03:00	Euthanized by Offsite Vet	UU	American	Orange	Male	2017-05-19	0	0
428224	Rabbit	Humane Officer Seized	2017-03-20 17:28:00	Vancouver Branch		2017-05-30 09:13:00	Adopted Offsite(Unaltered)	TR	Rex	White	Unknown	2015-03-20	7	8
428894	Rabbit	Stray	2017-03-28 16:44:00	West Vancouver Branch		2017-04-08 15:53:00	Euthanized by Offsite Vet	UU	American	White	Female
427837	Rabbit	Owner Surrender	2017-03-15 17:40:00	Nanaimo & District Branch	Too Many Other Animals	2017-03-24 11:47:00	Euthanized by Offsite Vet	UU	American	Black	Female	2012-03-15	5	0
432168	Rabbit	Owner Surrender	2017-05-10 10:33:00	Victoria Branch	No Time	2017-05-17 16:54:00	Adopted Altered	TR	American	Black	Male	2017-02-21	5	9
431792	Rabbit	Stray	2017-05-04 15:22:00	Comox Valley & District Branch		2017-05-05 09:06:00	Euthanized by Offsite Vet	UU	American	Brown	Unknown
434197	Rabbit	Humane Officer Surrendered	2017-05-17 17:48:00	Maple Ridge Branch		2017-08-19 09:42:00	Adopted Unaltered	TM	Lionhead	Black	Female	2017-06-01	5	6
434199	Rabbit	Humane Officer Surrendered	2017-05-17 17:48:00	Maple Ridge Branch		2017-08-19 09:42:00	Adopted Unaltered	TM	Lionhead	Brown	Female	2017-06-01	5	6
434122	Rabbit	Stray	2017-06-01 13:52:00	South Okanagan/Similkameen Branch		2017-06-09 12:01:00	Euthanized by Offsite Vet	UU	New Zealand	White	Male	2013-06-01	4	0
422635	Rabbit	Returns	2017-05-31 15:03:00	North Cariboo District Branch		2017-10-28 14:02:00	Adopted Altered	H	Palomino	Tan	Female	2015-01-06	7	11
432226	Rabbit	Owner Surrender	2017-05-10 14:58:00	Abbotsford Branch	Abandoned By Tenant During Move	2018-10-11 17:09:00	Adopted Altered	TR	Californian	White	Female	2016-05-10	6	7
432227	Rabbit	Owner Surrender	2017-05-10 14:58:00	Abbotsford Branch	Abandoned By Tenant During Move	2018-10-11 17:09:00	Adopted Altered	TR	Californian	White	Male	2016-05-10	6	7
428966	Rabbit	Stray	2017-03-29 15:55:00	Victoria Branch		2017-04-02 16:48:00	Euthanized by Offsite Vet	UU	American	Tan	Unknown	2017-03-22	0	0
427142	Rabbit	Owner Surrender	2017-03-06 16:04:00	Victoria Branch	Unable To Find Home	2017-04-04 15:18:00	Adopted Altered	H	American	Agouti	Male	2015-03-06	7	9
426575	Rabbit	Stray	2017-03-09 10:43:00	Chilliwack Branch		2017-03-14 15:19:00	Redeemed	H	American	Brown	Male	2016-02-28	6	9
427240	Rabbit	Stray	2017-03-08 09:21:00	Cowichan & District Branch		2017-03-11 15:37:00	Unassisted Death	UU	American	Black	Unknown	2017-02-25	0	0
426718	Rabbit	Stray	2017-03-01 10:52:00	Maple Ridge Branch		2017-03-15 10:04:00	Adopted Altered	H	Flemish Giant	Grey	Female	2015-03-01	7	9
427146	Rabbit	Owner Surrender	2017-03-06 17:27:00	Maple Ridge Branch	No Longer Wanted	2017-03-16 12:56:00	Adopted Unaltered	H	American	Grey	Male	2016-11-07	6	1
427639	Rabbit	Owner Surrender	2017-03-14 13:37:00	Vancouver Branch	Other	2017-03-20 16:06:00	Adopted Altered	H	Rex	Grey	Male	2009-03-17	13	9
428206	Rabbit	Owner Surrender	2017-03-20 13:17:00	Maple Ridge Branch	Landlord Does Not Allow Pets	2017-03-20 15:56:00	Adopted Altered	H	Dwarf	Brown	Male	2015-07-11	7	5
428262	Rabbit	Owner Surrender	2017-03-21 10:47:00	Parksville-Qualicum Beach & District Branch	No Longer Wanted	2017-03-22 13:36:00	Adopted Altered	H	Lionhead	White	Male	2012-03-22	10	8
411733	Rabbit	Returns	2017-02-28 14:47:00	South Okanagan/Similkameen Branch	No Time	2017-03-28 16:26:00	Adopted Altered	H	Rex	Sable	Male	2016-08-14	6	4
427401	Rabbit	Owner Surrender	2017-03-10 11:32:00	Burnaby Branch	Cant Afford	2017-03-29 14:56:00	Adopted Altered	H	Rex	Black Otter	Male	2016-03-10	6	9
429006	Rabbit	Owner Surrender	2017-03-30 10:55:00	Vancouver Branch	Owner Sick	2017-04-01 09:36:00	Euthanized	TR	American	Grey	Female	2015-03-30	2	0
427041	Rabbit	Owner Surrender	2017-03-04 14:21:00	Abbotsford Branch	Moving House	2017-04-07 16:17:00	Adopted Altered	H	Dutch	Tan	Female	2014-03-04	8	9
404767	Rabbit	Returns	2017-04-07 16:16:00	Alberni-Clayoquot Branch	Too Many Other Animals	2017-04-24 14:08:00	Adopted Altered	H	American	Brown Brindle	Female	2015-06-02	7	6
427561	Rabbit	Owner Surrender	2017-03-18 13:15:00	Campbell River Branch	Too Many Other Animals	2017-04-13 13:35:00	Adopted Altered	H	Havana	Black	Female	2016-12-13	6	0
427562	Rabbit	Owner Surrender	2017-03-18 13:17:00	Campbell River Branch	Too Many Other Animals	2017-04-13 13:35:00	Adopted Altered	H	Havana	Black	Female	2016-12-13	6	0
427817	Rabbit	Owner Surrender	2017-03-15 16:03:00	Nelson Branch	Other	2017-04-13 14:41:00	Adopted Altered	H	Dutch	White	Female	2016-12-25	5	11
427815	Rabbit	Owner Surrender	2017-03-15 16:03:00	Nelson Branch	Other	2017-04-13 14:41:00	Adopted Altered	H	Dutch	Grey	Female	2016-12-25	5	11
429170	Rabbit	Owner Surrender	2017-03-31 14:33:00	Maple Ridge Branch	Moving House	2017-04-15 09:52:00	Adopted Altered	TR	American	White	Male	2015-03-31	7	8
430510	Rabbit	Stray	2017-04-20 12:06:00	Campbell River Branch		2017-04-20 15:50:00	Redeemed	H	Lop Eared	Brown	Male	2015-04-20	7	7
422635	Rabbit	Returns	2017-03-23 14:47:00	North Cariboo District Branch		2017-04-22 14:06:00	Adopted Altered	H	Palomino	Tan	Female	2015-01-06	7	11
428052	Rabbit	Stray	2017-03-17 15:21:00	Abbotsford Branch		2017-04-22 16:06:00	Adopted Altered	H	Dutch	White	Male	2016-03-17	6	9
427266	Rabbit	Stray	2017-03-08 13:35:00	West Vancouver Branch		2017-04-24 16:05:00	Adopted Altered	TM	Californian	Pointed White/Himi	Female	2016-03-12	6	9
427267	Rabbit	Stray	2017-03-08 13:35:00	West Vancouver Branch		2017-04-24 16:05:00	Adopted Altered	TM	Californian	White	Female	2016-03-12	6	9
428879	Rabbit	Stray	2017-03-28 15:11:00	Maple Ridge Branch		2017-04-27 12:02:00	Adopted Altered	H	American	Grey	Male	2014-03-28	8	8
429213	Rabbit	Owner Surrender	2017-04-01 11:49:00	Vancouver Branch	Abandoned By A Friend Or Relative	2017-04-27 12:16:00	Adopted Altered	H	Lionhead	Grey	Female	2014-10-01	8	2
426873	Rabbit	Owner Surrender	2017-03-02 15:58:00	Abbotsford Branch	No Time	2017-04-29 15:49:00	Adopted Altered	H	Lionhead	White	Male	2016-09-02	6	3
426874	Rabbit	Owner Surrender	2017-03-02 15:58:00	Abbotsford Branch	No Time	2017-04-29 15:49:00	Adopted Altered	H	Lionhead	Grey	Male	2016-09-02	6	3
430541	Rabbit	Owner Surrender	2017-04-20 14:23:00	Abbotsford Branch	No Time	2017-04-30 16:18:00	Adopted Altered	H	Lionhead	Black	Male	2013-01-26	9	10
430542	Rabbit	Owner Surrender	2017-04-20 14:23:00	Abbotsford Branch	No Time	2017-04-30 16:18:00	Adopted Altered	H	Lionhead	Dark Grey	Male	2013-01-26	9	10
429297	Rabbit	Owner Surrender	2017-04-02 15:27:00	Nanaimo & District Branch	Unable To Find Home	2017-05-02 12:15:00	Adopted Altered	TR	American	Tan	Female	2016-11-14	6	1
427564	Rabbit	Owner Surrender	2017-03-18 13:14:00	Campbell River Branch	Too Many Other Animals	2017-05-03 14:33:00	Adopted Altered	TR	Havana	Black	Male	2016-12-13	6	0
431765	Rabbit	Stray	2017-05-04 12:07:00	Campbell River Branch		2017-05-11 12:45:00	Euthanized by Offsite Vet	TM	Holland Lop	Brown	Male	2012-05-10	5	0
430048	Rabbit	Owner Surrender	2017-04-12 15:13:00	Powell River & District Branch	Death Of Owner	2017-05-05 15:46:00	Adopted Unaltered	H	Holland Lop	Orange	Female	2015-04-12	7	8
428191	Rabbit	Owner Surrender	2017-03-20 12:08:00	South Okanagan/Similkameen Branch	No Longer Wanted	2017-05-06 12:15:00	Adopted Altered	H	Californian	White	Male	2016-03-20	6	8
427818	Rabbit	Owner Surrender	2017-03-15 16:03:00	Nelson Branch	Other	2017-05-10 15:11:00	Adopted Altered	H	Dutch	Lilac Smoke	Female	2016-12-25	5	11
427816	Rabbit	Owner Surrender	2017-03-15 16:03:00	Nelson Branch	Other	2017-05-10 15:11:00	Adopted Altered	H	Dutch	White	Male	2016-12-25	5	11
431519	Rabbit	Stray	2017-05-01 15:40:00	Kamloops & District Branch		2017-05-10 14:45:00	Adopted Altered	TR	Mini Rex	Brown Brindle	Female	2016-05-01	6	7
431710	Rabbit	Owner Surrender	2017-05-03 15:16:00	Comox Valley & District Branch	Owner Had Allergies	2017-05-10 15:47:00	Adopted Altered	H	Dutch	Black	Male
426771	Rabbit	Stray	2017-03-01 14:45:00	Kamloops & District Branch		2017-03-27 14:13:00	Adopted Altered	H	Polish Dwarf	White	Male	2016-12-02	6	0
385832	Rabbit	Returns	2017-04-28 16:28:00	Alberni-Clayoquot Branch		2017-05-20 13:17:00	Adopted Altered	TR	English Spot	White	Female	2015-10-22	7	1
430685	Rabbit	Owner Surrender	2017-04-21 13:34:00	Maple Ridge Branch	Owner Had Allergies	2017-05-21 13:02:00	Adopted Altered	H	Rex	Black	Male	2016-04-21	6	7
433320	Rabbit	Owner Surrender	2017-05-23 12:41:00	South Peace Branch	Unable To Find Home	2017-05-26 11:31:00	Redeemed	H	Holland Lop	Sable	Female	2015-03-09	7	9
433323	Rabbit	Owner Surrender	2017-05-23 12:47:00	South Peace Branch	Unable To Find Home	2017-05-26 11:45:00	Redeemed	H	Dutch	Sable	Female	2014-10-03	8	2
429155	Rabbit	Stray	2017-03-31 14:16:00	Maple Ridge Branch		2017-04-18 14:58:00	Adopted Unaltered	H	Lionhead	White	Male	2017-02-09	5	10
427322	Rabbit	Stray	2017-03-09 13:12:00	Kamloops & District Branch		2017-05-24 15:33:00	Adopted Altered	H	American	Chocolate Agouti	Female	2016-03-10	6	9
430995	Rabbit	Owner Surrender	2017-04-25 14:28:00	Maple Ridge Branch	Owner Sick	2017-05-13 11:48:00	Adopted Altered	TR	Flemish Giant	Grey	Male	2014-04-25	8	7
432166	Rabbit	Owner Surrender	2017-05-10 10:33:00	Victoria Branch	No Time	2017-05-25 12:22:00	Adopted Altered	TR	American	Black	Female	2017-02-18	5	10
432167	Rabbit	Owner Surrender	2017-05-10 10:33:00	Victoria Branch	No Time	2017-05-25 12:22:00	Adopted Altered	TR	American	Black	Male	2017-02-18	5	10
433931	Rabbit	Stray	2017-05-30 13:36:00	Kelowna Branch		2017-06-06 10:51:00	Euthanized	TR	Dwarf	White	Male	2016-05-30	1	0
431880	Rabbit	Stray	2017-05-05 16:13:00	Abbotsford Branch		2017-06-06 15:15:00	Adopted Altered	H	Dutch	Tan	Female
433247	Rabbit	Stray	2017-05-21 15:45:00	Burnaby Branch		2017-07-07 15:00:00	Euthanized by Offsite Vet	UU	Dutch	Black	Female	2012-05-25	5	1
434354	Rabbit	Stray	2017-06-04 16:24:00	Burnaby Branch		2017-06-21 16:40:00	Adopted Altered	H	English Spot	White	Male	2015-06-04	7	6
433179	Rabbit	Owner Surrender	2017-05-20 12:54:00	Maple Ridge Branch	Owner Sick	2017-06-19 14:36:00	Adopted Altered	H	Mini Lop	Cream	Male	2016-11-20	6	0
430847	Rabbit	Owner Surrender	2017-04-23 12:10:00	Victoria Branch	Owner Sick	2017-06-24 13:34:00	Adopted Altered	H	Lionhead	Fawn	Female	2016-10-23	6	1
430848	Rabbit	Owner Surrender	2017-04-23 12:10:00	Victoria Branch	Owner Sick	2017-06-24 13:34:00	Adopted Altered	H	Lionhead	Fawn	Female	2016-10-23	6	1
431608	Rabbit	Stray	2017-05-02 15:03:00	Kamloops & District Branch		2017-07-04 16:02:00	Adopted Altered	H	American Sable	Brown	Female	2015-05-02	7	7
429161	Rabbit	Stray	2017-03-31 14:30:00	Williams Lake & District Branch		2017-07-05 14:09:00	Adopted Altered	TR	Dwarf	Ruby Eyed White	Male	2015-03-31	7	8
431447	Rabbit	Shelter Offspring	2017-04-30 15:26:00	Powell River & District Branch		2017-07-07 13:07:00	Adopted Altered	TR	English Lop	Grey	Female	2017-04-19	5	7
431449	Rabbit	Shelter Offspring	2017-04-30 15:26:00	Powell River & District Branch		2017-07-01 13:38:00	Adopted Altered	TR	English Lop	Brown	Male	2017-04-19	5	7
431450	Rabbit	Shelter Offspring	2017-04-30 15:26:00	Powell River & District Branch		2017-06-28 16:10:00	Adopted Unaltered	TR	English Lop	Black	Male	2017-04-19	5	7
431451	Rabbit	Shelter Offspring	2017-04-30 15:26:00	Powell River & District Branch		2017-07-01 13:38:00	Adopted Altered	TR	English Lop	Brown	Male	2017-04-19	5	7
427260	Rabbit	Owner Surrender	2017-03-08 13:18:00	Victoria Branch	Unable To Find Home	2017-07-12 12:17:00	Adopted Altered	H	American	Black	Female
427261	Rabbit	Owner Surrender	2017-03-08 13:18:00	Victoria Branch	Unable To Find Home	2017-07-12 12:17:00	Adopted Altered	H	American	Black	Male
431959	Rabbit	Stray	2017-05-07 12:49:00	Maple Ridge Branch		2017-07-14 17:36:00	Adopted Altered	H	Lionhead	Tan	Male	2016-05-07	6	7
428032	Rabbit	Owner Surrender	2017-03-17 14:33:00	Maple Ridge Branch	No Time	2017-07-17 14:02:00	Adopted Altered	H	Dutch	Brown Brindle	Male	2016-03-17	6	9
427417	Rabbit	Stray	2017-03-10 13:51:00	Burnaby Branch		2017-07-18 15:32:00	Adopted Altered	TR	American	White	Male	2016-03-10	6	9
427418	Rabbit	Stray	2017-03-10 13:51:00	Burnaby Branch		2017-07-18 15:32:00	Adopted Altered	H	Holland Lop	Brown	Female	2016-03-10	6	9
434779	Rabbit	Humane Officer Surrendered	2017-06-09 13:41:00	Burnaby Branch		2017-07-27 12:07:00	Adopted Altered	TR	Dutch	Black	Female	2014-06-13	8	6
432911	Rabbit	Stray	2017-05-17 13:55:00	South Peace Branch		2017-07-29 16:22:00	Adopted Altered	TR	American	Sable	Male	2015-12-28	6	11
432944	Rabbit	Humane Officer Surrendered	2017-05-17 17:48:00	Maple Ridge Branch		2017-08-01 11:29:00	Adopted Altered	TM	Rex	Brown	Female	2016-09-19	6	2
434123	Rabbit	Stray	2017-06-01 14:02:00	Vernon & District Branch		2017-08-11 15:18:00	Adopted Altered	H	Dwarf	White	Male	2015-06-02	7	6
434201	Rabbit	Humane Officer Surrendered	2017-05-17 17:48:00	Maple Ridge Branch		2017-08-14 16:23:00	Adopted Unaltered	TM	Lionhead	Brown	Female	2017-06-01	5	6
432947	Rabbit	Humane Officer Surrendered	2017-05-17 17:48:00	Maple Ridge Branch		2017-08-14 16:23:00	Adopted Unaltered	TM	Lionhead	Brown	Female	2016-09-19	6	2
434196	Rabbit	Humane Officer Surrendered	2017-05-17 17:48:00	Maple Ridge Branch		2017-08-21 13:41:00	Adopted Unaltered	TM	Lionhead	Brown	Male	2017-06-01	5	6
427147	Rabbit	Owner Surrender	2017-03-06 17:27:00	Maple Ridge Branch	No Longer Wanted	2017-04-11 13:28:00	Adopted Altered	H	American	Cream	Male	2016-11-07	6	1
434195	Rabbit	Humane Officer Surrendered	2017-05-17 17:48:00	Maple Ridge Branch		2017-09-17 13:11:00	Adopted Unaltered	TM	Lionhead	Grey	Male	2017-06-01	5	6
434042	Rabbit	Owner Surrender	2017-05-31 15:27:00	Abbotsford Branch	No Time	2017-06-07 12:38:00	Adopted Altered	H	Dutch	Grey	Male	2013-05-31	9	6
434247	Rabbit	Stray	2017-06-03 09:16:00	Abbotsford Branch		2017-09-22 16:01:00	Adopted Unaltered	TR	Lionhead	Black	Male	2016-12-03	6	0
431766	Rabbit	Stray	2017-05-04 12:07:00	Campbell River Branch		2017-07-07 16:19:00	Adopted Altered	TR	Holland Lop	Tan	Male	2013-05-11	9	7
433142	Rabbit	Stray	2017-05-19 17:19:00	Victoria Branch		2017-10-22 11:36:00	Adopted Altered	TR	American	Black	Male	2017-04-28	5	7
433143	Rabbit	Stray	2017-05-19 17:19:00	Victoria Branch		2017-10-22 11:36:00	Adopted Altered	TR	American	Grey	Male	2017-04-28	5	7
432542	Rabbit	Stray	2017-05-13 09:09:00	Comox Valley & District Branch		2017-05-14 08:53:00	Euthanized by Offsite Vet	UU	Dutch	Brown	Unknown
431453	Rabbit	Shelter Offspring	2017-04-30 15:26:00	Powell River & District Branch		2017-07-26 16:47:00	Adopted Altered	TR	French Lop	Brown	Female	2016-09-19	6	2
432950	Rabbit	Humane Officer Surrendered	2017-05-17 17:48:00	Maple Ridge Branch		2017-06-16 12:36:00	Adopted Altered	TM	Lionhead	Black	Male	2017-01-19	5	10
434382	Rabbit	Agency / Shelter	2017-06-05 11:11:00	Alberni-Clayoquot Branch		2017-06-18 16:04:00	Transfer Out	TR	Holland Lop	Beige	Male	2015-06-05	7	6
427266	Rabbit	Returns	2017-05-03 12:19:00	West Vancouver Branch		2017-12-23 12:21:00	Adopted Altered	TM	Californian	Pointed White/Himi	Female	2016-03-12	6	9
428190	Rabbit	Owner Surrender	2017-03-20 12:08:00	South Okanagan/Similkameen Branch	No Longer Wanted	2017-06-15 15:04:00	Adopted Altered	H	Californian	White	Male	2016-03-20	6	8
432212	Rabbit	Shelter Offspring	2017-05-10 13:44:00	Kamloops & District Branch		2018-04-28 15:01:00	Adopted Altered	TR	American	Black	Female	2017-05-09	5	7
432213	Rabbit	Shelter Offspring	2017-05-10 13:44:00	Kamloops & District Branch		2018-04-28 15:01:00	Adopted Altered	TR	American	Black	Male	2017-05-09	5	7
434194	Rabbit	Humane Officer Surrendered	2017-05-17 17:48:00	Maple Ridge Branch		2017-08-31 10:20:00	Adopted Unaltered	TM	Lionhead	Grey	Male	2017-06-01	5	6
434200	Rabbit	Humane Officer Surrendered	2017-05-17 17:48:00	Maple Ridge Branch		2017-08-13 16:05:00	Adopted Unaltered	TM	Lionhead	Brown	Male	2017-06-01	5	6
434198	Rabbit	Humane Officer Surrendered	2017-05-17 17:48:00	Maple Ridge Branch		2017-08-13 16:05:00	Adopted Unaltered	TM	Lionhead	Black	Female	2017-06-01	5	6
432942	Rabbit	Humane Officer Surrendered	2017-05-17 17:48:00	Maple Ridge Branch		2018-06-30 13:42:00	Adopted Altered	TR	Mini Rex	White	Female	2017-01-19	5	10
432943	Rabbit	Humane Officer Surrendered	2017-05-17 17:48:00	Maple Ridge Branch		2018-06-30 13:42:00	Adopted Altered	TR	Dwarf	Grey	Female	2016-11-18	6	1
431452	Rabbit	Shelter Offspring	2017-04-30 15:26:00	Powell River & District Branch		2017-07-15 15:08:00	Adopted Altered	TR	French Lop	Grey	Female	2016-06-20	6	5
432491	Rabbit	Stray	2017-05-12 14:20:00	Nelson Branch		2017-05-18 13:10:00	Adopted Unaltered	H	Lionhead	Grey	Male	2015-11-12	7	1
390139	Rabbit	Returns	2017-04-02 12:26:00	Victoria Branch	No Longer Wanted	2017-06-30 13:41:00	Adopted Altered	H	Lop Eared	Grey	Male	2014-07-09	8	5
432035	Rabbit	Stray	2017-05-08 17:06:00	Powell River & District Branch		2017-05-26 16:44:00	Euthanized by Offsite Vet	UU	Havana	Brown	Male	2017-03-27	0	0
430947	Rabbit	Owner Surrender	2017-04-24 16:20:00	Sunshine Coast Branch	Landlord Does Not Allow Pets	2017-05-10 10:30:00	Post-operative Death	UU	Lionhead	White	Female	2014-04-24	3	0
431448	Rabbit	Shelter Offspring	2017-04-30 15:26:00	Powell River & District Branch		2017-06-14 11:39:00	Euthanized by Offsite Vet	TR	English Lop	White	Female	2017-04-19	0	0
431454	Rabbit	Shelter Offspring	2017-04-30 15:26:00	Powell River & District Branch		2017-05-26 11:06:00	Euthanized by Offsite Vet	UU	English Lop	White	Unknown	2017-04-19	0	0
430316	Rabbit	Stray	2017-04-18 12:06:00	Powell River & District Branch		2017-07-07 14:12:00	Released by Agency	TR	English Lop	Brown	Female	2015-06-14	7	6
429353	Rabbit	Stray	2017-04-03 12:53:00	Powell River & District Branch		2017-05-10 23:14:00	Released by Agency	TM	Havana	White	Female	2015-04-03	7	8
434406	Rabbit	Owner Surrender	2017-06-05 14:52:00	Victoria Branch	Rescue	2017-07-22 12:54:00	Adopted Altered	H	Palomino	Gold	Male	2016-06-05	2	6
365227	Rabbit	Returns	2017-06-04 09:59:00	Victoria Branch		2017-07-22 12:54:00	Adopted Altered	H	American	Black	Female	2015-03-14	7	9
429710	Rabbit	Stray	2017-04-07 16:07:00	Kamloops & District Branch		2017-08-29 17:08:00	Adopted Altered	TR	Rex	Black	Female	2016-04-28	6	7
432948	Rabbit	Humane Officer Surrendered	2017-05-17 17:48:00	Maple Ridge Branch		2017-07-21 11:18:00	Adopted Altered	TM	Lionhead	Brown	Male	2016-09-19	6	2
432949	Rabbit	Humane Officer Surrendered	2017-05-17 17:48:00	Maple Ridge Branch		2017-07-13 11:36:00	Adopted Altered	TM	Dwarf	Brown	Male	2016-09-19	6	2
439603	Rabbit	Stray	2017-08-03 14:10:00	North Cariboo District Branch		2018-07-20 16:35:00	Deceased		Rex	Tan	Female	2015-08-16	2	11
443104	Rabbit	Stray	2017-09-12 12:38:00	Abbotsford Branch		2017-09-15 08:53:00	Euthanized by Offsite Vet	UU	Dutch	Brown Brindle	Unknown	2014-09-12	3	0
440922	Rabbit	Owner Surrender	2017-08-19 15:31:00	Abbotsford Branch	Other	2017-10-18 11:26:00	Unresolved File	TR	Angora	White	Male	2015-02-19	7	9
444278	Rabbit	Stray	2017-09-25 12:49:00	Comox Valley & District Branch		2017-09-25 12:52:00	Euthanized by Offsite Vet	UU	American	Grey	Unknown	2017-05-25	0	4
439146	Rabbit	Stray	2017-07-29 15:55:00	Comox Valley & District Branch		2017-07-31 09:13:00	Euthanized by Offsite Vet	UU	American	Brown	Unknown
439149	Rabbit	Stray	2017-07-29 16:11:00	Comox Valley & District Branch		2017-07-31 09:13:00	Euthanized by Offsite Vet	UU	American	Black	Unknown
442573	Rabbit	Stray	2017-08-24 10:49:00	West Kootenay & District Branch		2017-09-13 11:16:00	Unassisted Death - In Foster	H	New Zealand	White	Unknown	2017-09-05	0	0
442574	Rabbit	Stray	2017-08-24 10:49:00	West Kootenay & District Branch		2017-09-13 11:17:00	Unassisted Death - In Foster	H	New Zealand	White	Unknown	2017-09-05	0	0
442575	Rabbit	Stray	2017-08-24 10:49:00	West Kootenay & District Branch		2017-09-13 11:17:00	Unassisted Death - In Foster	H	New Zealand	White	Unknown	2017-09-05	0	0
442576	Rabbit	Stray	2017-08-24 10:49:00	West Kootenay & District Branch		2017-09-13 11:17:00	Unassisted Death - In Foster	H	New Zealand	White	Unknown	2017-09-05	0	0
446271	Rabbit	ACO Impound	2017-10-18 11:35:00	Maple Ridge Branch		2018-04-16 12:13:00	Unassisted Death	TR	Rex	White	Male	2014-10-18	3	5
435626	Rabbit	Humane Officer Surrendered	2017-06-17 12:31:00	Burnaby Branch		2017-06-20 15:09:00	Unassisted Death	H	Dutch	White	Male	2017-05-06	0	0
437531	Rabbit	Stray	2017-07-12 09:29:00	Comox Valley & District Branch		2017-07-17 12:05:00	Euthanized by Offsite Vet	UU	American	Black	Unknown	2017-01-12	0	6
436330	Rabbit	Stray	2017-06-25 12:44:00	Burnaby Branch		2017-06-30 16:08:00	Transfer Out	TM	Dutch	Grey	Unknown
434406	Rabbit	Returns	2017-12-18 09:32:00	Victoria Branch	Rescue	2018-12-22 11:07:00	Euthanized by Offsite Vet	UU	Palomino	Gold	Male	2016-06-05	2	6
444932	Rabbit	Stray	2017-10-02 14:11:00	Kelowna Branch		2017-10-18 11:30:00	Unassisted Death	H	American	Smoke	Female	2017-08-07	0	0
439973	Rabbit	Owner Surrender	2017-08-08 16:46:00	Comox Valley & District Branch	Owner Sick	2017-08-26 12:59:00	Adopted Unaltered	H	American	Grey	Male	2017-06-08	5	6
443493	Rabbit	Owner Surrender	2017-09-15 13:55:00	Parksville-Qualicum Beach & District Branch	No Longer Wanted	2017-11-23 13:17:00	Adopted Altered	TR	Palomino	Orange	Female	2014-09-16	8	3
397474	Rabbit	Returns	2017-07-15 14:26:00	Comox Valley & District Branch	Other	2017-07-20 16:08:00	Euthanized	UU	American	Gold	Female	2016-01-09	1	6
439609	Rabbit	Owner Surrender	2017-08-03 15:02:00	Kelowna Branch	Unable To Find Home	2017-08-04 15:29:00	Adopted Altered	H	Lionhead	Fox	Female	2015-08-03	7	4
449547	Rabbit	Stray	2017-11-28 15:19:00	Williams Lake & District Branch		2018-01-02 14:13:00	Adopted Altered	H	Mini Rex	Black	Female	2015-12-01	7	0
437296	Rabbit	Owner Surrender	2017-07-06 15:15:00	North Peace Branch	Moving House	2017-10-17 15:43:00	Adopted Altered	TR	New Zealand	White	Male	2017-04-07	5	8
438287	Rabbit	Stray	2017-07-20 14:42:00	Quesnel & District Branch		2017-11-14 14:57:00	Adopted Altered	H	Lionhead	White	Male	2017-04-26	5	7
447227	Rabbit	Owner Surrender	2017-10-28 11:45:00	Williams Lake & District Branch	No Time	2017-11-23 13:36:00	Adopted Altered	H	Holland Lop	Black	Male	2017-06-15	5	6
436509	Rabbit	Stray	2017-06-27 13:45:00	Vernon & District Branch		2017-07-20 14:04:00	Adopted Altered	H	Angora	Brown	Female	2016-06-27	6	5
447858	Rabbit	Stray	2017-11-04 13:52:00	Kelowna Branch		2018-05-15 15:18:00	Adopted Altered	TR	American	Smoke	Male	2017-08-08	5	4
445661	Rabbit	Owner Surrender	2017-10-11 11:47:00	Victoria Branch	Other	2017-12-05 17:04:00	Adopted Altered	TR	Lionhead	White	Female	2017-04-11	5	8
438301	Rabbit	Stray	2017-07-20 15:47:00	Richmond Community Animal Centre		2019-05-31 13:37:00	Adopted Altered	H	American	Brown Brindle	Female
438302	Rabbit	Stray	2017-07-20 15:47:00	Richmond Community Animal Centre		2019-05-31 13:37:00	Adopted Altered	H	American	Fawn	Female	2017-07-19	5	4
446993	Rabbit	Returns	2017-11-07 12:39:00	Powell River & District Branch	No Time	2017-11-08 15:44:00	Adopted Altered	H	Mini Lop	Grey	Female	2015-10-25	7	1
435612	Rabbit	Stray	2017-06-17 10:46:00	Powell River & District Branch		2017-06-19 17:12:00	Redeemed	TR	English Lop	Grey	Female
445525	Rabbit	Shelter Offspring	2017-10-09 12:09:00	Kamloops & District Branch		2017-10-12 20:31:00	Unassisted Death	UU	Rex	Black	Unknown	2017-10-09	0	0
445525	Rabbit	Shelter Offspring	2017-10-09 12:09:00	Kamloops & District Branch		2017-10-12 20:31:00	Unassisted Death	UU	Rex	Black	Unknown	2017-10-09	0	0
436452	Rabbit	Stray	2017-06-27 11:11:00	Kamloops & District Branch		2017-07-19 13:41:00	Post-operative Death	UU	Dwarf	White	Male	2016-06-27	1	0
436526	Rabbit	Stray	2017-06-27 14:51:00	West Vancouver Branch		2017-06-27 15:16:00	Redeemed	TM	Netherland Dwarf	White	Female	2016-06-27	6	5
435010	Rabbit	Owner Surrender	2017-06-11 13:22:00	Abbotsford Branch	Behaviour - Destructive (Chews/Digs/Scratches/etc)	2017-06-29 16:39:00	Adopted Altered	H	Lop Eared	White	Female	2016-12-11	6	0
435013	Rabbit	Owner Surrender	2017-06-11 13:22:00	Abbotsford Branch	Behaviour - Destructive (Chews/Digs/Scratches/etc)	2017-06-29 16:39:00	Adopted Altered	H	Rex	Brown	Male	2016-06-11	6	6
435102	Rabbit	Owner Surrender	2017-06-12 12:38:00	Cowichan & District Branch	Divorce	2017-08-11 12:36:00	Adopted Altered	TR	Angora	Grey	Male	2015-06-13	7	6
436086	Rabbit	Owner Surrender	2017-06-22 10:46:00	Abbotsford Branch	No Longer Wanted	2017-07-05 12:47:00	Adopted Altered	H	Holland Lop	Tan	Male	2016-08-22	6	3
431449	Rabbit	Returns	2017-08-09 15:49:00	Powell River & District Branch		2017-08-10 09:58:00	Released by Agency	TR	English Lop	Brown	Male	2017-04-19	5	7
431450	Rabbit	Returns	2017-08-09 15:54:00	Powell River & District Branch		2017-08-10 09:59:00	Released by Agency	TR	English Lop	Black	Male	2017-04-19	5	7
431451	Rabbit	Returns	2017-08-09 15:58:00	Powell River & District Branch		2017-08-10 09:59:00	Released by Agency	TR	English Lop	Brown	Male	2017-04-19	5	7
435100	Rabbit	Owner Surrender	2017-06-12 12:38:00	Cowichan & District Branch	Divorce	2017-07-09 09:34:00	Adopted Altered	TR	Angora	White	Male	2015-06-12	7	6
437386	Rabbit	Stray	2017-07-09 11:59:00	Maple Ridge Branch		2017-07-19 13:15:00	Unassisted Death	H	American	White	Male
437099	Rabbit	Stray	2017-07-05 14:44:00	East Kootenay Branch		2017-07-21 13:50:00	Adopted Altered	TR	Lionhead	Brown	Male	2017-02-05	5	10
438303	Rabbit	Stray	2017-07-20 15:47:00	Richmond Community Animal Centre		2017-08-19 12:38:00	Transfer Out	H	American	Brown Brindle	Female	2017-07-19	5	4
438304	Rabbit	Stray	2017-07-20 15:47:00	Richmond Community Animal Centre		2017-08-19 12:38:00	Transfer Out	H	American	Brown Brindle	Female	2017-07-19	5	4
438305	Rabbit	Stray	2017-07-20 15:47:00	Richmond Community Animal Centre		2017-08-19 12:39:00	Transfer Out	H	American	Brown Brindle	Female	2017-07-19	5	4
438306	Rabbit	Stray	2017-07-20 15:47:00	Richmond Community Animal Centre		2017-08-10 12:47:00	Unassisted Death - In Foster	UU	American	Brown Brindle	Female	2017-07-19	0	0
438307	Rabbit	Stray	2017-07-20 15:47:00	Richmond Community Animal Centre		2017-08-10 12:48:00	Unassisted Death - In Foster	UU	American	Brown Brindle	Female	2017-07-19	0	0
438308	Rabbit	Stray	2017-07-20 15:47:00	Richmond Community Animal Centre		2017-08-19 12:39:00	Transfer Out	H	American	Brown Brindle	Female	2017-07-19	5	4
438309	Rabbit	Stray	2017-07-20 15:47:00	Richmond Community Animal Centre		2017-08-19 12:39:00	Transfer Out	H	American	Brown Brindle	Female	2017-07-19	5	4
437097	Rabbit	Stray	2017-07-05 14:44:00	East Kootenay Branch		2017-07-22 14:28:00	Adopted Altered	H	Lop Eared	Tan	Male	2017-02-05	5	10
438077	Rabbit	Owner Surrender	2017-07-18 15:54:00	Quesnel & District Branch	Constable Visit	2017-07-22 14:05:00	Adopted Altered	H	English Spot	White	Male	2015-07-18	7	5
437098	Rabbit	Stray	2017-07-05 14:44:00	East Kootenay Branch		2017-07-24 15:15:00	Adopted Altered	H	Rex	Chocolate	Male	2017-02-05	5	10
437947	Rabbit	Stray	2017-07-17 11:20:00	Maple Ridge Branch		2017-07-27 14:29:00	Adopted Altered	H	American	Brown	Female	2016-07-17	6	5
437948	Rabbit	Stray	2017-07-17 11:20:00	Maple Ridge Branch		2017-07-27 14:29:00	Adopted Altered	H	American	White	Male	2016-07-17	6	5
397475	Rabbit	Returns	2017-07-15 14:27:00	Comox Valley & District Branch	Other	2017-07-28 13:09:00	Adopted Altered	H	American	Gold	Male	2016-01-09	6	11
439619	Rabbit	Stray	2017-08-03 16:35:00	Kamloops & District Branch		2017-08-05 15:49:00	Redeemed	H	Holland Lop	Grey	Male	2016-08-05	6	4
439493	Rabbit	Owner Surrender	2017-08-02 12:55:00	Nanaimo & District Branch	Rescue	2017-08-05 12:55:00	Adopted Altered	TR	Flemish Giant	Tortoiseshell	Female	2017-04-02	5	8
413604	Rabbit	Returns	2017-07-30 13:18:00	Chilliwack Branch		2017-08-10 14:07:00	Redeemed	H	French Lop	Fawn	Male	2015-09-08	7	3
436453	Rabbit	Stray	2017-06-27 11:11:00	Kamloops & District Branch		2017-08-15 11:29:00	Adopted Altered	TR	Dwarf	Lilac	Female	2016-06-27	6	5
369070	Rabbit	Returns	2017-07-20 14:08:00	Victoria Branch	Found Abandoned	2017-08-16 14:25:00	Adopted Altered	H	Holland Lop	Brown	Male	2016-01-26	6	10
438271	Rabbit	Owner Surrender	2017-07-20 14:10:00	Victoria Branch	Moving House	2017-08-16 14:25:00	Adopted Altered	H	Dutch	Black	Female	2016-01-20	6	10
435160	Rabbit	Stray	2017-06-13 11:23:00	Parksville-Qualicum Beach & District Branch		2017-08-17 16:22:00	Adopted Altered	H	Lionhead	White	Female	2017-01-13	5	11
439494	Rabbit	Owner Surrender	2017-08-02 12:55:00	Nanaimo & District Branch	Rescue	2017-08-17 18:16:00	Adopted Altered	H	Flemish Giant	Cream	Female	2017-04-02	5	8
440602	Rabbit	Owner Surrender	2017-08-16 13:53:00	Maple Ridge Branch	No Longer Wanted	2017-08-20 15:27:00	Adopted Altered	TM	Flemish Giant	Grey	Female	2014-02-16	8	10
441013	Rabbit	Stray	2017-08-21 09:59:00	Burnaby Branch		2017-08-21 11:02:00	Euthanized by Offsite Vet	UU	American	Brown	Unknown	2016-08-21	1	0
440448	Rabbit	Owner Surrender	2017-08-14 12:40:00	Maple Ridge Branch	Owner Sick	2017-08-22 12:55:00	Adopted Altered	TR	Holland Lop	White	Male	2013-08-14	6	1
440239	Rabbit	Stray	2017-08-11 13:19:00	Abbotsford Branch		2017-08-22 14:12:00	Redeemed	H	Lop Eared	Tortoiseshell	Male	2013-08-11	9	4
440839	Rabbit	Owner Surrender	2017-08-18 17:09:00	Vancouver Branch	Moving House	2017-08-31 16:46:00	Adopted Altered	TR	Lionhead	Black	Female
442180	Rabbit	Stray	2017-09-01 10:20:00	Parksville-Qualicum Beach & District Branch		2017-09-01 11:37:00	Euthanized by Offsite Vet	UU	American	Black	Unknown
442700	Rabbit	Stray	2017-09-07 12:10:00	Comox Valley & District Branch		2017-10-28 15:56:00	Adopted Unaltered	TR	American	Grey	Female	2017-08-24	5	3
437095	Rabbit	Stray	2017-07-05 14:47:00	Abbotsford Branch		2017-09-01 16:15:00	Adopted Altered	H	Dutch	Tan	Male	2016-07-07	6	5
440865	Rabbit	Owner Surrender	2017-08-19 10:53:00	Victoria Branch	No Longer Wanted	2017-09-02 16:33:00	Adopted Altered	H	American	Black	Male	2016-08-19	6	3
441670	Rabbit	Owner Surrender	2017-08-27 13:03:00	Victoria Branch	Unable To Find Home	2017-09-09 12:13:00	Adopted Unaltered	TR	American	Agouti	Male	2017-07-01	5	5
441671	Rabbit	Owner Surrender	2017-08-27 13:03:00	Victoria Branch	Unable To Find Home	2017-09-09 12:13:00	Adopted Unaltered	TR	American	Agouti	Male	2017-07-01	5	5
435629	Rabbit	Humane Officer Surrendered	2017-06-17 12:31:00	Burnaby Branch		2017-09-11 11:02:00	Adopted Altered	H	Dutch	White	Female	2017-01-29	5	10
435625	Rabbit	Humane Officer Surrendered	2017-06-17 12:31:00	Burnaby Branch		2017-09-11 11:02:00	Adopted Altered	H	Dutch	White	Male	2015-06-17	7	6
440920	Rabbit	Owner Surrender	2017-08-19 15:13:00	Kamloops & District Branch	Moving House	2017-09-11 14:20:00	Adopted Altered	TR	Dwarf	White	Male	2013-08-19	9	3
442174	Rabbit	Owner Surrender	2017-09-01 10:05:00	East Kootenay Branch	No Time	2017-09-12 11:23:00	Adopted Unaltered	H	Dwarf	Sable Agouti	Female	2017-03-01	5	9
442176	Rabbit	Owner Surrender	2017-09-01 10:05:00	East Kootenay Branch	No Time	2017-09-12 11:23:00	Adopted Unaltered	H	Dwarf	White	Female	2017-03-01	5	9
436526	Rabbit	Humane Officer Surrendered	2017-07-05 12:15:00	Vancouver Branch		2017-09-12 13:25:00	Adopted Altered	TM	Netherland Dwarf	White	Female	2016-06-27	6	5
443478	Rabbit	Owner Surrender	2017-09-15 13:02:00	Abbotsford Branch	No Longer Wanted	2017-09-25 09:00:00	Unresolved File	UU	Dutch	Black	Unknown	2017-09-08	5	3
441160	Rabbit	Owner Surrender	2017-08-22 14:05:00	Maple Ridge Branch	No Time	2017-09-18 16:07:00	Adopted Altered	H	Rex	White	Female
443858	Rabbit	Stray	2017-09-20 12:58:00	Chilliwack Branch		2017-09-21 09:53:00	Redeemed	H	Lop Eared	White	Male	2016-09-20	6	2
434955	Rabbit	Owner Surrender	2017-06-10 13:38:00	Abbotsford Branch	No Time	2017-09-21 17:33:00	Adopted Altered	H	Hotot	White	Male	2017-02-10	5	10
442177	Rabbit	Owner Surrender	2017-09-01 10:05:00	East Kootenay Branch	No Time	2017-09-23 09:37:00	Adopted Altered	TM	Rex	Seal Agouti	Female	2017-03-01	5	9
442179	Rabbit	Owner Surrender	2017-09-01 10:05:00	East Kootenay Branch	No Time	2017-09-23 09:37:00	Adopted Altered	TM	Rex	White	Female	2017-03-01	5	9
443350	Rabbit	Humane Officer Surrendered	2017-09-14 09:20:00	West Vancouver Branch		2017-09-23 14:36:00	Adopted Altered	H	Harlequin	Brown Brindle	Female
439642	Rabbit	Stray	2017-08-04 11:36:00	Kelowna Branch		2017-09-24 15:35:00	Adopted Altered	TR	New Zealand	White	Male	2017-05-26	5	6
435887	Rabbit	Stray	2017-06-20 11:15:00	Vernon & District Branch		2017-08-27 14:10:00	Adopted Altered	H	American	White	Female	2015-06-20	7	5
442106	Rabbit	Stray	2017-08-31 13:41:00	Kelowna Branch		2017-09-23 12:40:00	Adopted Altered	H	American	Brown	Female	2015-08-31	7	3
440304	Rabbit	Stray	2017-08-12 11:00:00	Burnaby Branch		2017-09-24 12:56:00	Adopted Altered	H	American	Black	Male	2015-08-12	7	4
443348	Rabbit	Humane Officer Surrendered	2017-09-14 09:20:00	West Vancouver Branch		2017-09-25 14:15:00	Adopted Altered	H	Lionhead	Chinchilla/Silver Agouti	Male
396999	Rabbit	Stray	2017-09-02 10:36:00	South Okanagan/Similkameen Branch	No Time	2017-09-27 14:20:00	Adopted Altered	H	Rex	Chocolate	Female	2014-03-04	8	9
442799	Rabbit	Owner Surrender	2017-09-08 12:58:00	Abbotsford Branch	Found Abandoned	2017-09-27 15:51:00	Adopted Altered	H	Dutch	White	Male	2015-09-09	7	3
443783	Rabbit	ACO Impound	2017-09-19 13:25:00	Burnaby Branch		2017-09-30 09:11:00	Adopted Altered	H	American	Black	Male	2016-09-19	6	2
443351	Rabbit	Humane Officer Surrendered	2017-09-14 09:20:00	West Vancouver Branch		2017-10-07 12:44:00	Adopted Altered	TR	Lionhead	Brown Brindle	Female	2016-12-28	5	11
444653	Rabbit	Stray	2017-09-29 11:12:00	West Vancouver Branch		2017-11-11 15:45:00	Unassisted Death - In Foster	TR	Holland Lop	White	Female	2017-05-30	0	5
443349	Rabbit	Humane Officer Surrendered	2017-09-14 09:20:00	West Vancouver Branch		2017-10-08 13:58:00	Adopted Altered	TR	Lionhead	Brown Brindle	Male
435627	Rabbit	Humane Officer Surrendered	2017-06-17 12:31:00	Burnaby Branch		2017-10-08 15:56:00	Adopted Altered	H	Dutch	White	Male	2017-05-06	5	7
435628	Rabbit	Humane Officer Surrendered	2017-06-17 12:31:00	Burnaby Branch		2017-10-08 15:56:00	Adopted Altered	H	Dutch	Black	Male	2017-04-17	5	8
438288	Rabbit	Stray	2017-07-20 14:49:00	Quesnel & District Branch		2017-10-10 17:13:00	Adopted Altered	H	Lionhead	White	Male	2017-04-24	5	7
440232	Rabbit	Humane Officer Seized	2017-08-11 12:57:00	Kelowna Branch		2017-08-11 13:10:00	Unassisted Death - In Transit	UU	American	White	Unknown	2016-08-11	1	0
435501	Rabbit	Humane Officer Surrendered	2017-06-16 12:48:00	Vancouver Branch		2017-06-16 14:29:00	Euthanized	UU	Rex	Black	Male	2017-02-16	0	4
442178	Rabbit	Owner Surrender	2017-09-01 10:05:00	East Kootenay Branch	No Time	2017-10-13 12:18:00	Adopted Altered	H	Dwarf	White	Female	2017-03-01	5	9
442175	Rabbit	Owner Surrender	2017-09-01 10:05:00	East Kootenay Branch	No Time	2017-10-13 12:18:00	Adopted Altered	H	Dwarf	White	Female	2017-03-01	5	9
444317	Rabbit	Humane Officer Surrendered	2017-09-26 09:25:00	Chilliwack Branch		2017-10-17 14:41:00	Adopted Altered	H	Lop Eared	Tortoiseshell	Female	2015-09-26	7	2
444318	Rabbit	Humane Officer Surrendered	2017-09-26 09:25:00	Chilliwack Branch		2017-10-17 14:41:00	Adopted Altered	H	Lop Eared	Fawn	Female	2017-04-26	5	7
444931	Rabbit	Stray	2017-10-02 14:11:00	Kelowna Branch		2017-10-17 16:06:00	Adopted Altered	H	American	Black	Female	2017-08-07	5	4
446281	Rabbit	Stray	2017-10-18 12:15:00	Campbell River Branch		2017-10-19 11:13:00	Unassisted Death	TR	Dutch	White	Male	2017-09-28	0	0
443711	Rabbit	Humane Officer Surrendered	2017-09-18 18:04:00	Cruelty Investigations Department		2017-10-18 13:06:00	Adopted Altered	H	Dwarf	White	Female	2016-09-18	6	3
443712	Rabbit	Humane Officer Surrendered	2017-09-18 18:04:00	Cruelty Investigations Department		2017-10-18 13:06:00	Adopted Altered	H	Dwarf	Tan	Male	2016-09-18	6	3
444704	Rabbit	Stray	2017-09-29 14:11:00	Chilliwack Branch		2017-10-22 15:11:00	Adopted Altered	H	Dutch	Brown	Male	2016-09-29	6	2
444316	Rabbit	Humane Officer Surrendered	2017-09-26 09:25:00	Chilliwack Branch		2017-10-25 15:31:00	Adopted Altered	H	Angora	Pointed White/Himi	Male	2015-09-26	7	2
446993	Rabbit	Owner Surrender	2017-10-25 13:55:00	Powell River & District Branch	No Time	2017-10-26 13:24:00	Adopted Unaltered	TR	Mini Lop	Grey	Female	2015-10-25	7	1
445003	Rabbit	Stray	2017-10-03 12:27:00	West Kootenay & District Branch		2017-10-26 13:37:00	Adopted Unaltered	TR	New Zealand	Blue Tortoiseshell	Male	2015-10-04	7	2
439954	Rabbit	Stray	2017-08-08 15:42:00	Victoria Branch		2017-10-27 15:56:00	Adopted Altered	TR	American	Black	Male	2017-06-08	5	6
446094	Rabbit	Stray	2017-10-15 16:09:00	Maple Ridge Branch		2017-10-29 12:44:00	Adopted Altered	TR	Rex	Orange	Male	2015-10-15	7	2
447339	Rabbit	Owner Surrender	2017-10-29 14:19:00	Victoria Branch	Landlord Does Not Allow Pets	2017-11-15 17:15:00	Unassisted Death	TR	Holland Lop	Grey	Male	2017-06-30	0	4
444650	Rabbit	Stray	2017-09-29 11:12:00	West Vancouver Branch		2017-11-02 13:22:00	Adopted Altered	TR	Lionhead	Brown	Male	2017-04-30	5	7
443806	Rabbit	Stray	2017-09-19 15:14:00	West Vancouver Branch		2017-11-05 16:46:00	Adopted Altered	TM	Dwarf	Grey	Male	2017-04-20	5	7
440455	Rabbit	Stray	2017-08-14 13:29:00	Chilliwack Branch		2017-11-07 14:38:00	Adopted Unaltered	H	Lionhead	White	Female	2016-08-14	6	4
439641	Rabbit	Stray	2017-08-04 11:36:00	Kelowna Branch		2017-11-08 13:50:00	Adopted Altered	H	American	White	Male	2017-05-26	5	6
443394	Rabbit	Stray	2017-09-14 13:54:00	Chilliwack Branch		2017-11-09 18:42:00	Adopted Altered	H	Lionhead	White	Female	2016-10-06	6	2
442975	Rabbit	Stray	2017-09-10 15:44:00	Burnaby Branch		2017-11-10 16:02:00	Adopted Altered	TM	American	White	Male	2016-09-10	6	3
446093	Rabbit	Stray	2017-10-15 16:09:00	Maple Ridge Branch		2017-11-12 14:42:00	Adopted Altered	H	Rex	White	Female	2015-10-15	7	2
444654	Rabbit	Stray	2017-09-29 11:12:00	West Vancouver Branch		2017-11-14 14:00:00	Adopted Altered	TR	Holland Lop	White	Female	2017-04-30	5	7
448706	Rabbit	Owner Surrender	2017-11-16 14:58:00	Abbotsford Branch	Cant Afford	2017-11-20 09:58:00	Unassisted Death	TM	Dwarf	White	Male	2016-11-16	1	0
444468	Rabbit	Owner Surrender	2017-09-27 13:44:00	Abbotsford Branch	Owner Had Allergies	2017-10-14 13:12:00	Adopted Altered	H	Mini Lop	Chinchilla/Silver Agouti	Female	2016-12-27	5	11
445003	Rabbit	Returns	2017-11-03 14:53:00	West Kootenay & District Branch		2017-11-21 12:14:00	Adopted Altered	H	New Zealand	Blue Tortoiseshell	Male	2015-10-04	7	2
445501	Rabbit	Stray	2017-10-08 14:17:00	Sea To Sky Branch		2017-11-21 13:28:00	Adopted Altered	TM	Dutch	Black	Female	2013-10-11	9	2
448466	Rabbit	Owner Surrender	2017-11-13 13:07:00	Chilliwack Branch	Owner Sick	2017-11-22 13:15:00	Adopted Altered	H	Lionhead	Beige	Female	2015-11-18	7	1
444935	Rabbit	Stray	2017-10-02 14:11:00	Kelowna Branch		2017-11-23 15:50:00	Adopted Altered	H	American	Grey	Male	2017-05-08	5	7
447193	Rabbit	Agency / Shelter	2017-10-27 16:22:00	Victoria Branch		2017-11-24 14:03:00	Adopted Altered	TR	Mini Lop	Black	Female	2015-10-27	7	1
444651	Rabbit	Stray	2017-09-29 11:12:00	West Vancouver Branch		2017-11-26 15:49:00	Adopted Altered	TR	American	Silver	Male	2017-02-05	5	10
441399	Rabbit	Owner Surrender	2017-08-24 14:14:00	Chilliwack Branch	Found Abandoned	2017-11-27 08:41:00	Adopted Altered	H	Lionhead	Black	Female	2016-08-24	6	3
446235	Rabbit	Owner Surrender	2017-10-17 15:08:00	Victoria Branch	No Time	2017-11-27 16:25:00	Adopted Altered	TR	Mini Lop	White	Female	2015-10-20	7	1
447701	Rabbit	Stray	2017-11-02 12:10:00	Abbotsford Branch		2017-11-30 16:38:00	Adopted Altered	H	French Angora	Beige	Female	2017-06-03	5	6
447340	Rabbit	Owner Surrender	2017-10-29 14:19:00	Victoria Branch	Landlord Does Not Allow Pets	2017-12-02 13:30:00	Adopted Altered	TR	Holland Lop	Chocolate Agouti	Female	2017-06-30	5	5
449411	Rabbit	Owner Surrender	2017-11-26 17:13:00	Victoria Branch	Cant Afford	2017-12-02 14:07:00	Adopted Altered	TR	Flemish Giant	Brown	Female	2017-01-26	5	10
449412	Rabbit	Owner Surrender	2017-11-26 17:13:00	Victoria Branch	Cant Afford	2017-12-02 14:07:00	Adopted Altered	TR	Lionhead	White	Female	2017-01-26	5	10
449969	Rabbit	Owner Surrender	2017-12-05 12:31:00	Abbotsford Branch	Other	2017-12-05 15:08:00	Redeemed	TR	Netherland Dwarf	Grey	Male	2016-06-05	6	6
443357	Rabbit	Owner Surrender	2017-09-14 09:45:00	South Peace Branch	Other	2017-12-06 07:28:00	Adopted Altered	H	Californian	White	Male	2017-01-14	5	11
443803	Rabbit	Stray	2017-09-19 14:34:00	South Peace Branch		2017-12-06 07:28:00	Adopted Altered	H	American	Brown	Female	2016-11-19	6	0
443324	Rabbit	Humane Officer Surrendered	2017-09-13 15:24:00	Vancouver Branch		2017-11-19 16:14:00	Adopted Altered	TR	Lionhead	Brown	Male	2016-09-13	6	3
443325	Rabbit	Humane Officer Surrendered	2017-09-13 15:24:00	Vancouver Branch		2017-11-19 16:14:00	Adopted Altered	TR	Lionhead	Brown	Male	2016-09-13	6	3
449285	Rabbit	Stray	2017-11-25 12:45:00	West Vancouver Branch		2017-12-07 14:25:00	Adopted Altered	H	Holland Lop	Grey	Male	2016-11-25	6	0
445502	Rabbit	Stray	2017-10-08 14:17:00	Sea To Sky Branch		2017-12-07 14:52:00	Adopted Altered	TM	Dutch	Grey	Female	2013-10-11	9	2
448470	Rabbit	Stray	2017-11-13 13:34:00	Chilliwack Branch		2017-12-08 13:15:00	Adopted Altered	H	American	White	Male	2016-11-13	6	1
448883	Rabbit	Owner Surrender	2017-11-20 11:37:00	Vernon & District Branch	Other	2017-12-08 13:19:00	Adopted Altered	H	Lionhead	Black	Male	2017-02-20	5	9
448016	Rabbit	Stray	2017-11-06 15:22:00	Maple Ridge Branch		2017-12-11 13:09:00	Adopted Altered	TR	Rex	Brown	Female	2016-11-06	6	1
448818	Rabbit	Stray	2017-11-18 11:40:00	Maple Ridge Branch		2017-11-28 16:22:00	Adopted Altered	TR	Mini Rex	Cream	Male	2016-11-18	6	1
444933	Rabbit	Stray	2017-10-02 14:11:00	Kelowna Branch		2017-12-13 11:19:00	Adopted Altered	H	American	Black	Female	2017-05-08	5	7
445424	Rabbit	Owner Surrender	2017-10-07 14:17:00	East Kootenay Branch	Other	2017-12-13 13:21:00	Adopted Altered	TR	Lionhead	White	Male	2017-07-07	5	5
445425	Rabbit	Owner Surrender	2017-10-07 14:17:00	East Kootenay Branch	Other	2017-12-13 13:21:00	Adopted Altered	TR	Lionhead	Brown	Male	2017-07-07	5	5
441164	Rabbit	Owner Surrender	2017-08-22 14:18:00	Kamloops & District Branch	Too Much Responsibility	2017-12-16 11:52:00	Adopted Altered	TR	Dwarf	White	Female	2017-05-23	5	6
443476	Rabbit	Owner Surrender	2017-09-15 13:02:00	Abbotsford Branch	No Longer Wanted	2017-12-16 16:03:00	Adopted Altered	H	Dutch	Black	Female	2016-11-15	6	1
438464	Rabbit	Owner Surrender	2017-07-22 15:04:00	Vancouver Branch	Landlord Does Not Allow Pets	2017-12-17 15:05:00	Adopted Altered	H	Lionhead	Orange	Female	2016-02-22	6	9
438468	Rabbit	Owner Surrender	2017-07-22 15:13:00	Vancouver Branch	Landlord Does Not Allow Pets	2017-12-17 15:05:00	Adopted Altered	H	Lionhead	Tortoiseshell	Female	2016-02-22	6	9
444655	Rabbit	Stray	2017-09-29 11:12:00	West Vancouver Branch		2017-12-17 15:43:00	Adopted Altered	H	Polish	White	Female	2017-03-30	5	8
438013	Rabbit	Stray	2017-07-18 10:22:00	Burnaby Branch		2017-12-18 14:45:00	Adopted Altered	H	Rex	Brown	Female
447702	Rabbit	Stray	2017-11-02 12:10:00	Abbotsford Branch		2017-12-09 12:36:00	Adopted Altered	H	French Angora	Grey	Female	2017-06-03	5	6
447703	Rabbit	Stray	2017-11-02 12:10:00	Abbotsford Branch		2017-12-07 12:39:00	Adopted Altered	H	Angora	Tan	Male	2017-06-03	5	6
447861	Rabbit	Stray	2017-11-04 13:52:00	Kelowna Branch		2017-12-19 12:50:00	Adopted Altered	TR	American	Black	Male	2017-08-08	5	4
450287	Rabbit	ACO Impound	2017-12-10 13:15:00	Maple Ridge Branch		2017-12-20 15:21:00	Adopted Altered	TR	Rex	White	Female	2016-12-10	6	0
442698	Rabbit	Stray	2017-09-07 12:10:00	Comox Valley & District Branch		2017-12-21 13:28:00	Adopted Unaltered	TR	American	Black	Female	2017-08-24	5	3
293426	Rabbit	Owner Surrender	2017-08-29 15:39:00	Maple Ridge Branch	Moving House	2017-12-21 15:01:00	Adopted Altered	H	Mini Rex	Brown	Female	2013-03-25	9	8
293424	Rabbit	Owner Surrender	2017-08-29 15:52:00	Maple Ridge Branch	Moving House	2017-12-21 15:01:00	Adopted Altered	H	Mini Rex	Black	Female	2013-03-25	9	8
442701	Rabbit	Stray	2017-09-07 12:10:00	Comox Valley & District Branch		2017-12-22 13:51:00	Adopted Altered	TR	American	Grey	Male	2017-08-24	5	3
449185	Rabbit	Owner Surrender	2017-11-23 16:06:00	South Okanagan/Similkameen Branch	Death Of Owner	2017-12-22 15:07:00	Adopted Altered	H	Rex	White	Male	2015-11-23	7	0
441162	Rabbit	Owner Surrender	2017-08-22 14:18:00	Kamloops & District Branch	Too Much Responsibility	2017-12-23 13:07:00	Adopted Altered	TR	Dwarf	Black	Female	2017-05-31	5	6
447856	Rabbit	Stray	2017-11-04 13:52:00	Kelowna Branch		2017-12-23 14:02:00	Adopted Altered	TR	American	Grey	Male	2017-08-08	5	4
442702	Rabbit	Stray	2017-09-07 12:10:00	Comox Valley & District Branch		2017-12-24 12:08:00	Adopted Altered	TR	American	Grey	Male	2017-08-24	5	3
442699	Rabbit	Stray	2017-09-07 12:10:00	Comox Valley & District Branch		2017-12-24 12:08:00	Adopted Unaltered	TR	American	Grey	Female	2017-08-24	5	3
449214	Rabbit	Stray	2017-11-24 11:32:00	Burnaby Branch		2017-12-24 13:34:00	Adopted Altered	H	American	Beige	Female	2016-11-24	6	0
443351	Rabbit	Returns	2017-11-14 16:25:00	West Vancouver Branch		2017-12-28 14:29:00	Adopted Altered	H	Lionhead	Brown Brindle	Female	2016-12-28	5	11
450420	Rabbit	Owner Surrender	2017-12-13 09:49:00	Victoria Branch	Other	2017-12-28 14:37:00	Adopted Altered	TR	Lionhead	Grey	Male	2014-12-13	8	0
438012	Rabbit	Stray	2017-07-18 10:22:00	Burnaby Branch		2017-07-20 14:09:00	Euthanized by Offsite Vet	UU	Dutch	Brown	Unknown
449123	Rabbit	Stray	2017-11-23 11:37:00	Burnaby Branch		2017-12-29 14:18:00	Adopted Altered	H	Lionhead	Black	Female	2015-11-23	7	0
448122	Rabbit	Owner Surrender	2017-11-08 12:24:00	Nanaimo & District Branch	Too Many Other Animals	2017-12-29 15:05:00	Adopted Altered	H	American	Black	Male	2017-06-08	5	6
448123	Rabbit	Owner Surrender	2017-11-08 12:24:00	Nanaimo & District Branch	Too Many Other Animals	2017-12-29 15:05:00	Adopted Altered	TR	American	Black	Male	2017-06-08	5	6
444742	Rabbit	Stray	2017-09-30 10:40:00	Burnaby Branch		2017-12-29 16:56:00	Adopted Altered	H	American	Lilac Tortoiseshell	Female	2016-09-30	6	2
451125	Rabbit	Owner Surrender	2017-12-23 13:46:00	Maple Ridge Branch	Unwanted Litter	2018-01-02 16:54:00	Adopted Unaltered	H	American	Black	Female	2017-10-09	5	2
451126	Rabbit	Owner Surrender	2017-12-23 13:46:00	Maple Ridge Branch	Unwanted Litter	2018-01-06 13:28:00	Adopted Unaltered	H	American	White	Female	2017-10-09	5	2
443326	Rabbit	Stray	2017-09-13 15:27:00	Abbotsford Branch		2018-01-08 16:05:00	Adopted Altered	TR	Dutch	White	Male	2017-06-21	5	5
451098	Rabbit	Owner Surrender	2017-12-22 16:04:00	Powell River & District Branch	No Longer Wanted	2018-01-13 15:28:00	Adopted Altered	TR	Dutch	Black	Male	2017-04-22	5	7
451127	Rabbit	Owner Surrender	2017-12-23 13:46:00	Maple Ridge Branch	Unwanted Litter	2018-01-13 16:33:00	Adopted Unaltered	H	American	Brown	Male	2017-10-09	5	2
436854	Rabbit	ACO Impound	2017-07-02 16:17:00	Burnaby Branch		2018-01-14 16:14:00	Adopted Altered	H	Dutch	White	Male	2016-07-02	6	5
450897	Rabbit	Owner Surrender	2017-12-19 16:36:00	Victoria Branch	Moving House	2018-07-28 09:53:00	Adopted Altered	TM	Mini Lop	White	Female	2014-12-19	7	11
365227	Rabbit	Returns	2017-12-18 09:31:00	Victoria Branch		2020-05-28 15:32:00	Adopted Altered	TM	American	Black	Female	2015-03-14	7	9
442449	Rabbit	Owner Surrender	2017-09-04 18:00:00	Victoria Branch	Rescue	2018-01-27 10:52:00	Adopted Altered	TR	Angora	White	Male	2012-09-04	10	3
442450	Rabbit	Owner Surrender	2017-09-04 18:00:00	Victoria Branch	Rescue	2018-01-27 10:52:00	Adopted Altered	TR	Angora	Grey	Female	2012-09-04	10	3
450275	Rabbit	Stray	2017-12-09 15:10:00	Shuswap Branch		2018-01-29 12:19:00	Adopted Altered	H	Dwarf	White	Female	2016-12-09	6	0
448091	Rabbit	Owner Surrender	2017-11-07 15:42:00	Nanaimo & District Branch	Unable To Find Home	2018-01-30 14:03:00	Adopted Altered	H	American	Black Otter	Male	2017-06-07	5	6
450957	Rabbit	Owner Surrender	2017-12-20 16:21:00	Vernon & District Branch	No Time	2018-02-02 13:26:00	Adopted Altered	TR	Lionhead	Smoke	Female	2015-06-20	7	5
451036	Rabbit	Owner Surrender	2017-12-21 15:51:00	Vernon & District Branch	Unwanted Litter	2018-01-31 14:08:00	Adopted Altered	H	Dwarf	Black	Male	2017-07-21	5	4
446321	Rabbit	Owner Surrender	2017-10-18 14:24:00	Nanaimo & District Branch	Rescue	2018-02-03 13:48:00	Adopted Altered	H	American	Chocolate	Male	2017-09-06	5	3
448015	Rabbit	Stray	2017-11-06 15:22:00	Maple Ridge Branch		2018-02-04 15:39:00	Adopted Altered	TR	American	Brown	Female	2016-11-06	6	1
311126	Rabbit	Owner Surrender	2017-11-21 10:43:00	Tri-Cities Education & Adoption Centre	Owner Had Allergies	2018-02-05 13:12:00	Adopted Altered	H	English Spot	White	Male	2013-05-30	9	6
311128	Rabbit	Owner Surrender	2017-11-21 10:44:00	Tri-Cities Education & Adoption Centre	Owner Had Allergies	2018-02-05 13:12:00	Adopted Altered	H	English Spot	White	Male	2013-05-30	9	6
429161	Rabbit	Returns	2017-10-30 13:45:00	Vancouver Branch		2018-02-06 14:12:00	Adopted Altered	H	Dwarf	Ruby Eyed White	Male	2015-03-31	7	8
448090	Rabbit	Owner Surrender	2017-11-07 15:42:00	Nanaimo & District Branch	Unable To Find Home	2018-02-08 10:54:00	Adopted Altered	H	American	Black Otter	Male	2017-06-07	5	6
447860	Rabbit	Stray	2017-11-04 13:52:00	Kelowna Branch		2018-02-08 15:33:00	Adopted Altered	TR	American	Black	Female	2017-08-08	5	4
447862	Rabbit	Stray	2017-11-04 13:52:00	Kelowna Branch		2018-02-08 15:33:00	Adopted Altered	TR	American	Black	Female	2017-08-08	5	4
449267	Rabbit	ACO Impound	2017-11-24 16:29:00	Maple Ridge Branch		2018-02-10 13:31:00	Adopted Altered	H	Dwarf	Brown	Female	2016-11-24	6	0
447244	Rabbit	Stray	2017-10-28 12:53:00	Abbotsford Branch		2018-02-24 13:43:00	Adopted Altered	TR	Dutch	Black	Male	2017-06-28	5	5
442162	Rabbit	Owner Surrender	2017-08-31 17:07:00	Victoria Branch	Moving House	2017-09-09 12:11:00	Transfer Out	H	American	Tan	Female	2015-08-31	7	3
435537	Rabbit	Agency / Shelter	2017-06-16 14:03:00	Alberni-Clayoquot Branch		2017-10-08 11:54:00	Transfer Out	H	Palomino	Orange	Female
447857	Rabbit	Stray	2017-11-04 13:52:00	Kelowna Branch		2018-03-02 14:31:00	Adopted Altered	TR	American	Black	Male	2017-08-08	5	4
445417	Rabbit	Owner Surrender	2017-10-07 12:54:00	East Kootenay Branch	Owner Had Allergies	2018-03-02 15:35:00	Adopted Altered	TR	Mini Rex	White	Female	2016-04-07	6	8
448006	Rabbit	Owner Surrender	2017-11-06 13:46:00	Chilliwack Branch	No Time	2018-03-09 13:28:00	Adopted Altered	H	Lionhead	Brown	Female	2012-11-06	10	1
446019	Rabbit	Stray	2017-10-14 14:04:00	Abbotsford Branch		2018-03-10 15:11:00	Adopted Altered	TR	Dutch	White	Female	2014-10-14	8	2
447859	Rabbit	Stray	2017-11-04 13:52:00	Kelowna Branch		2018-03-16 15:21:00	Adopted Altered	TR	American	Black	Female	2017-08-08	5	4
435627	Rabbit	Returns	2017-11-15 12:44:00	Richmond Community Animal Centre		2018-03-17 13:51:00	Adopted Altered	TR	Dutch	White	Male	2017-05-06	5	7
435628	Rabbit	Returns	2017-11-15 12:46:00	Richmond Community Animal Centre		2018-03-17 13:51:00	Adopted Altered	TR	Dutch	Black	Male	2017-04-17	5	8
443479	Rabbit	Owner Surrender	2017-09-15 13:02:00	Abbotsford Branch	No Longer Wanted	2018-03-28 13:14:00	Adopted Altered	TR	Dutch	White	Female	2017-09-03	5	3
448018	Rabbit	Owner Surrender	2017-11-06 15:40:00	Abbotsford Branch	Abandoned By Tenant During Move	2017-12-22 15:17:00	Adopted Altered	TR	Lionhead	Black	Male	2015-11-06	7	1
444934	Rabbit	Stray	2017-10-02 14:11:00	Kelowna Branch		2018-04-21 16:55:00	Adopted Altered	H	American	Black	Male	2017-05-08	5	7
451124	Rabbit	Owner Surrender	2017-12-23 13:46:00	Maple Ridge Branch	Unwanted Litter	2018-02-03 14:26:00	Adopted Altered	H	American	White	Male	2017-10-09	5	2
447156	Rabbit	Stray	2017-10-27 14:22:00	Chilliwack Branch		2017-11-10 16:03:00	Adopted Altered	H	American	Orange	Female	2016-10-27	6	1
447817	Rabbit	Stray	2017-11-04 12:02:00	Maple Ridge Branch		2017-11-17 15:50:00	Adopted Altered	H	American	Grey	Male	2015-11-04	7	1
451123	Rabbit	Owner Surrender	2017-12-23 13:46:00	Maple Ridge Branch	Unwanted Litter	2018-05-06 12:45:00	Adopted Altered	H	American	White	Male	2017-10-09	5	2
443246	Rabbit	Stray	2017-09-13 13:31:00	East Kootenay Branch		2017-10-22 13:30:00	Adopted Altered	TR	Rex	Grey	Female	2016-09-19	6	2
448319	Rabbit	Stray	2017-11-10 12:43:00	Abbotsford Branch		2017-11-30 11:02:00	Adopted Altered	H	Lionhead	White	Male	2016-11-10	6	1
440410	Rabbit	Owner Surrender	2017-08-13 14:06:00	Chilliwack Branch	Moving House	2017-09-04 12:56:00	Adopted Altered	TM	Lop Eared	Lilac	Male	2016-08-13	6	4
439876	Rabbit	Stray	2017-08-08 10:48:00	Powell River & District Branch		2017-08-08 10:50:00	Euthanized by Offsite Vet	UU	English Lop	Grey	Female	2015-08-08	2	0
446398	Rabbit	Stray	2017-10-19 12:50:00	Parksville-Qualicum Beach & District Branch		2017-12-03 16:58:00	Adopted Altered	H	American	Orange	Male	2016-12-25	5	11
399091	Rabbit	Returns	2017-10-14 12:25:00	Richmond Community Animal Centre	Other	2017-12-07 15:48:00	Adopted Altered	H	Lionhead	Tan	Male	2015-03-11	7	9
448358	Rabbit	Owner Surrender	2017-11-10 15:39:00	Maple Ridge Branch	Owner Had Allergies	2018-09-28 12:48:00	Adopted Altered	H	Satin	Fawn	Female	2015-05-10	7	7
440230	Rabbit	Humane Officer Seized	2017-08-11 12:57:00	Kelowna Branch		2018-09-08 15:34:00	Adopted Altered	H	American	White	Male	2016-08-28	6	3
444203	Rabbit	Stray	2017-09-23 16:57:00	South Okanagan/Similkameen Branch		2018-09-08 15:34:00	Adopted Altered	H	American	White	Female	2016-10-19	6	1
447246	Rabbit	Stray	2017-10-28 12:53:00	Abbotsford Branch		2018-09-10 15:51:00	Adopted Altered	TR	Dutch	White	Female	2017-06-28	5	5
435666	Rabbit	Stray	2017-06-17 15:35:00	Abbotsford Branch		2017-06-30 13:30:00	Adopted Altered	H	Flemish Giant	Grey	Male	2016-06-17	6	6
442671	Rabbit	Humane Officer Surrendered	2017-09-06 16:07:00	Vancouver Branch		2018-11-26 12:55:00	Adopted Altered	H	Dutch	Brown	Female	2015-12-11	7	0
442673	Rabbit	Humane Officer Surrendered	2017-09-06 16:19:00	Vancouver Branch		2018-11-26 12:55:00	Adopted Altered	H	Dutch	Brown	Female	2015-12-11	7	0
449224	Rabbit	Stray	2017-11-24 12:23:00	Campbell River Branch		2017-12-31 13:03:00	Adopted Altered	TR	Californian	White	Female	2015-11-24	7	0
434981	Rabbit	Stray	2017-06-10 17:02:00	North Cariboo District Branch		2017-08-20 10:39:00	Adopted Altered	H	Holland Lop	Brown	Male	2015-06-10	7	6
446282	Rabbit	Stray	2017-10-18 12:15:00	Campbell River Branch		2017-11-18 14:31:00	Adopted Unaltered	TR	Rex	White	Male	2017-09-28	5	2
441259	Rabbit	Owner Surrender	2017-08-23 12:20:00	Sunshine Coast Branch	Landlord Does Not Allow Pets	2017-09-04 10:09:00	Adopted Altered	H	Mini Rex	Brown	Female	2017-03-23	5	8
449709	Rabbit	Owner Surrender	2017-12-01 11:05:00	Vancouver Branch	Moving House	2018-01-25 16:01:00	Adopted Altered	TR	American Sable	Black	Female	2015-12-01	7	0
442533	Rabbit	Owner Surrender	2017-09-05 13:26:00	Abbotsford Branch	Other	2017-09-12 13:57:00	Adopted Altered	H	Dutch	Brown Brindle	Female	2016-03-05	6	9
441330	Rabbit	Stray	2017-08-24 10:49:00	West Kootenay & District Branch		2018-01-26 14:57:00	Adopted Altered	H	New Zealand	White	Female	2016-08-24	6	3
445854	Rabbit	Shelter Offspring	2017-10-12 20:39:00	Kamloops & District Branch		2017-10-12 20:44:00	Unassisted Death	UU	Rex	Black	Unknown	2017-10-10	0	0
445855	Rabbit	Shelter Offspring	2017-10-12 20:39:00	Kamloops & District Branch		2017-10-12 20:45:00	Unassisted Death	UU	Rex	Black	Unknown	2017-10-10	0	0
445856	Rabbit	Shelter Offspring	2017-10-12 20:39:00	Kamloops & District Branch		2017-10-12 20:46:00	Unassisted Death	UU	Rex	Black	Unknown	2017-10-10	0	0
445857	Rabbit	Shelter Offspring	2017-10-12 20:39:00	Kamloops & District Branch		2017-10-12 20:47:00	Unassisted Death	UU	Rex	Black	Unknown	2017-10-10	0	0
445858	Rabbit	Shelter Offspring	2017-10-12 20:39:00	Kamloops & District Branch		2017-10-12 20:47:00	Unassisted Death	UU	Rex	Black	Unknown	2017-10-10	0	0
445859	Rabbit	Shelter Offspring	2017-10-12 20:39:00	Kamloops & District Branch		2017-10-12 20:48:00	Unassisted Death	UU	Rex	Black	Unknown	2017-10-10	0	0
439337	Rabbit	Stray	2017-07-31 17:16:00	Victoria Branch		2017-08-17 14:12:00	Adopted Altered	TR	Flemish Giant	Silver	Male	2016-12-03	6	0
440231	Rabbit	Humane Officer Seized	2017-08-11 12:57:00	Kelowna Branch		2018-05-31 16:00:00	Adopted Altered	TR	American	White	Female	2016-08-11	6	4
444652	Rabbit	Stray	2017-09-29 11:12:00	West Vancouver Branch		2017-10-30 13:01:00	Adopted Altered	H	Holland Lop	Black	Male	2017-04-30	5	7
444656	Rabbit	Stray	2017-09-29 11:12:00	West Vancouver Branch		2017-10-30 13:01:00	Adopted Altered	H	Silver Fox	Black	Female	2017-04-30	5	7
435887	Rabbit	Returns	2017-10-11 12:54:00	Vernon & District Branch		2017-12-03 10:00:00	Adopted Altered	H	American	White	Female	2015-06-20	7	5
444929	Rabbit	Stray	2017-10-02 14:11:00	Kelowna Branch		2017-10-17 15:19:00	Adopted Altered	H	American	Black	Female	2017-08-07	5	4
465258	Rabbit	Owner Surrender	2018-07-05 15:02:00	Vancouver Branch	Too Many Animals	2019-02-01 13:36:00	Deceased	UU	Rex	Grey	Unknown	2018-06-14	0	0
483597	Rabbit	Owner Surrender	2019-03-23 12:15:00	Maple Ridge Branch	Moving/Evicted - Cant Find Pet Friendly Housing	2019-04-15 15:35:00	Deceased	TR	Dwarf	White	Male	2017-03-23	2	0
456287	Rabbit	Owner Surrender	2018-03-09 12:22:00	Vancouver Branch	Unwanted Litter	2018-05-12 22:31:00	Deceased		American	Grey	Male	2018-01-13	0	3
482713	Rabbit	Stray	2019-03-09 14:02:00	Campbell River Branch		2019-09-17 13:17:00	Deceased	TR	Lionhead	Beige	Female	2018-03-09	1	6
483008	Rabbit	Stray	2019-03-14 13:24:00	Abbotsford Branch		2019-04-12 13:25:00	Euthanized by Offsite Vet	UU	Lionhead	Grey	Female	2016-03-15	3	0
486717	Rabbit	Stray	2019-05-05 14:59:00	Burnaby Branch		2019-05-08 14:43:00	Transfer Out	TM	Mini Rex	Brown	Male	2010-05-07	12	7
464881	Rabbit	Stray	2018-06-29 16:24:00	Burnaby Branch		2018-07-05 11:48:00	Transfer Out	H	American	Black	Unknown	2017-06-29	5	5
472787	Rabbit	Stray	2018-10-05 11:27:00	Burnaby Branch		2018-10-05 11:40:00	Transfer Out	H	American	White	Male
487279	Rabbit	Stray	2019-05-11 14:17:00	Chilliwack Branch		2019-05-16 15:53:00	Euthanized by Offsite Vet	UU	American	White	Female	2017-05-11	2	0
465251	Rabbit	Owner Surrender	2018-07-05 15:02:00	Vancouver Branch	Too Many Animals	2018-10-18 11:03:00	Adopted Altered	TR	Rex	Brown	Male	2018-06-07	4	6
465256	Rabbit	Owner Surrender	2018-07-05 15:02:00	Vancouver Branch	Too Many Animals	2018-10-18 11:03:00	Adopted Altered	TR	Rex	Tan	Male	2018-06-14	4	6
463926	Rabbit	Stray	2018-06-19 10:40:00	East Kootenay Branch		2018-06-20 07:52:00	Redeemed	H	English Spot	White	Unknown	2017-06-19	5	5
464168	Rabbit	Stray	2018-06-21 11:54:00	Kelowna Branch		2018-06-22 09:06:00	Transfer Out	H	American	Chocolate	Unknown	2017-06-21	5	5
464169	Rabbit	Stray	2018-06-21 11:54:00	Kelowna Branch		2018-06-22 09:07:00	Transfer Out	H	American	Chocolate	Unknown	2017-06-21	5	5
464170	Rabbit	Stray	2018-06-21 11:54:00	Kelowna Branch		2018-06-22 09:07:00	Transfer Out	H	American	Chocolate	Unknown	2017-06-21	5	5
475103	Rabbit	Agency / Shelter	2018-11-07 16:50:00	Alberni-Clayoquot Branch		2018-11-08 11:49:00	Euthanized by Offsite Vet	UU	Lop Eared	White	Male
459239	Rabbit	Agency / Shelter	2018-04-21 11:31:00	Alberni-Clayoquot Branch		2018-04-21 11:40:00	Euthanized by Offsite Vet	UU	Dwarf	Fox	Unknown
491230	Rabbit	Owner Surrender	2019-06-30 11:50:00	Surrey Education & Adoption Centre	Moving/Evicted - Cant Take Pet Where Owner Going	2019-07-11 12:25:00	Adopted Altered	TM	American	Tan	Female	2017-12-30	4	11
451345	Rabbit	Owner Surrender	2019-06-30 11:56:00	Surrey Education & Adoption Centre	Moving/Evicted - Cant Take Pet Where Owner Going	2019-07-11 12:25:00	Adopted Altered	TM	Hotot	White	Male	2016-12-09	6	0
477202	Rabbit	Owner Surrender	2018-12-09 11:03:00	Burnaby Branch	Home - Other Pets Aggressive To Him/Her	2018-12-09 14:56:00	Transfer Out	H	Netherland Dwarf	White	Female	2012-12-09	10	0
491637	Rabbit	Stray	2019-07-05 17:42:00	Sunshine Coast Branch		2019-07-13 18:20:00	Euthanized by Offsite Vet	UU	Lop Eared	Pointed White/Himi	Unknown
475687	Rabbit	Shelter Offspring	2018-11-16 15:31:00	Vancouver Branch		2019-05-03 11:49:00	Adopted Altered	TR	American	Black	Male	2018-11-16	4	1
489902	Rabbit	Stray	2019-06-14 12:12:00	Campbell River Branch		2019-08-23 10:58:00	Adopted Altered	H	Flemish Giant	Brown Brindle	Female	2015-06-14	7	6
486300	Rabbit	Stray	2019-05-01 12:23:00	Powell River & District Branch		2019-05-09 09:18:00	Released by Agency	TR	Dwarf	Brown	Male	2019-04-17	3	8
486581	Rabbit	Stray	2019-05-03 12:36:00	Powell River & District Branch		2019-05-09 09:19:00	Released by Agency	TR	Dwarf	Gold	Unknown	2019-04-19	3	7
456723	Rabbit	Stray	2018-03-14 10:51:00	Abbotsford Branch		2018-03-14 10:54:00	Transfer Out	TM	Polish Dwarf	Black	Male	2018-01-17	4	11
464824	Rabbit	Stray	2018-06-29 10:49:00	Kamloops & District Branch		2019-02-02 15:48:00	Adopted Altered	H	American	Black	Female	2015-07-03	7	5
479020	Rabbit	Stray	2019-01-11 10:36:00	Abbotsford Branch		2019-03-19 11:54:00	Adopted Altered	H	Lionhead	Black	Male
483691	Rabbit	Stray	2019-03-25 09:17:00	Comox Valley & District Branch		2019-04-06 15:25:00	Adopted Altered	TM	Lop Eared	Black	Male	2017-03-25	5	8
485955	Rabbit	Humane Officer Seized	2019-04-25 19:08:00	Cruelty Investigations Department		2019-08-09 16:10:00	Adopted Altered	TR	Holland Lop	White	Female	2017-11-27	5	0
485956	Rabbit	Humane Officer Seized	2019-04-25 19:08:00	Cruelty Investigations Department		2019-08-09 16:10:00	Adopted Altered	TR	Holland Lop	White	Male	2017-11-27	5	0
483022	Rabbit	Owner Surrender	2019-03-14 14:54:00	Chilliwack Branch	No Time For Pet/Pet Is Too Much Responsibility	2019-12-14 13:18:00	Adopted Altered	TR	American	Black	Female	2017-03-14	5	9
475098	Rabbit	Humane Officer Surrendered	2018-11-07 16:00:00	Vancouver Branch		2019-02-17 16:15:00	Adopted Altered	TR	Dutch	Black	Female	2017-11-07	5	1
451129	Rabbit	Owner Surrender	2017-12-23 13:46:00	Maple Ridge Branch	Unwanted Litter	2018-03-03 16:04:00	Adopted Altered	H	American	Black	Female	2017-10-09	5	2
451131	Rabbit	Owner Surrender	2017-12-23 13:46:00	Maple Ridge Branch	Unwanted Litter	2018-03-03 16:04:00	Adopted Altered	H	American	White	Male	2017-10-09	5	2
455324	Rabbit	Stray	2018-02-24 12:10:00	Comox Valley & District Branch		2018-02-25 10:46:00	Euthanized by Offsite Vet	UU	Dutch	Black	Unknown
455325	Rabbit	Stray	2018-02-24 12:10:00	Comox Valley & District Branch		2018-02-25 10:46:00	Euthanized by Offsite Vet	UU	Dutch	Black	Unknown
455326	Rabbit	Stray	2018-02-24 12:10:00	Comox Valley & District Branch		2018-02-25 10:46:00	Euthanized by Offsite Vet	UU	Dutch	Black	Unknown
455327	Rabbit	Stray	2018-02-24 12:10:00	Comox Valley & District Branch		2018-02-25 10:46:00	Euthanized by Offsite Vet	UU	Dutch	Black	Unknown
455328	Rabbit	Stray	2018-02-24 12:10:00	Comox Valley & District Branch		2018-02-25 10:46:00	Euthanized by Offsite Vet	UU	Dutch	Black	Unknown
455329	Rabbit	Stray	2018-02-24 12:10:00	Comox Valley & District Branch		2018-02-25 10:46:00	Euthanized by Offsite Vet	UU	Dutch	Black	Unknown
455736	Rabbit	Stray	2018-03-02 09:16:00	Comox Valley & District Branch		2018-03-05 09:54:00	Euthanized by Offsite Vet	UU	American	Black	Unknown	2013-03-02	5	0
456337	Rabbit	Humane Officer Seized	2018-03-09 22:29:00	Cruelty Investigations Department		2018-03-23 15:32:00	Euthanized by Offsite Vet	UU	American	White	Female	2014-03-09	4	0
456338	Rabbit	Humane Officer Seized	2018-03-09 22:29:00	Cruelty Investigations Department		2018-03-23 15:32:00	Euthanized by Offsite Vet	UU	American	White	Female	2014-03-09	4	0
456339	Rabbit	Humane Officer Seized	2018-03-09 22:29:00	Cruelty Investigations Department		2018-03-22 21:54:00	Euthanized by Offsite Vet	UU	American	Brown	Female	2014-03-09	4	0
456340	Rabbit	Humane Officer Seized	2018-03-09 22:29:00	Cruelty Investigations Department		2018-03-19 15:50:00	Euthanized by Offsite Vet	UU	American	White	Female	2014-03-09	4	0
456341	Rabbit	Humane Officer Seized	2018-03-09 22:29:00	Cruelty Investigations Department		2018-03-22 21:53:00	Euthanized by Offsite Vet	UU	Californian	White	Female	2014-03-09	4	0
461042	Rabbit	Stray	2018-05-15 10:30:00	Parksville-Qualicum Beach & District Branch		2018-05-15 10:59:00	Euthanized by Offsite Vet	UU	American	Brown	Unknown
459864	Rabbit	Stray	2018-04-30 11:13:00	East Kootenay Branch		2018-04-30 11:21:00	Euthanized by Offsite Vet	UU	Lionhead	Tan	Unknown
456335	Rabbit	Humane Officer Seized	2018-03-09 22:29:00	Cruelty Investigations Department		2018-03-22 22:00:00	Euthanized by Offsite Vet	UU	Lionhead	Sable	Female	2014-03-09	4	0
490224	Rabbit	Stray	2019-06-18 12:12:00	Vancouver Branch		2019-06-19 07:06:00	Euthanized	UU	American	Black	Unknown	2019-06-15	0	0
490225	Rabbit	Stray	2019-06-18 12:12:00	Vancouver Branch		2019-06-19 07:06:00	Euthanized	UU	American	Black	Unknown	2019-06-15	0	0
490226	Rabbit	Stray	2019-06-18 12:12:00	Vancouver Branch		2019-06-19 07:07:00	Euthanized	UU	American	Black	Unknown	2019-06-15	0	0
490227	Rabbit	Stray	2019-06-18 12:12:00	Vancouver Branch		2019-06-19 07:07:00	Euthanized	UU	American	Black	Unknown	2019-06-15	0	0
490228	Rabbit	Stray	2019-06-18 12:12:00	Vancouver Branch		2019-06-19 07:07:00	Euthanized	UU	American	Black	Unknown	2019-06-15	0	0
478579	Rabbit	Stray	2019-01-03 16:36:00	Victoria Branch		2019-01-03 16:42:00	Adopted Altered	TR	American	Black	Female	2017-01-03	5	11
481334	Rabbit	Owner Surrender	2019-02-15 13:43:00	Kelowna Branch	Too Many Animals	2019-03-30 14:42:00	Adopted Altered	H	Lionhead	Tan	Male	2017-02-15	5	10
466460	Rabbit	Owner Surrender	2018-07-17 13:42:00	North Peace Branch	No Time For Pet/Pet Is Too Much Responsibility	2018-11-10 14:38:00	Adopted Altered	H	Lionhead	Tan	Male	2017-07-20	5	4
461572	Rabbit	Owner Surrender	2018-05-22 13:39:00	North Cariboo District Branch	Allergies - Person Has Allergies To Pet	2018-11-29 14:49:00	Adopted Altered	H	Himalayan	Black	Male	2018-02-16	4	10
460196	Rabbit	Humane Officer Seized	2018-05-03 16:14:00	Vancouver Branch		2018-08-04 15:11:00	Adopted Altered	TM	Rex	Cream	Female	2017-12-03	5	0
460197	Rabbit	Humane Officer Seized	2018-05-03 16:14:00	Vancouver Branch		2018-08-04 15:11:00	Adopted Altered	TM	Rex	Tan	Female	2017-12-03	5	0
467006	Rabbit	Humane Officer Surrendered	2018-07-27 09:59:00	Cowichan & District Branch		2018-10-11 10:25:00	Adopted Altered	H	American	Tortoiseshell	Male	2016-07-27	6	4
489467	Rabbit	Stray	2019-06-06 12:28:00	North Peace Branch		2019-08-01 15:17:00	Adopted Unaltered	H	American	White	Male	2019-03-31	3	8
489465	Rabbit	Stray	2019-06-06 12:28:00	North Peace Branch		2019-08-01 15:17:00	Adopted Unaltered	H	American	Chinchilla/Silver Agouti	Female	2019-03-31	3	8
487315	Rabbit	Owner Surrender	2019-05-12 12:21:00	West Vancouver Branch	No Time For Pet/Pet Is Too Much Responsibility	2019-06-04 15:22:00	Adopted Altered	H	Lionhead	White	Female	2018-08-18	4	4
487316	Rabbit	Owner Surrender	2019-05-12 12:21:00	West Vancouver Branch	No Time For Pet/Pet Is Too Much Responsibility	2019-06-04 15:22:00	Adopted Altered	H	Lionhead	Silver	Male	2017-05-12	5	7
487348	Rabbit	Foster Offspring	2019-05-12 16:28:00	Victoria Branch		2019-05-12 16:35:00	Unassisted Death - In Foster	H	American	Black	Unknown	2019-05-05	0	0
475688	Rabbit	Shelter Offspring	2018-11-16 15:31:00	Vancouver Branch		2018-11-28 15:11:00	Unassisted Death - In Foster	UU	American	Black	Unknown	2018-11-16	0	0
475689	Rabbit	Shelter Offspring	2018-11-16 15:31:00	Vancouver Branch		2018-11-22 14:59:00	Unassisted Death - In Foster	UU	American	Black	Unknown	2018-11-16	0	0
452014	Rabbit	Humane Officer Seized	2018-01-09 15:00:00	Chilliwack Branch		2018-03-23 15:46:00	Euthanized by Offsite Vet	TR	Dwarf	Chocolate Tortoiseshell	Female	2017-01-09	1	2
452015	Rabbit	Humane Officer Seized	2018-01-09 15:00:00	Chilliwack Branch		2018-03-24 13:19:00	Euthanized by Offsite Vet	UU	Lionhead	Brown	Female	2016-01-09	2	2
452016	Rabbit	Humane Officer Seized	2018-01-09 15:00:00	Chilliwack Branch		2018-04-06 10:16:00	Euthanized by Offsite Vet	UU	Hotot	White	Female	2016-01-09	2	2
452019	Rabbit	Humane Officer Seized	2018-01-09 15:00:00	Chilliwack Branch		2018-03-24 13:18:00	Euthanized by Offsite Vet	UU	Lionhead	Black	Female	2016-01-09	2	2
452009	Rabbit	Humane Officer Seized	2018-01-09 15:00:00	Chilliwack Branch		2018-05-08 17:26:00	Euthanized by Offsite Vet	UU	Rex	Tortoiseshell	Female	2017-01-09	1	3
452010	Rabbit	Humane Officer Seized	2018-01-09 15:00:00	Chilliwack Branch		2018-03-15 11:27:00	Euthanized by Offsite Vet	TR	Lop Eared	Brown	Male	2017-01-09	1	2
452011	Rabbit	Humane Officer Seized	2018-01-09 15:00:00	Chilliwack Branch		2018-03-24 13:19:00	Euthanized by Offsite Vet	UU	Lionhead	Brown	Male	2017-01-09	1	2
450897	Rabbit	Returns	2018-11-09 10:48:00	Victoria Branch		2019-07-15 17:12:00	Adopted Altered	TR	Mini Lop	White	Female	2014-12-19	7	11
453514	Rabbit	Stray	2018-01-27 10:13:00	South Peace Branch		2018-04-09 14:45:00	Adopted Altered	H	Harlequin	Tortoiseshell	Male
468145	Rabbit	Stray	2018-08-09 12:34:00	West Vancouver Branch		2018-08-10 16:05:00	Redeemed	TR	American	Chocolate	Male
456336	Rabbit	Humane Officer Seized	2018-03-09 22:29:00	Cruelty Investigations Department		2018-06-15 14:22:00	Adopted Altered	TR	Belgian Hare	Grey	Female	2014-03-09	8	9
461094	Rabbit	Humane Officer Surrendered	2018-05-15 14:11:00	Vancouver Branch		2018-08-28 17:47:00	Unassisted Death - In Foster	UU	American	Brown	Female	2018-03-15	0	5
422340	Rabbit	Euthanasia Request	2019-03-29 14:59:00	Comox Valley & District Branch		2019-03-29 16:16:00	Euthanized by Offsite Vet	UU	Havana	Grey	Male	2014-12-27	4	3
475395	Rabbit	Stray	2018-11-12 15:07:00	West Vancouver Branch		2018-11-27 13:15:00	Adopted Altered	TM	Mini Lop	White	Male	2010-11-13	12	1
467249	Rabbit	Stray	2018-07-30 09:49:00	Victoria Branch		2018-09-22 14:27:00	Adopted Altered	TR	American	Brown	Male	2014-07-30	8	4
467250	Rabbit	Stray	2018-07-30 09:49:00	Victoria Branch		2018-09-22 14:27:00	Adopted Altered	TR	American	Blue	Female	2014-07-30	8	4
453265	Rabbit	Stray	2018-01-25 08:30:00	South Peace Branch		2018-02-28 09:05:00	Unassisted Death - In Foster	UU	Flemish Giant	Tan	Female	2017-07-25	0	7
466435	Rabbit	Stray	2018-07-20 11:05:00	Williams Lake & District Branch		2018-07-27 10:17:00	Euthanized	TR	French Lop	Brown	Male	2017-07-20	1	0
481784	Rabbit	Stray	2019-02-22 11:53:00	Burnaby Branch		2019-03-29 15:06:00	Adopted Altered	H	American	Brown	Male
489369	Rabbit	Owner Surrender	2019-06-08 10:59:00	Surrey Education & Adoption Centre	Allergies - Person Has Allergies To Pet	2019-06-29 14:52:00	Adopted Altered	TR	American	Orange	Female	2018-05-04	4	7
489371	Rabbit	Owner Surrender	2019-06-08 11:03:00	Surrey Education & Adoption Centre	Allergies - Person Has Allergies To Pet	2019-06-29 14:52:00	Adopted Altered	TR	American	Black	Female	2018-05-04	4	7
480811	Rabbit	Humane Officer Surrendered	2019-02-06 11:53:00	Abbotsford Branch		2019-04-28 17:04:00	Adopted Altered	TR	Angora	White	Male	2018-02-13	4	10
478918	Rabbit	Humane Officer Seized	2019-01-09 16:39:00	Chilliwack Branch		2019-03-10 16:29:00	Adopted Altered	TR	Dutch	White	Female	2018-10-09	4	2
484766	Rabbit	Returns	2019-06-30 14:56:00	Vancouver Branch		2019-11-09 15:48:00	Adopted Altered	H	American	Brown	Female	2018-04-09	4	8
484767	Rabbit	Returns	2019-06-30 14:58:00	Vancouver Branch		2019-11-09 15:48:00	Adopted Altered	H	American	Brown	Female	2018-04-09	4	8
483679	Rabbit	Stray	2019-03-24 14:46:00	Abbotsford Branch		2019-07-20 15:44:00	Adopted Altered	H	Himalayan	Lilac	Male	2019-01-03	3	11
478916	Rabbit	Humane Officer Seized	2019-01-09 16:39:00	Chilliwack Branch		2019-02-23 12:15:00	Adopted Altered	H	Dutch	Chocolate	Female	2018-10-09	4	2
452933	Rabbit	Cruelty Case Offspring	2018-01-19 14:18:00	Chilliwack Branch		2018-01-19 14:21:00	Unassisted Death	UU	Rex	Brown	Unknown
452934	Rabbit	Cruelty Case Offspring	2018-01-19 14:22:00	Chilliwack Branch		2018-01-19 14:26:00	Unassisted Death	UU	Rex	Brown	Unknown
452935	Rabbit	Cruelty Case Offspring	2018-01-19 14:22:00	Chilliwack Branch		2018-01-19 14:26:00	Unassisted Death	UU	Rex	Brown	Unknown
489901	Rabbit	Stray	2019-06-14 12:12:00	Campbell River Branch		2019-08-07 13:10:00	Adopted Altered	TR	Californian	White	Male	2015-06-14	7	6
458100	Rabbit	Stray	2018-04-05 13:19:00	Prince Rupert Branch		2018-11-24 15:31:00	Adopted Altered	H	Mini Rex	White	Male	2017-05-16	5	7
451143	Rabbit	Agency / Shelter	2017-12-23 14:42:00	Victoria Branch		2018-05-28 09:44:00	Unassisted Death	TR	American	Grey	Female
451128	Rabbit	Owner Surrender	2017-12-23 13:46:00	Maple Ridge Branch	Unwanted Litter	2017-12-28 14:31:00	Adopted Unaltered	H	American	Brown	Female	2017-10-09	5	2
446796	Rabbit	Stray	2017-10-23 16:38:00	Richmond Community Animal Centre		2017-12-29 16:42:00	Adopted Altered	H	American	Brown	Male
451345	Rabbit	Humane Officer Surrendered	2017-12-29 17:04:00	Burnaby Branch		2018-05-24 16:10:00	Adopted Altered	H	Hotot	White	Male	2016-12-09	6	0
451463	Rabbit	Stray	2018-01-02 15:21:00	Maple Ridge Branch		2018-01-05 13:47:00	Unassisted Death	UU	Dwarf	Tortoiseshell	Male	2017-01-02	1	0
451130	Rabbit	Owner Surrender	2017-12-23 13:46:00	Maple Ridge Branch	Unwanted Litter	2018-01-02 16:54:00	Adopted Unaltered	H	American	White	Female	2017-10-09	5	2
451800	Rabbit	Owner Surrender	2018-01-06 12:26:00	Burnaby Branch	No Time For Pet/Pet Is Too Much Responsibility	2018-01-06 16:52:00	Euthanized by Offsite Vet	UU	Angora	Cream	Female	2011-01-06	7	0
451945	Rabbit	Owner Surrender	2018-01-09 12:39:00	Abbotsford Branch	Cant Afford Vet Expenses for Procedure/Illness	2018-01-09 12:47:00	Adopted Altered	TM	Flemish Giant	Blue Tortoiseshell	Male	2017-03-09	5	9
453860	Rabbit	Owner Surrender	2018-02-01 15:47:00	Powell River & District Branch	Too Many Animals	2018-02-17 15:28:00	Adopted Unaltered	TR	Belgian Hare	Grey	Female	2016-08-02	6	4
434196	Rabbit	Returns	2018-01-06 15:42:00	Maple Ridge Branch		2018-01-13 16:06:00	Adopted Altered	H	Lionhead	Brown	Male	2017-06-01	5	6
451823	Rabbit	Owner Surrender	2018-01-06 15:21:00	Abbotsford Branch	No Time For Pet/Pet Is Too Much Responsibility	2018-01-17 12:34:00	Adopted Altered	H	Dutch	Chocolate	Female	2016-01-06	6	11
451824	Rabbit	Owner Surrender	2018-01-06 15:21:00	Abbotsford Branch	No Time For Pet/Pet Is Too Much Responsibility	2018-01-17 12:35:00	Adopted Altered	H	Dutch	Brown	Male	2016-01-06	6	11
483206	Rabbit	Owner Surrender	2019-03-17 14:08:00	Victoria Branch	Moving/Evicted - Cant Find Pet Friendly Housing	2019-03-22 17:21:00	Adopted Altered	H	Netherland Dwarf	Brown	Female	2015-03-17	7	9
483207	Rabbit	Owner Surrender	2019-03-17 14:08:00	Victoria Branch	Moving/Evicted - Cant Find Pet Friendly Housing	2019-03-22 17:21:00	Adopted Altered	H	American	Black	Male	2016-09-17	6	3
484020	Rabbit	Owner Surrender	2019-03-28 16:31:00	Victoria Branch	Moving/Evicted - Cant Take Pet Where Owner Going	2020-05-28 15:32:00	Adopted Altered	H	Lionhead	Black	Male	2017-03-28	5	8
458980	Rabbit	Shelter Offspring	2018-03-25 16:15:00	Victoria Branch		2018-09-15 09:46:00	Adopted Altered	TR	Lionhead	Black	Male	2018-03-25	4	8
458981	Rabbit	Shelter Offspring	2018-03-25 16:15:00	Victoria Branch		2018-09-15 09:46:00	Adopted Altered	TR	Lionhead	Black	Male	2018-03-25	4	8
450086	Rabbit	Owner Surrender	2018-01-09 16:11:00	Kelowna Branch	Too Many Animals	2018-01-19 15:53:00	Adopted Altered	H	American	Grey	Male	2014-12-06	8	0
452440	Rabbit	Owner Surrender	2018-01-13 14:47:00	Abbotsford Branch	No Time For Pet/Pet Is Too Much Responsibility	2018-01-27 15:04:00	Adopted Altered	H	Netherland Dwarf	White	Female	2017-02-15	5	10
451563	Rabbit	Humane Officer Surrendered	2018-01-03 16:51:00	Nanaimo & District Branch		2018-02-17 16:34:00	Adopted Altered	TR	Dwarf	White	Male	2014-01-03	8	11
451299	Rabbit	Stray	2017-12-29 12:03:00	Parksville-Qualicum Beach & District Branch		2018-02-09 11:07:00	Adopted Altered	H	American	Brown Brindle	Female	2017-05-29	5	6
452448	Rabbit	Stray	2018-01-13 15:28:00	Abbotsford Branch		2018-02-13 14:20:00	Adopted Altered	H	Dutch	Orange	Female	2017-01-13	5	11
453432	Rabbit	Owner Surrender	2018-01-26 17:02:00	Maple Ridge Branch	Too Many Animals	2018-02-09 12:42:00	Adopted Altered	H	Lionhead	Lilac Tortoiseshell	Male	2017-11-11	5	1
453536	Rabbit	Owner Surrender	2018-01-28 13:47:00	Victoria Branch	Too Many Animals	2018-02-14 17:20:00	Adopted Altered	H	Mini Lop	Agouti	Female	2017-01-31	5	10
453535	Rabbit	Owner Surrender	2018-01-28 13:47:00	Victoria Branch	Too Many Animals	2018-02-05 10:58:00	Adopted Altered	H	Rex	Black Otter	Male	2017-01-28	5	10
452679	Rabbit	Owner Surrender	2018-01-17 13:11:00	Campbell River Branch	Landlord Does Not Allow Pets	2018-02-16 15:32:00	Adopted Altered	H	Flemish Giant	Silver	Female	2017-03-19	5	8
455040	Rabbit	Owner Surrender	2018-02-21 12:05:00	Kamloops & District Branch	Cant Afford Vet Expenses for Chronic Condition	2018-02-24 11:07:00	Euthanized by Offsite Vet	UU	Netherland Dwarf	Black	Male	2013-02-21	5	0
454096	Rabbit	Owner Surrender	2018-02-06 13:36:00	Victoria Branch	Behaviour - Bit A Person	2018-02-21 14:08:00	Adopted Altered	H	Lionhead	Grey	Female	2016-02-06	6	10
454003	Rabbit	Stray	2018-02-04 12:54:00	Maple Ridge Branch		2018-02-21 17:07:00	Adopted Altered	H	Lionhead	Grey	Female	2016-02-04	6	10
455139	Rabbit	Owner Surrender	2018-02-22 12:57:00	Kamloops & District Branch	Cant Afford Food/Grooming/General Expenses	2018-04-19 14:33:00	Euthanized by Offsite Vet	UU	Holland Lop	Brown	Female	2014-02-26	4	1
455140	Rabbit	Owner Surrender	2018-02-22 12:57:00	Kamloops & District Branch	Cant Afford Food/Grooming/General Expenses	2018-04-27 08:54:00	Euthanized by Offsite Vet	UU	Holland Lop	Tan	Male	2016-02-26	2	2
455141	Rabbit	Owner Surrender	2018-02-22 12:57:00	Kamloops & District Branch	Cant Afford Food/Grooming/General Expenses	2018-02-27 15:24:00	Euthanized by Offsite Vet	UU	Holland Lop	Tan	Male	2016-02-26	2	0
454678	Rabbit	Owner Surrender	2018-02-15 12:20:00	Nanaimo & District Branch	No Time For Pet/Pet Is Too Much Responsibility	2018-02-23 15:35:00	Adopted Altered	TR	American	Black	Female	2017-10-15	5	2
451883	Rabbit	Stray	2018-01-08 12:03:00	Kelowna Branch		2018-02-25 15:52:00	Adopted Altered	TM	Dwarf	White	Female	2017-10-30	5	1
452221	Rabbit	Owner Surrender	2018-01-11 11:05:00	Williams Lake & District Branch	Landlord Does Not Allow Pets	2018-02-27 14:59:00	Adopted Altered	H	Lionhead	Brown	Female	2017-05-15	5	7
451880	Rabbit	Stray	2018-01-08 12:03:00	Kelowna Branch		2018-03-01 12:58:00	Adopted Altered	H	Dwarf	White	Female	2017-10-30	5	1
454689	Rabbit	Stray	2018-02-15 13:36:00	Prince Rupert Branch		2018-04-06 15:18:00	Adopted Altered	H	Lionhead	Grey	Male
454475	Rabbit	Stray	2018-02-13 09:18:00	Maple Ridge Branch		2018-03-02 16:50:00	Adopted Altered	H	Dutch	White	Female	2017-10-13	5	2
432950	Rabbit	Owner Surrender	2018-02-25 11:36:00	Maple Ridge Branch	No Time For Pet/Pet Is Too Much Responsibility	2018-03-03 12:41:00	Adopted Altered	H	Lionhead	Black	Male	2017-01-19	5	10
454993	Rabbit	Stray	2018-02-20 15:26:00	Parksville-Qualicum Beach & District Branch		2018-03-03 12:41:00	Adopted Altered	TR	American	Dark Grey	Male	2017-06-21	5	5
454492	Rabbit	Stray	2018-02-13 12:17:00	Nanaimo & District Branch		2018-03-03 15:21:00	Adopted Altered	TR	Lop Eared	White	Male	2016-02-13	6	10
451878	Rabbit	Stray	2018-01-08 12:03:00	Kelowna Branch		2018-03-05 14:26:00	Adopted Altered	TM	Dwarf	White	Male	2017-10-30	5	1
451882	Rabbit	Stray	2018-01-08 12:03:00	Kelowna Branch		2018-03-05 14:49:00	Adopted Altered	TR	Dwarf	White	Female	2017-10-30	5	1
455683	Rabbit	Stray	2018-03-01 12:37:00	Comox Valley & District Branch		2018-03-08 13:59:00	Adopted Unaltered	TR	Lionhead	White	Unknown	2017-03-01	5	9
454647	Rabbit	Owner Surrender	2018-02-15 09:59:00	Vancouver Branch	Too Many Animals	2018-03-09 15:49:00	Adopted Altered	TR	Lionhead	White	Male	2017-09-15	5	3
454646	Rabbit	Owner Surrender	2018-02-15 09:59:00	Vancouver Branch	Too Many Animals	2018-03-09 15:49:00	Adopted Altered	TR	Lionhead	White	Female	2017-09-15	5	3
454812	Rabbit	Stray	2018-02-17 12:55:00	Kelowna Branch		2018-03-10 15:48:00	Adopted Altered	H	American	Tan	Male	2017-08-17	5	4
454578	Rabbit	Owner Surrender	2018-02-14 12:39:00	Abbotsford Branch	Moving/Evicted - Cant Take Pet Where Owner Going	2018-03-10 16:04:00	Adopted Altered	H	Dutch	Brown	Female	2015-02-14	7	10
454579	Rabbit	Owner Surrender	2018-02-14 12:39:00	Abbotsford Branch	Moving/Evicted - Cant Take Pet Where Owner Going	2018-03-10 16:04:00	Adopted Altered	H	Dutch	Black	Female	2015-02-14	7	10
464911	Rabbit	Owner Surrender	2018-06-30 00:27:00	Haida Gwaii Branch	Feral/Free Roaming - Living on Person’s Property	2019-10-02 12:56:00	Adopted Altered	H	Lop Eared	Black	Female	2018-06-02	4	6
466313	Rabbit	Owner Surrender	2018-07-16 17:48:00	Haida Gwaii Branch	Unwanted Litter	2019-10-02 12:56:00	Adopted Altered	H	Mini Lop	Orange	Female	2018-06-06	4	6
456514	Rabbit	Stray	2018-03-12 12:34:00	Maple Ridge Branch		2018-03-12 15:15:00	Euthanized by Offsite Vet	UU	Dutch	Tan	Male	2011-03-12	7	0
456533	Rabbit	Stray	2018-03-13 09:02:00	Comox Valley & District Branch		2018-03-14 12:04:00	Euthanized by Offsite Vet	UU	American	Lilac Tan	Unknown	2016-03-13	2	0
456695	Rabbit	Owner Surrender	2018-03-13 16:06:00	Abbotsford Branch	Behaviour - Too Active	2018-04-12 14:00:00	Euthanized by Offsite Vet	UU	Dutch	Tortoiseshell	Male	2017-03-13	1	0
452270	Rabbit	Owner Surrender	2018-01-11 15:30:00	Victoria Branch	No Time For Pet/Pet Is Too Much Responsibility	2018-03-14 10:41:00	Adopted Altered	TM	Holland Lop	Black	Male	2014-01-14	8	11
454676	Rabbit	Owner Surrender	2018-02-15 12:34:00	Powell River & District Branch	Allergies - Person Has Allergies To Pet	2018-03-15 14:16:00	Adopted Altered	TR	Holland Lop	Black	Male	2016-02-15	6	10
455799	Rabbit	Owner Surrender	2018-03-02 15:23:00	Victoria Branch	Moving/Evicted - Cant Afford Pet Friendly Housing	2018-03-16 11:33:00	Adopted Altered	TR	Netherland Dwarf	White	Male	2017-03-02	5	9
455921	Rabbit	Owner Surrender	2018-03-04 12:24:00	Maple Ridge Branch	Moving/Evicted - Cant Take Pet Where Owner Going	2018-03-26 13:15:00	Adopted Altered	H	New Zealand	Red	Male	2017-03-04	5	9
455441	Rabbit	Owner Surrender	2018-02-26 13:34:00	Kamloops & District Branch	Cant Afford Food/Grooming/General Expenses	2018-03-27 15:18:00	Adopted Altered	TR	Holland Lop	Black	Male	2016-03-15	6	9
455441	Rabbit	Owner Surrender	2018-02-26 13:34:00	Kamloops & District Branch	Cant Afford Food/Grooming/General Expenses	2018-03-27 15:18:00	Adopted Altered	TR	Holland Lop	Black	Male	2016-03-15	6	9
455442	Rabbit	Owner Surrender	2018-02-26 13:34:00	Kamloops & District Branch	Cant Afford Food/Grooming/General Expenses	2018-03-27 15:18:00	Adopted Altered	TR	Holland Lop	Black	Female	2016-03-15	6	9
452953	Rabbit	Stray	2018-01-19 16:32:00	Abbotsford Branch		2018-03-28 11:55:00	Adopted Altered	H	Rex	Black	Female	2017-09-19	5	2
456689	Rabbit	Owner Surrender	2018-03-13 15:49:00	Abbotsford Branch	Moving/Evicted - Cant Find Pet Friendly Housing	2018-03-28 12:35:00	Adopted Altered	H	English Lop	Black	Male	2010-03-13	12	9
451964	Rabbit	Owner Surrender	2018-01-09 14:10:00	Kelowna Branch	Too Many Animals	2018-01-22 13:28:00	Adopted Altered	H	American	White	Female	2017-01-09	5	11
457416	Rabbit	Stray	2018-03-24 13:03:00	North Cariboo District Branch		2018-04-06 15:12:00	Adopted Altered	H	Holland Lop	Black	Female	2017-05-24	5	6
455138	Rabbit	Owner Surrender	2018-02-22 12:57:00	Kamloops & District Branch	Cant Afford Food/Grooming/General Expenses	2018-04-09 15:13:00	Adopted Altered	TR	Holland Lop	Dark Grey	Male	2014-02-26	8	9
458452	Rabbit	Owner Surrender	2018-04-10 11:26:00	Abbotsford Branch	Cant Afford Vet Expenses for Chronic Condition	2018-04-12 13:50:00	Euthanized by Offsite Vet	UU	Dutch	Grey	Unknown	2018-03-20	0	0
458497	Rabbit	Owner Surrender	2018-04-10 15:55:00	Kamloops & District Branch	Cant Afford Vet Expenses for Chronic Condition	2018-04-14 12:10:00	Unassisted Death	UU	Lionhead	Brown	Female	2017-04-10	1	0
455066	Rabbit	Stray	2018-02-21 13:01:00	Comox Valley & District Branch		2018-04-13 13:48:00	Adopted Unaltered	TR	Rex	Black	Male	2018-02-07	4	10
455039	Rabbit	Owner Surrender	2018-02-21 12:03:00	Williams Lake & District Branch	Unwanted Litter	2018-04-14 13:49:00	Adopted Altered	H	Californian	White	Male	2017-12-21	4	11
455037	Rabbit	Owner Surrender	2018-02-21 12:03:00	Williams Lake & District Branch	Unwanted Litter	2018-04-14 13:49:00	Adopted Altered	H	Californian	Pointed White/Himi	Male	2017-12-21	4	11
455036	Rabbit	Owner Surrender	2018-02-21 12:03:00	Williams Lake & District Branch	Unwanted Litter	2018-04-14 14:05:00	Adopted Altered	H	Californian	White	Male	2017-12-21	4	11
455038	Rabbit	Owner Surrender	2018-02-21 12:03:00	Williams Lake & District Branch	Unwanted Litter	2018-04-14 14:05:00	Adopted Altered	H	Californian	White	Male	2017-12-21	4	11
456366	Rabbit	Owner Surrender	2018-03-10 13:07:00	Kelowna Branch	Life Change - Baby/Divorce/lllness/Jail/Travel/etc	2018-04-20 12:58:00	Adopted Altered	H	Dwarf	Brown	Male	2016-03-10	6	9
456690	Rabbit	Owner Surrender	2018-03-13 15:49:00	Abbotsford Branch	Moving/Evicted - Cant Find Pet Friendly Housing	2018-04-21 13:10:00	Adopted Altered	H	Polish Dwarf	Black	Male	2015-03-14	7	9
454630	Rabbit	Stray	2018-02-14 17:57:00	Nelson Branch		2018-04-23 14:03:00	Adopted Altered	H	American	Grey	Female	2017-10-14	5	2
457436	Rabbit	Stray	2018-03-24 15:19:00	Vernon & District Branch		2018-04-25 13:21:00	Adopted Altered	H	American	Brown	Male	2017-03-24	5	8
459489	Rabbit	Owner Surrender	2018-04-25 14:54:00	Cowichan & District Branch	Cant Afford Vet Expenses for Procedure/Illness	2018-04-26 08:57:00	Redeemed	TR	American	Grey	Female	2015-04-25	7	7
455748	Rabbit	Stray	2018-03-02 11:14:00	Williams Lake & District Branch		2018-04-29 09:41:00	Adopted Altered	H	Rex	White	Male	2016-03-02	6	9
452008	Rabbit	Humane Officer Seized	2018-01-09 15:00:00	Chilliwack Branch		2018-04-29 15:26:00	Adopted Altered	TR	American	Black	Male	2017-01-09	5	11
456286	Rabbit	Owner Surrender	2018-03-09 12:22:00	Vancouver Branch	Unwanted Litter	2018-05-01 16:09:00	Adopted Altered	TR	American	Brown	Male	2017-10-09	5	2
456283	Rabbit	Owner Surrender	2018-03-09 12:22:00	Vancouver Branch	Unwanted Litter	2018-05-01 16:09:00	Adopted Altered	TR	American	Brown	Female	2017-10-09	5	2
458915	Rabbit	Owner Surrender	2018-04-16 15:29:00	Powell River & District Branch	No Time For Pet/Pet Is Too Much Responsibility	2018-05-02 16:10:00	Adopted Altered	TR	Holland Lop	Brown	Female	2016-04-16	6	8
460198	Rabbit	Humane Officer Seized	2018-05-03 16:14:00	Vancouver Branch		2018-05-20 13:40:00	Euthanized by Offsite Vet	UU	Rex	Black	Male	2017-10-03	0	7
452012	Rabbit	Humane Officer Seized	2018-01-09 15:00:00	Chilliwack Branch		2018-05-06 11:05:00	Adopted Altered	TR	Dwarf	Brown	Female	2017-01-09	5	11
455388	Rabbit	Owner Surrender	2018-02-25 11:35:00	Kelowna Branch	Feral/Free Roaming - Living on Person’s Property	2018-03-06 10:51:00	Unassisted Death	TR	Lop Eared	White	Male	2017-03-05	1	0
452008	Rabbit	Returns	2018-05-06 14:56:00	Chilliwack Branch		2018-05-08 15:57:00	Adopted Altered	TR	American	Black	Male	2017-01-09	5	11
456333	Rabbit	Humane Officer Seized	2018-03-09 22:29:00	Cruelty Investigations Department		2018-04-26 13:36:00	Adopted Altered	TR	American Fuzzy Lop	White	Female	2017-03-12	5	9
456334	Rabbit	Humane Officer Seized	2018-03-09 22:29:00	Cruelty Investigations Department		2018-04-26 13:36:00	Adopted Altered	TR	Lop Eared	White	Female	2017-03-12	5	9
455069	Rabbit	Stray	2018-02-21 13:01:00	Comox Valley & District Branch		2018-05-12 14:12:00	Adopted Altered	TR	Rex	Brown Brindle	Female	2018-02-07	4	10
452936	Rabbit	Cruelty Case Offspring	2018-01-19 14:22:00	Chilliwack Branch		2018-05-29 15:44:00	Adopted Altered	H	Rex	Brown	Male	2018-01-18	4	11
452004	Rabbit	Humane Officer Seized	2018-01-09 15:00:00	Chilliwack Branch		2018-05-14 15:55:00	Adopted Altered	TR	Dutch	Tan	Male	2017-01-09	5	11
452003	Rabbit	Humane Officer Seized	2018-01-09 15:00:00	Chilliwack Branch		2018-05-15 14:23:00	Adopted Altered	TR	Netherland Dwarf	Grey	Male	2017-01-09	5	11
475686	Rabbit	Shelter Offspring	2018-11-16 15:31:00	Vancouver Branch		2018-11-17 17:50:00	Unassisted Death	UU	American	Black	Unknown	2018-11-16	0	0
474447	Rabbit	Owner Surrender	2018-10-29 17:16:00	Vancouver Branch	Cant Afford Vet Expenses for Procedure/Illness	2018-11-08 16:09:00	Euthanized by Offsite Vet	UU	Dutch	Black	Male	2016-10-30	2	0
474448	Rabbit	Owner Surrender	2018-10-29 17:16:00	Vancouver Branch	Cant Afford Vet Expenses for Procedure/Illness	2018-11-09 13:23:00	Redeemed	TM	Dutch	Black	Male	2016-10-30	6	1
451138	Rabbit	Agency / Shelter	2017-12-23 14:42:00	Victoria Branch		2018-05-22 17:09:00	Adopted Altered	TR	American	Grey	Male
451142	Rabbit	Agency / Shelter	2017-12-23 14:42:00	Victoria Branch		2018-05-22 17:09:00	Adopted Altered	TR	American	Grey	Female
453114	Rabbit	Owner Surrender	2018-01-22 15:12:00	Kamloops & District Branch	Cant Afford Vet Expenses for Procedure/Illness	2018-03-08 12:12:00	Adopted Altered	TM	Dutch	Chocolate	Female	2017-08-22	5	3
461154	Rabbit	Owner Surrender	2018-05-16 09:51:00	South Peace Branch	Moving/Evicted - Cant Take Pet Where Owner Going	2018-05-24 14:18:00	Adopted Altered	H	Holland Lop	Black	Male
478768	Rabbit	Stray	2019-01-07 10:23:00	Parksville-Qualicum Beach & District Branch		2019-01-07 11:36:00	Euthanized by Offsite Vet	UU	American	Brown	Unknown	2018-07-07	0	6
461881	Rabbit	Owner Surrender	2018-05-25 12:27:00	Williams Lake & District Branch	Life Change-Human Illness/Injury/CareHome/Hospital	2018-06-18 11:50:00	Unassisted Death	H	Havana	Silver	Female	2016-05-25	2	0
451881	Rabbit	Stray	2018-01-08 12:03:00	Kelowna Branch		2018-05-26 13:01:00	Adopted Altered	H	Dwarf	White	Female	2017-10-30	5	1
457435	Rabbit	Stray	2018-03-24 15:19:00	Vernon & District Branch		2018-05-26 15:12:00	Adopted Altered	H	American	Grey	Female	2017-03-24	5	8
462091	Rabbit	Owner Surrender	2018-05-28 09:26:00	Kamloops & District Branch	Moving/Evicted - Cant Find Pet Friendly Housing	2018-06-30 08:47:00	Euthanized by Offsite Vet	TR	Mini Rex	White	Male	2015-05-28	3	1
467003	Rabbit	Humane Officer Surrendered	2018-07-27 09:59:00	Cowichan & District Branch		2018-07-27 13:24:00	Euthanized by Offsite Vet	UU	Lionhead	Black	Male	2013-07-27	5	0
457138	Rabbit	Stray	2018-03-20 14:57:00	Vernon & District Branch		2018-06-02 14:57:00	Adopted Altered	H	American	Brown	Male	2015-03-20	7	8
456349	Rabbit	Agency / Shelter	2018-03-10 09:05:00	Alberni-Clayoquot Branch		2018-06-02 15:34:00	Adopted Altered	H	American	White	Male	2017-09-10	5	3
452006	Rabbit	Humane Officer Seized	2018-01-09 15:00:00	Chilliwack Branch		2018-06-03 14:49:00	Adopted Altered	TR	Lionhead	Lilac	Male	2017-01-09	5	11
456282	Rabbit	Owner Surrender	2018-03-09 12:22:00	Vancouver Branch	Unwanted Litter	2018-06-04 15:17:00	Adopted Altered	TR	American	Brown	Female	2017-12-13	5	0
452044	Rabbit	Humane Officer Seized	2018-01-09 15:00:00	Chilliwack Branch		2018-06-05 13:37:00	Adopted Altered	TR	American	Brown	Male	2017-01-09	5	11
452007	Rabbit	Humane Officer Seized	2018-01-09 15:00:00	Chilliwack Branch		2018-06-05 13:58:00	Adopted Altered	TR	Rex	White	Male	2017-01-09	5	11
452017	Rabbit	Humane Officer Seized	2018-01-09 15:00:00	Chilliwack Branch		2018-06-09 14:37:00	Adopted Altered	TR	Netherland Dwarf	Brown	Female	2016-01-09	6	11
452018	Rabbit	Humane Officer Seized	2018-01-09 15:00:00	Chilliwack Branch		2018-06-09 14:37:00	Adopted Altered	TM	Dwarf	White	Female	2016-01-09	6	11
452005	Rabbit	Humane Officer Seized	2018-01-09 15:00:00	Chilliwack Branch		2018-06-10 15:15:00	Adopted Altered	TM	American	Black	Male	2017-01-09	5	11
463312	Rabbit	Stray	2018-06-11 13:19:00	East Kootenay Branch		2018-06-12 08:07:00	Euthanized	UU	Rex	Black	Unknown	2016-06-11	2	0
460879	Rabbit	Stray	2018-05-12 14:37:00	West Kootenay & District Branch		2018-06-15 09:17:00	Adopted Altered	H	Flemish Giant	Sable	Female	2016-05-12	6	7
433320	Rabbit	Owner Surrender	2018-04-11 15:34:00	South Peace Branch	Unable To Find Home	2018-06-15 14:56:00	Adopted Altered	H	Holland Lop	Sable	Female	2015-03-09	7	9
433323	Rabbit	Owner Surrender	2018-04-11 15:39:00	South Peace Branch	Unable To Find Home	2018-06-15 14:56:00	Adopted Altered	H	Dutch	Sable	Female	2014-10-03	8	2
461434	Rabbit	Stray	2018-05-19 13:57:00	Shuswap Branch		2018-06-19 15:37:00	Adopted Altered	H	American	Brown	Male	2016-12-06	6	0
453321	Rabbit	Owner Surrender	2018-01-25 13:11:00	Victoria Branch	Life Change - Baby/Divorce/lllness/Jail/Travel/etc	2018-06-20 17:07:00	Adopted Altered	TR	New Zealand	White	Female	2013-01-25	9	10
487214	Rabbit	Owner Surrender	2019-05-08 14:54:00	Sunshine Coast Branch	No Time For Pet/Pet Is Too Much Responsibility	2019-08-08 12:40:00	Adopted Altered	TR	Lionhead	White	Male	2015-05-10	7	7
454678	Rabbit	Returns	2018-06-05 12:33:00	Nanaimo & District Branch	No Time For Pet/Pet Is Too Much Responsibility	2018-06-24 12:21:00	Adopted Altered	TR	American	Black	Female	2017-10-15	5	2
467002	Rabbit	Humane Officer Surrendered	2018-07-27 09:59:00	Cowichan & District Branch		2018-10-11 10:19:00	Adopted Altered	TR	Rex	Black	Male	2016-07-27	6	4
467005	Rabbit	Humane Officer Surrendered	2018-07-27 09:59:00	Cowichan & District Branch		2018-10-11 10:19:00	Adopted Altered	TR	American	Black	Female	2016-07-27	6	4
464436	Rabbit	Stray	2018-06-25 09:57:00	Chilliwack Branch		2018-06-28 12:59:00	Euthanized by Offsite Vet	TR	American	Tan	Female
464437	Rabbit	Stray	2018-06-25 09:57:00	Chilliwack Branch		2018-09-18 14:33:00	Adopted Altered	TR	American	White	Female	2016-07-09	6	5
454443	Rabbit	Owner Surrender	2018-02-11 13:46:00	Richmond Community Animal Centre	Moving/Evicted - Cant Find Pet Friendly Housing	2018-06-29 15:06:00	Adopted Altered	H	Holland Lop	Grey	Male	2015-06-06	7	6
454446	Rabbit	Owner Surrender	2018-02-11 13:51:00	Richmond Community Animal Centre	Moving/Evicted - Cant Find Pet Friendly Housing	2018-06-29 15:06:00	Adopted Altered	H	Lionhead	White	Male	2013-08-11	9	4
478195	Rabbit	Owner Surrender	2018-12-29 15:30:00	Comox Valley & District Branch	Life Change-Human Illness/Injury/CareHome/Hospital	2019-01-17 16:14:00	Adopted Altered	H	Dutch	Black	Male	2018-06-29	4	5
452013	Rabbit	Humane Officer Seized	2018-01-09 15:00:00	Chilliwack Branch		2018-07-06 12:41:00	Adopted Altered	TR	Dwarf	Black	Female	2017-01-09	5	11
463185	Rabbit	Stray	2018-06-10 12:52:00	Abbotsford Branch		2018-07-18 11:06:00	Unresolved File	H	Dwarf	Brown Brindle	Female	2017-06-12	5	6
463618	Rabbit	Owner Surrender	2018-06-14 14:23:00	Abbotsford Branch	Too Many Animals	2018-07-07 12:47:00	Adopted Altered	TR	Lionhead	White	Female	2016-06-15	6	6
416805	Rabbit	Returns	2018-03-05 11:29:00	Richmond Community Animal Centre	Unwanted Litter	2018-07-13 15:05:00	Adopted Altered	H	Rex	White	Male	2014-10-18	8	2
465863	Rabbit	Stray	2018-07-12 18:43:00	Kamloops & District Branch		2018-07-14 12:21:00	Redeemed	H	American Sable	Brown	Female	2012-07-14	10	5
458805	Rabbit	Owner Surrender	2018-04-14 12:19:00	Quesnel & District Branch	Behaviour - Bit Another Animal	2018-07-14 12:26:00	Adopted Altered	H	Netherland Dwarf	Grey	Male	2017-04-14	5	8
464381	Rabbit	Owner Surrender	2018-06-23 15:43:00	Maple Ridge Branch	No Time For Pet/Pet Is Too Much Responsibility	2018-07-16 15:50:00	Adopted Altered	TR	Dutch	Black	Male	2018-04-05	4	8
466405	Rabbit	Stray	2018-07-20 09:07:00	East Kootenay Branch		2018-08-08 14:48:00	Adopted Altered	H	Lionhead	Beige	Female	2018-01-20	4	10
466482	Rabbit	Owner Surrender	2018-07-20 15:06:00	North Cariboo District Branch	Cant Afford Vet Expenses for Procedure/Illness	2018-08-07 15:44:00	Euthanized by Offsite Vet	UU	Dwarf	Black	Male	2017-07-20	1	0
465255	Rabbit	Owner Surrender	2018-07-05 15:02:00	Vancouver Branch	Too Many Animals	2018-12-18 12:13:00	Adopted Altered	TR	Rex	Blue	Male	2018-06-14	4	6
465250	Rabbit	Owner Surrender	2018-07-05 15:02:00	Vancouver Branch	Too Many Animals	2018-12-18 12:13:00	Adopted Altered	TR	Rex	Brown	Unknown	2018-06-07	4	6
451141	Rabbit	Agency / Shelter	2017-12-23 14:42:00	Victoria Branch		2018-07-22 11:03:00	Adopted Altered	TR	American	Grey	Male	2018-04-08	4	8
452279	Rabbit	Owner Surrender	2018-01-11 16:52:00	Victoria Branch	No Time For Pet/Pet Is Too Much Responsibility	2018-07-22 11:03:00	Adopted Altered	TR	Lionhead	Black	Male	2014-01-11	8	5
452567	Rabbit	Stray	2018-01-16 09:17:00	Burnaby Branch		2018-08-15 13:18:00	Adopted Altered	H	Dutch	Chocolate Chinchilla	Male	2016-01-18	6	11
462325	Rabbit	Humane Officer Surrendered	2018-05-30 13:52:00	Maple Ridge Branch		2018-07-26 14:04:00	Adopted Altered	TR	American	Black	Female	2017-05-30	5	6
465153	Rabbit	Owner Surrender	2018-07-04 15:09:00	Abbotsford Branch	Landlord Does Not Allow Pets	2018-07-28 14:41:00	Adopted Altered	H	Lionhead	White	Female	2016-07-04	6	5
463594	Rabbit	Stray	2018-06-14 12:18:00	Kamloops & District Branch		2018-07-30 12:50:00	Adopted Altered	H	Lionhead	Grey	Male	2016-06-17	6	6
460290	Rabbit	Owner Surrender	2018-05-05 10:16:00	South Peace Branch	Life Change - New Baby/Divorce/Relation Split/etc.	2018-08-02 13:25:00	Adopted Altered	H	Lionhead	Chocolate Agouti	Female	2017-05-05	5	7
481051	Rabbit	Owner Surrender	2019-02-09 17:02:00	Victoria Branch	Feral/Free Roaming - Living on Person’s Property	2019-07-07 14:54:00	Adopted Altered	TR	American	Brown	Female	2019-01-19	3	10
481052	Rabbit	Owner Surrender	2019-02-09 17:02:00	Victoria Branch	Feral/Free Roaming - Living on Person’s Property	2019-07-07 14:54:00	Adopted Altered	TR	American	Orange	Female	2019-01-19	3	10
456366	Rabbit	Returns	2018-05-13 12:47:00	Kelowna Branch	Life Change - Baby/Divorce/lllness/Jail/Travel/etc	2018-08-04 12:31:00	Adopted Altered	H	Dwarf	Brown	Male	2016-03-10	6	9
465260	Rabbit	Owner Surrender	2018-07-05 15:02:00	Vancouver Branch	Too Many Animals	2018-08-07 14:59:00	Adopted Altered	TM	Rex	Chocolate	Male	2016-07-05	6	5
468028	Rabbit	Stray	2018-08-08 12:14:00	Campbell River Branch		2018-08-16 16:22:00	Euthanized by Offsite Vet	TM	Californian	White	Male	2014-08-08	4	0
464910	Rabbit	Owner Surrender	2018-06-30 00:27:00	Haida Gwaii Branch	Feral/Free Roaming - Living on Person’s Property	2018-08-08 20:51:00	Adopted Unaltered	H	Lop Eared	Orange	Male	2018-06-02	4	6
467753	Rabbit	Owner Surrender	2018-08-03 14:17:00	Maple Ridge Branch	Landlord Does Not Allow Pets	2018-08-12 12:44:00	Adopted Altered	H	Lionhead	Black	Male	2015-08-03	7	4
461194	Rabbit	Stray	2018-05-16 13:38:00	Maple Ridge Branch		2018-08-12 16:26:00	Adopted Altered	H	American	Black	Female	2018-03-07	4	9
468469	Rabbit	Stray	2018-08-13 12:22:00	Kamloops & District Branch		2018-08-17 14:47:00	Euthanized by Offsite Vet	UU	Netherland Dwarf	Grey	Male	2016-08-14	2	0
467247	Rabbit	Stray	2018-07-30 09:49:00	Victoria Branch		2018-08-14 13:06:00	Adopted Altered	TR	American	Brown	Female	2014-07-30	8	4
467248	Rabbit	Stray	2018-07-30 09:49:00	Victoria Branch		2018-08-14 13:06:00	Adopted Altered	TR	American	Blue	Male	2014-07-30	8	4
456285	Rabbit	Owner Surrender	2018-03-09 12:22:00	Vancouver Branch	Unwanted Litter	2018-04-14 13:11:00	Adopted Altered	TR	American	Brown	Female	2017-10-09	5	2
456285	Rabbit	Returns	2018-04-14 13:33:00	Vancouver Branch	Unwanted Litter	2018-04-19 11:56:00	Adopted Altered	TR	American	Brown	Female	2017-10-09	5	2
466030	Rabbit	Owner Surrender	2018-07-15 12:53:00	Abbotsford Branch	Pregnant - Animal Is Pregnant	2018-08-17 13:07:00	Adopted Altered	H	Dutch	White	Female	2017-10-15	5	2
467038	Rabbit	Stray	2018-07-27 12:39:00	Abbotsford Branch		2018-08-18 14:39:00	Adopted Altered	H	Polish	Tan	Female	2017-07-27	5	4
465257	Rabbit	Owner Surrender	2018-07-05 15:02:00	Vancouver Branch	Too Many Animals	2018-09-27 15:21:00	Adopted Altered	H	Rex	Tan	Male	2018-06-07	4	6
442179	Rabbit	Returns	2018-06-20 14:55:00	East Kootenay Branch		2018-08-20 13:45:00	Adopted Altered	H	Rex	White	Female	2017-03-01	5	9
455067	Rabbit	Stray	2018-02-21 13:01:00	Comox Valley & District Branch		2018-05-13 14:29:00	Adopted Altered	TR	Rex	Brown Brindle	Female	2018-02-07	4	10
455068	Rabbit	Stray	2018-02-21 13:01:00	Comox Valley & District Branch		2018-05-13 14:29:00	Adopted Altered	TR	Rex	Black	Female	2018-02-07	4	10
455065	Rabbit	Stray	2018-02-21 13:01:00	Comox Valley & District Branch		2018-05-13 14:29:00	Adopted Altered	TR	Rex	Brown Brindle	Female	2018-02-07	4	10
445501	Rabbit	Owner Surrender	2018-06-10 12:16:00	Vancouver Branch	Behaviour - Destructive (Chews/Digs/Scratches/etc)	2018-08-23 17:02:00	Adopted Altered	TR	Dutch	Black	Female	2013-10-11	9	2
442177	Rabbit	Returns	2018-06-20 14:52:00	East Kootenay Branch		2018-08-25 14:48:00	Adopted Altered	H	Rex	Seal Agouti	Female	2017-03-01	5	9
456350	Rabbit	Agency / Shelter	2018-03-10 09:05:00	Alberni-Clayoquot Branch		2018-08-31 12:35:00	Adopted Altered	H	Californian	White	Male	2017-09-10	5	3
454991	Rabbit	Stray	2018-02-20 15:26:00	Parksville-Qualicum Beach & District Branch		2018-09-04 13:50:00	Adopted Altered	TR	American	Black	Male	2017-06-21	5	5
451140	Rabbit	Agency / Shelter	2017-12-23 14:42:00	Victoria Branch		2018-09-08 17:13:00	Adopted Altered	TR	American	Grey	Male
451139	Rabbit	Agency / Shelter	2017-12-23 14:42:00	Victoria Branch		2018-09-08 17:13:00	Adopted Altered	TR	American	Tan	Female	2017-11-14	5	1
460928	Rabbit	Stray	2018-05-13 11:55:00	Williams Lake & District Branch		2018-09-11 14:14:00	Adopted Altered	TR	Lionhead	Sable	Female	2018-01-13	4	11
459300	Rabbit	Stray	2018-04-21 16:52:00	North Cariboo District Branch		2018-09-11 15:10:00	Adopted Altered	H	Rex	White	Female	2017-04-21	5	7
462948	Rabbit	Shelter Offspring	2018-06-07 09:28:00	Kamloops & District Branch		2018-11-29 12:17:00	Unassisted Death	TR	Angora	White	Female	2018-06-06	0	5
462948	Rabbit	Shelter Offspring	2018-06-07 09:28:00	Kamloops & District Branch		2018-11-29 12:17:00	Unassisted Death	TR	Angora	White	Female	2018-06-06	0	5
471044	Rabbit	Stray	2018-09-14 10:50:00	Surrey Education & Adoption Centre		2018-09-21 13:41:00	Unassisted Death	TR	Holland Lop	Black	Female	2018-03-14	0	6
467004	Rabbit	Humane Officer Surrendered	2018-07-27 09:59:00	Cowichan & District Branch		2018-09-14 16:30:00	Adopted Altered	TR	Mini Lop	Grey	Male	2017-01-27	5	10
467193	Rabbit	Stray	2018-07-29 10:40:00	Williams Lake & District Branch		2018-09-17 13:32:00	Adopted Altered	TR	Angora	Dark Grey	Female	2016-07-29	6	4
466107	Rabbit	Stray	2018-07-16 12:08:00	Kamloops & District Branch		2018-09-21 12:50:00	Adopted Altered	H	American Sable	Sable	Female	2017-07-24	5	4
462090	Rabbit	Owner Surrender	2018-05-28 09:26:00	Kamloops & District Branch	Moving/Evicted - Cant Find Pet Friendly Housing	2018-09-25 16:25:00	Adopted Altered	TR	Lionhead	Grey	Female	2015-05-28	7	6
461571	Rabbit	Owner Surrender	2018-05-22 13:39:00	North Cariboo District Branch	Allergies - Person Has Allergies To Pet	2018-10-06 12:26:00	Adopted Altered	H	Dwarf	Sable	Male	2018-02-16	4	10
452005	Rabbit	Returns	2018-08-15 15:16:00	Chilliwack Branch		2018-09-25 15:24:00	Adopted Altered	TM	American	Black	Male	2017-01-09	5	11
337424	Rabbit	Owner Surrender	2018-08-29 12:37:00	Abbotsford Branch	Moving/Evicted - Cant Find Pet Friendly Housing	2018-09-26 13:37:00	Adopted Altered	H	Californian	White	Female	2011-06-24	11	5
337423	Rabbit	Owner Surrender	2018-08-29 12:38:00	Abbotsford Branch	Moving/Evicted - Cant Take Pet Where Owner Going	2018-09-26 13:37:00	Adopted Altered	H	Dutch	Brown	Female	2014-03-01	8	9
473179	Rabbit	Stray	2018-10-11 13:27:00	Maple Ridge Branch		2018-10-11 13:37:00	Euthanized by Offsite Vet	UU	American	Tortoiseshell	Unknown	2015-10-11	3	0
471774	Rabbit	Stray	2018-09-22 12:40:00	Sunshine Coast Branch		2018-10-14 12:59:00	Adopted Altered	TR	Lop Eared	Blue Tan	Male	2015-09-22	7	2
471240	Rabbit	Stray	2018-09-15 16:46:00	Kamloops & District Branch		2018-10-15 15:46:00	Adopted Altered	TR	Lionhead	White	Female	2016-09-15	6	3
432212	Rabbit	Returns	2018-05-20 15:51:00	West Vancouver Branch		2018-10-16 17:28:00	Adopted Altered	H	American	Black	Female	2017-05-09	5	7
432213	Rabbit	Returns	2018-05-20 15:53:00	West Vancouver Branch		2018-10-16 17:28:00	Adopted Altered	H	American	Black	Male	2017-05-09	5	7
473675	Rabbit	Owner Surrender	2018-10-18 12:10:00	Vancouver Branch	No Time For Pet/Pet Is Too Much Responsibility	2018-10-20 14:40:00	Euthanized	TR	Rex	Grey	Female	2018-02-18	0	8
456281	Rabbit	Owner Surrender	2018-03-09 12:22:00	Vancouver Branch	Unwanted Litter	2018-10-20 12:10:00	Adopted Altered	TR	American	Brown	Female	2017-12-13	5	0
456284	Rabbit	Owner Surrender	2018-03-09 12:22:00	Vancouver Branch	Unwanted Litter	2018-10-20 12:10:00	Adopted Altered	TR	American	Brown	Female	2017-12-13	5	0
477603	Rabbit	Stray	2018-12-15 14:00:00	Vernon & District Branch		2018-12-22 12:14:00	Redeemed	TR	Netherland Dwarf	White	Male	2017-12-15	5	0
473991	Rabbit	Humane Officer Surrendered	2018-10-23 12:57:00	Abbotsford Branch		2018-10-26 10:20:00	Euthanized by Offsite Vet	UU	Rex	White	Male	2017-10-25	1	0
474073	Rabbit	Humane Officer Surrendered	2018-10-24 13:12:00	Chilliwack Branch		2018-10-26 11:45:00	Euthanized by Offsite Vet	UU	Rex	Black	Male	2016-10-25	2	0
474074	Rabbit	Humane Officer Surrendered	2018-10-24 13:12:00	Chilliwack Branch		2018-10-26 11:46:00	Euthanized by Offsite Vet	UU	Rex	Brown	Male	2017-10-24	1	0
468765	Rabbit	Stray	2018-08-16 13:31:00	West Kootenay & District Branch		2018-10-26 16:19:00	Adopted Altered	H	New Zealand	White	Male	2015-08-16	7	4
472289	Rabbit	Owner Surrender	2018-09-28 14:27:00	Abbotsford Branch	Unwanted Litter	2019-01-20 15:17:00	Adopted Altered	H	Dutch	Brown	Female	2018-06-28	4	5
483058	Rabbit	Owner Surrender	2019-03-15 11:25:00	Vancouver Branch	Life Change - New Baby/Divorce/Relation Split/etc.	2019-04-09 13:05:00	Adopted Altered	TR	Lionhead	White	Female	2016-09-15	6	3
472561	Rabbit	Owner Surrender	2018-10-02 14:46:00	Surrey Education & Adoption Centre	Life Change - School/Travel/Holidays/Work/etc.	2018-11-05 13:09:00	Adopted Altered	TM	Lionhead	Black	Unknown	2018-03-02	4	9
465253	Rabbit	Owner Surrender	2018-07-05 15:02:00	Vancouver Branch	Too Many Animals	2018-11-04 16:25:00	Adopted Altered	H	Rex	Tan	Male	2018-06-07	4	6
465254	Rabbit	Owner Surrender	2018-07-05 15:02:00	Vancouver Branch	Too Many Animals	2018-11-04 16:25:00	Adopted Altered	H	Rex	Brown	Female	2018-06-07	4	6
487216	Rabbit	Owner Surrender	2019-05-08 14:54:00	Sunshine Coast Branch	No Time For Pet/Pet Is Too Much Responsibility	2019-07-03 10:02:00	Euthanized by Offsite Vet	TM	Lionhead	Brown	Female	2014-05-10	5	1
475154	Rabbit	Owner Surrender	2018-11-08 12:12:00	Powell River & District Branch	No Time For Pet/Pet Is Too Much Responsibility	2018-11-09 13:06:00	Redeemed	TR	Himalayan	White	Female	2016-11-08	6	1
461093	Rabbit	Humane Officer Surrendered	2018-05-15 14:11:00	Vancouver Branch		2018-11-15 15:43:00	Adopted Altered	H	American	White	Male	2018-03-15	4	9
472956	Rabbit	Stray	2018-10-08 12:36:00	Kamloops & District Branch		2018-11-16 14:03:00	Adopted Altered	H	Rex	White	Female	2017-12-08	5	0
454992	Rabbit	Stray	2018-02-20 15:26:00	Parksville-Qualicum Beach & District Branch		2018-11-17 14:27:00	Adopted Altered	TR	American	Grey	Male	2017-06-21	5	5
474066	Rabbit	Humane Officer Surrendered	2018-10-24 13:12:00	Chilliwack Branch		2018-11-18 12:56:00	Adopted Altered	TR	Rex	Fawn	Female	2018-05-24	4	6
474072	Rabbit	Humane Officer Surrendered	2018-10-24 13:12:00	Chilliwack Branch		2018-11-18 12:56:00	Adopted Altered	TR	Rex	Sable	Female	2018-05-24	4	6
464910	Rabbit	Owner Surrender	2018-10-29 23:12:00	Haida Gwaii Branch	Moving/Evicted - Cant Take Pet Where Owner Going	2019-10-02 11:53:00	Adopted Altered	H	Lop Eared	Orange	Male	2018-06-02	4	6
464909	Rabbit	Owner Surrender	2018-06-30 00:27:00	Haida Gwaii Branch	Feral/Free Roaming - Living on Person’s Property	2019-10-02 11:53:00	Adopted Altered	H	Lop Eared	Black	Female	2018-06-02	4	6
466031	Rabbit	Owner Surrender	2018-07-15 12:53:00	Abbotsford Branch	Pregnant - Animal Is Pregnant	2018-11-22 12:25:00	Adopted Altered	H	Dutch	White	Male	2018-05-11	4	7
466032	Rabbit	Owner Surrender	2018-07-15 12:53:00	Abbotsford Branch	No Time For Pet/Pet Is Too Much Responsibility	2018-11-22 12:25:00	Adopted Altered	H	Dutch	White	Female	2018-05-11	4	7
475828	Rabbit	Stray	2018-11-16 17:00:00	Cowichan & District Branch		2019-01-10 13:27:00	Adopted Altered	H	Lionhead	Grey	Male	2018-08-19	4	3
473522	Rabbit	Stray	2018-10-16 14:26:00	Vernon & District Branch		2018-11-23 15:06:00	Adopted Altered	TR	Rex	Brown	Female	2017-04-16	5	8
472292	Rabbit	Owner Surrender	2018-09-28 14:27:00	Abbotsford Branch	Unwanted Litter	2018-11-27 16:09:00	Adopted Altered	H	Dutch	Black	Male	2018-06-28	4	5
472293	Rabbit	Owner Surrender	2018-09-28 14:27:00	Abbotsford Branch	Unwanted Litter	2018-11-27 16:09:00	Adopted Altered	H	Dutch	Black	Male	2018-06-28	4	5
473400	Rabbit	Stray	2018-10-14 17:21:00	Nelson Branch		2018-11-25 15:40:00	Adopted Altered	H	Rex	White	Male	2016-10-21	6	1
473311	Rabbit	Stray	2018-10-13 09:56:00	Alberni-Clayoquot Branch		2018-11-27 15:46:00	Adopted Altered	H	Lop Eared	White	Male	2018-04-13	4	8
472955	Rabbit	Stray	2018-10-08 12:36:00	Kamloops & District Branch		2018-12-03 13:12:00	Adopted Altered	H	Lop Eared	Blue Tortoiseshell	Male	2015-10-08	7	2
473097	Rabbit	Stray	2018-10-10 14:05:00	North Cariboo District Branch		2018-12-03 14:28:00	Adopted Altered	H	Rex	Brown	Male	2017-10-10	5	2
458980	Rabbit	Returns	2018-11-09 10:47:00	Victoria Branch		2018-12-08 13:04:00	Adopted Altered	H	Lionhead	Black	Male	2018-03-25	4	8
458981	Rabbit	Returns	2018-11-09 10:49:00	Victoria Branch		2018-12-08 13:04:00	Adopted Altered	H	Lionhead	Black	Male	2018-03-25	4	8
471941	Rabbit	Owner Surrender	2018-09-25 12:56:00	Vernon & District Branch	Behaviour - Housetraining/Spraying/Marking Issues	2018-12-15 13:32:00	Adopted Altered	TR	Rex	Chocolate	Female	2017-09-25	5	2
474988	Rabbit	Owner Surrender	2018-11-06 12:01:00	Abbotsford Branch	No Time For Pet/Pet Is Too Much Responsibility	2018-12-22 12:54:00	Adopted Altered	TR	Dutch	Grey	Male	2018-04-06	4	8
476072	Rabbit	Stray	2018-11-23 09:11:00	Kelowna Branch		2018-12-22 12:13:00	Adopted Altered	TR	American	Grey	Male	2015-11-23	7	0
474067	Rabbit	Humane Officer Surrendered	2018-10-24 13:12:00	Chilliwack Branch		2018-12-29 14:42:00	Adopted Altered	TR	Rex	Black	Male	2018-06-24	4	5
474065	Rabbit	Humane Officer Surrendered	2018-10-24 13:12:00	Chilliwack Branch		2019-02-08 17:06:00	Adopted Altered	TR	Rex	Brown	Female	2017-10-24	5	1
476348	Rabbit	Stray	2018-11-28 11:13:00	Abbotsford Branch		2018-12-31 14:12:00	Adopted Altered	H	American	Tan	Female	2016-11-28	6	0
475744	Rabbit	Stray	2018-11-17 12:35:00	Sunshine Coast Branch		2019-01-02 12:27:00	Adopted Altered	H	Lionhead	Fawn	Female	2015-11-21	7	0
477639	Rabbit	Owner Surrender	2018-12-16 12:53:00	Kelowna Branch	Home - Other Pets Aggressive To Him/Her	2019-01-06 15:29:00	Adopted Altered	H	Lionhead	Brown	Female	2016-12-16	6	0
474970	Rabbit	Owner Surrender	2018-10-29 10:52:00	Sunshine Coast Branch	Cant Afford Vet Expenses for Procedure/Illness	2019-01-10 15:56:00	Adopted Altered	TR	Mini Lop	Grey	Male	2017-05-06	5	7
385960	Rabbit	Owner Surrender	2018-12-22 13:04:00	Victoria Branch	Life Change - New Baby/Divorce/Relation Split/etc.	2019-01-11 14:28:00	Adopted Altered	TR	Jersey Wooly	Black	Male	2015-07-20	7	4
474070	Rabbit	Humane Officer Surrendered	2018-10-24 13:12:00	Chilliwack Branch		2019-01-12 14:43:00	Adopted Altered	TR	Rex	Grey	Female	2018-05-24	4	6
474071	Rabbit	Humane Officer Surrendered	2018-10-24 13:12:00	Chilliwack Branch		2019-01-12 14:43:00	Adopted Altered	TR	Rex	Brown	Female	2018-05-24	4	6
474306	Rabbit	Owner Surrender	2018-10-26 15:34:00	Prince Rupert Branch	No Time For Pet/Pet Is Too Much Responsibility	2019-01-16 14:31:00	Adopted Altered	H	Mini Rex	Black	Female	2018-02-26	4	9
474743	Rabbit	Stray	2018-11-02 15:22:00	Vancouver Branch		2019-01-13 15:49:00	Adopted Altered	TR	American	Black	Male	2018-09-07	4	3
461091	Rabbit	Humane Officer Surrendered	2018-05-15 14:11:00	Vancouver Branch		2018-10-06 10:33:00	Adopted Altered	TR	American	Brown	Male	2017-11-15	5	1
461092	Rabbit	Humane Officer Surrendered	2018-05-15 14:11:00	Vancouver Branch		2018-10-06 10:33:00	Adopted Altered	TR	American	Brown	Male	2017-11-15	5	1
488157	Rabbit	Stray	2018-11-28 13:13:00	Abbotsford Branch		2019-07-19 14:23:00	Euthanized by Offsite Vet	UU	Dutch	Fawn	Male	2019-03-30	0	3
488159	Rabbit	Stray	2018-11-28 13:13:00	Abbotsford Branch		2019-07-19 14:28:00	Adopted Altered	H	Dutch	Black	Male	2019-04-09	3	8
476367	Rabbit	Stray	2018-11-28 13:13:00	Abbotsford Branch		2019-06-13 15:40:00	Unresolved File	H	Dutch	Black	Male	2018-09-08	4	3
476369	Rabbit	Stray	2018-11-28 13:13:00	Abbotsford Branch		2019-07-13 11:12:00	Adopted Altered	H	Dutch	Fawn	Female	2018-10-03	4	2
475744	Rabbit	Returns	2019-01-05 14:25:00	Sunshine Coast Branch		2019-01-19 12:34:00	Adopted Altered	TR	Lionhead	Fawn	Female	2015-11-21	7	0
474068	Rabbit	Humane Officer Surrendered	2018-10-24 13:12:00	Chilliwack Branch		2019-01-20 16:45:00	Adopted Altered	TR	Rex	Sable	Female	2018-05-24	4	6
474069	Rabbit	Humane Officer Surrendered	2018-10-24 13:12:00	Chilliwack Branch		2019-01-20 16:45:00	Adopted Altered	TR	Rex	Fawn	Female	2018-05-24	4	6
477551	Rabbit	Owner Surrender	2018-12-14 13:28:00	Kamloops & District Branch	No Time For Pet/Pet Is Too Much Responsibility	2019-01-23 14:08:00	Adopted Altered	H	Dwarf	Black	Female	2014-12-14	8	0
473096	Rabbit	Stray	2018-10-10 14:05:00	North Cariboo District Branch		2019-01-25 16:37:00	Adopted Altered	H	Rex	Brown	Male	2017-10-10	5	2
478848	Rabbit	Stray	2019-01-08 14:22:00	Vancouver Branch		2019-01-27 14:33:00	Adopted Altered	H	American Fuzzy Lop	Brown	Male	2018-01-22	4	10
479580	Rabbit	Owner Surrender	2019-01-19 11:27:00	Maple Ridge Branch	Allergies - Person Has Allergies To Pet	2019-01-28 12:13:00	Adopted Altered	H	Rex	White	Female	2017-01-19	5	10
449224	Rabbit	Returns	2018-11-18 12:24:00	Victoria Branch		2019-04-20 13:15:00	Adopted Altered	TR	Californian	White	Female	2015-11-24	7	0
476372	Rabbit	Stray	2018-11-28 13:13:00	Abbotsford Branch		2019-05-07 13:33:00	Adopted Altered	H	Dutch	Black	Female	2018-10-03	4	2
479604	Rabbit	Stray	2019-01-19 13:38:00	Burnaby Branch		2019-02-06 16:54:00	Adopted Altered	H	Rex	White	Female	2018-07-19	4	4
481254	Rabbit	Humane Officer Surrendered	2019-02-14 11:05:00	Cruelty Investigations Department		2019-02-16 17:46:00	Euthanized by Offsite Vet	UU	Flemish Giant	Red	Unknown	2015-02-14	4	0
442176	Rabbit	Owner Surrender	2018-11-08 16:03:00	West Kootenay & District Branch	No Time	2019-02-14 11:34:00	Adopted Altered	H	Dwarf	White	Female	2017-03-01	5	9
442174	Rabbit	Owner Surrender	2018-11-08 16:03:00	West Kootenay & District Branch	No Time	2019-02-14 11:34:00	Adopted Altered	H	Dwarf	Sable Agouti	Female	2017-03-01	5	9
465248	Rabbit	Owner Surrender	2018-07-05 15:02:00	Vancouver Branch	Too Many Animals	2019-02-13 16:31:00	Adopted Altered	TR	Rex	Brown	Male	2018-06-07	4	6
465249	Rabbit	Owner Surrender	2018-07-05 15:02:00	Vancouver Branch	Too Many Animals	2019-02-13 16:31:00	Adopted Altered	TR	Rex	Brown	Female	2018-06-07	4	6
478917	Rabbit	Humane Officer Seized	2019-01-09 16:39:00	Chilliwack Branch		2019-02-15 15:39:00	Adopted Altered	TR	Dutch	Grey	Female	2018-10-09	4	2
481504	Rabbit	Owner Surrender	2019-02-17 13:51:00	Victoria Branch	Life Change - New Baby/Divorce/Relation Split/etc.	2019-02-28 11:17:00	Euthanized by Offsite Vet	TR	Netherland Dwarf	White	Male	2014-02-17	5	0
478919	Rabbit	Humane Officer Seized	2019-01-09 16:39:00	Chilliwack Branch		2019-02-18 13:16:00	Adopted Altered	TR	Lop Eared	Agouti	Female	2018-10-09	4	2
475683	Rabbit	Shelter Offspring	2018-11-16 15:31:00	Vancouver Branch		2019-03-09 11:11:00	Adopted Altered	TR	American	Black	Male	2018-11-16	4	1
475685	Rabbit	Shelter Offspring	2018-11-16 15:31:00	Vancouver Branch		2019-03-09 11:11:00	Adopted Altered	TR	American	Black	Male	2018-11-16	4	1
468777	Rabbit	Emergency Boarding	2018-08-16 14:20:00	North Cariboo District Branch		2018-08-31 13:41:00	Emergency Evacuation - Released	H	Rex	Tan	Male	2018-02-16	4	10
468776	Rabbit	Emergency Boarding	2018-08-16 14:20:00	North Cariboo District Branch		2018-08-31 13:42:00	Emergency Evacuation - Released	H	Rex	Tan	Female	2018-02-16	4	10
480199	Rabbit	Owner Surrender	2019-01-29 13:09:00	Victoria Branch	Life Change - School/Travel/Holidays/Work/etc.	2019-02-25 16:32:00	Adopted Altered	TR	Dwarf	Brown	Male	2013-01-29	9	10
481505	Rabbit	Owner Surrender	2019-02-17 13:51:00	Victoria Branch	Life Change - New Baby/Divorce/Relation Split/etc.	2019-04-01 13:25:00	Adopted Altered	TR	Netherland Dwarf	Sable	Female	2016-02-17	6	10
456349	Rabbit	Owner Surrender	2019-01-02 16:37:00	Vancouver Branch	Landlord Does Not Allow Pets	2019-02-27 16:43:00	Adopted Altered	H	American	White	Male	2017-09-10	5	3
482117	Rabbit	Stray	2019-02-27 11:40:00	Parksville-Qualicum Beach & District Branch		2019-02-28 08:02:00	Euthanized by Offsite Vet	UU	American	Black	Unknown
475684	Rabbit	Shelter Offspring	2018-11-16 15:31:00	Vancouver Branch		2019-03-12 09:37:00	Adopted Altered	TR	American	Black	Male	2018-11-16	4	1
472290	Rabbit	Owner Surrender	2018-09-28 14:27:00	Abbotsford Branch	Unwanted Litter	2019-03-02 14:26:00	Adopted Altered	H	Dutch	Black	Female	2018-06-28	4	5
472291	Rabbit	Owner Surrender	2018-09-28 14:27:00	Abbotsford Branch	Unwanted Litter	2019-03-02 14:26:00	Adopted Altered	H	Dutch	Black	Female	2018-06-28	4	5
478920	Rabbit	Humane Officer Seized	2019-01-09 16:39:00	Chilliwack Branch		2019-03-02 14:37:00	Adopted Altered	TR	Dutch	White	Female	2018-10-09	4	2
476368	Rabbit	Stray	2018-11-28 13:13:00	Abbotsford Branch		2019-03-02 15:58:00	Adopted Altered	H	Dutch	Black	Male	2018-09-19	4	2
482373	Rabbit	Owner Surrender	2019-03-02 15:45:00	Vancouver Branch	Too Many Animals	2019-03-08 16:40:00	Adopted Altered	H	Dwarf	Beige	Female	2018-03-02	4	9
478921	Rabbit	Humane Officer Seized	2019-01-09 16:39:00	Chilliwack Branch		2019-03-09 15:22:00	Adopted Altered	TR	Dutch	White	Male	2018-10-09	4	2
488160	Rabbit	Stray	2018-11-28 13:13:00	Abbotsford Branch		2019-09-21 15:48:00	Adopted Altered	H	Dutch	Black	Female	2019-04-09	3	8
488155	Rabbit	Stray	2018-11-28 13:13:00	Abbotsford Branch		2019-09-21 15:48:00	Adopted Altered	H	Dutch	Fawn	Male	2019-03-30	3	8
482828	Rabbit	Stray	2019-03-12 11:14:00	Parksville-Qualicum Beach & District Branch		2019-03-12 13:25:00	Euthanized by Offsite Vet	UU	American	Grey	Unknown
483021	Rabbit	Owner Surrender	2019-03-14 14:54:00	Chilliwack Branch	No Time For Pet/Pet Is Too Much Responsibility	2019-03-25 14:05:00	Euthanized by Offsite Vet	TR	Lionhead	Brown	Female	2017-03-14	2	0
479514	Rabbit	Stray	2019-01-18 12:53:00	Campbell River Branch		2019-03-14 16:14:00	Adopted Altered	H	American	Brown	Female	2017-07-18	5	5
483042	Rabbit	Stray	2019-03-15 09:14:00	Cowichan & District Branch		2019-03-15 09:17:00	Euthanized by Offsite Vet	UU	American	Black	Male
477972	Rabbit	Owner Surrender	2018-12-22 12:48:00	Victoria Branch	No Time For Pet/Pet Is Too Much Responsibility	2019-03-16 15:45:00	Adopted Altered	TR	New Zealand	White	Male	2017-02-14	5	10
480536	Rabbit	Stray	2019-02-01 15:32:00	Campbell River Branch		2019-03-20 15:42:00	Adopted Altered	TR	Checkered Giant	White	Female	2017-02-05	5	10
482705	Rabbit	Owner Surrender	2019-03-09 13:23:00	Victoria Branch	Moving/Evicted - Cant Afford Pet Friendly Housing	2019-03-30 11:42:00	Adopted Altered	TR	Holland Lop	Black	Male	2017-03-09	5	9
483754	Rabbit	Stray	2019-03-25 15:23:00	Abbotsford Branch		2019-03-26 16:27:00	Redeemed	H	Lop Eared	Orange	Male	2018-03-25	4	8
476370	Rabbit	Stray	2018-11-28 13:13:00	Abbotsford Branch		2019-03-28 14:44:00	Adopted Altered	H	Dutch	Fawn	Female	2018-10-03	4	2
475154	Rabbit	Returns	2018-12-04 13:05:00	Powell River & District Branch		2019-03-29 15:18:00	Adopted Altered	TR	Himalayan	White	Female	2016-11-08	6	1
475155	Rabbit	Owner Surrender	2018-11-08 12:12:00	Powell River & District Branch	No Time For Pet/Pet Is Too Much Responsibility	2019-03-29 15:18:00	Adopted Altered	TR	Himalayan	Black	Female	2016-11-08	6	1
475153	Rabbit	Owner Surrender	2018-11-08 12:12:00	Powell River & District Branch	No Time For Pet/Pet Is Too Much Responsibility	2019-03-29 15:18:00	Adopted Altered	TR	Lionhead	White	Male	2016-11-08	6	1
483070	Rabbit	Stray	2019-03-15 13:01:00	Abbotsford Branch		2019-04-02 12:45:00	Adopted Altered	H	Dutch	Black	Female	2018-03-15	4	9
483698	Rabbit	Owner Surrender	2019-03-25 10:43:00	Vancouver Branch	Moving/Evicted - Cant Take Pet Where Owner Going	2019-04-04 15:11:00	Adopted Altered	H	Dwarf	White	Male	2018-05-25	4	6
484979	Rabbit	Stray	2019-04-11 13:04:00	Campbell River Branch		2019-04-16 14:36:00	Euthanized by Offsite Vet	TR	Californian	White	Male	2015-04-11	4	0
483596	Rabbit	Owner Surrender	2019-03-23 12:10:00	Maple Ridge Branch	Moving/Evicted - Cant Find Pet Friendly Housing	2019-04-12 12:20:00	Adopted Altered	H	American	White	Female	2017-03-23	5	8
468777	Rabbit	Owner Surrender	2019-02-22 15:05:00	North Cariboo District Branch	No Time For Pet/Pet Is Too Much Responsibility	2019-04-12 14:15:00	Adopted Altered	H	Rex	Tan	Male	2018-02-16	4	10
468776	Rabbit	Owner Surrender	2019-02-22 15:04:00	North Cariboo District Branch	No Time For Pet/Pet Is Too Much Responsibility	2019-04-12 14:15:00	Adopted Altered	H	Rex	Tan	Female	2018-02-16	4	10
485092	Rabbit	Owner Surrender	2019-04-12 14:55:00	Vancouver Branch	Life Change- Jail/Treatment Centre/Transition Home	2019-04-13 08:23:00	Euthanized	UU	Dwarf	Tan	Male	2018-02-12	1	2
484460	Rabbit	Owner Surrender	2019-04-03 12:39:00	North Peace Branch	Behaviour - Pet Is Not Good With Children	2019-07-23 09:21:00	Euthanized by Offsite Vet	UU	Lop Eared	Black	Male	2017-04-04	2	3
485161	Rabbit	Stray	2019-04-13 13:51:00	Vernon & District Branch		2019-04-18 15:40:00	Euthanized by Offsite Vet	UU	Lionhead	Grey	Male	2017-04-13	2	0
465252	Rabbit	Owner Surrender	2018-07-05 15:02:00	Vancouver Branch	Too Many Animals	2019-04-13 16:35:00	Adopted Altered	H	Rex	Dark Grey	Female	2018-06-14	4	6
483399	Rabbit	Stray	2019-03-21 11:50:00	Chilliwack Branch		2019-04-17 13:56:00	Adopted Altered	H	American	Black	Female	2017-03-21	5	8
454646	Rabbit	Owner Surrender	2019-03-15 12:12:00	Vancouver Branch	No Time For Pet/Pet Is Too Much Responsibility	2019-04-21 12:06:00	Adopted Altered	TR	Lionhead	White	Female	2017-09-15	5	3
454647	Rabbit	Owner Surrender	2019-03-15 12:13:00	Vancouver Branch	No Time For Pet/Pet Is Too Much Responsibility	2019-04-21 12:06:00	Adopted Altered	TR	Lionhead	White	Male	2017-09-15	5	3
476371	Rabbit	Stray	2018-11-28 13:13:00	Abbotsford Branch		2019-04-23 13:38:00	Adopted Altered	H	Dutch	Black	Male	2018-10-03	4	2
476370	Rabbit	Returns	2019-03-29 12:11:00	Maple Ridge Branch		2019-04-23 15:58:00	Adopted Altered	H	Dutch	Fawn	Female	2018-10-03	4	2
480236	Rabbit	Owner Surrender	2019-01-29 15:42:00	Kamloops & District Branch	Moving/Evicted - Cant Take Pet Where Owner Going	2019-04-25 12:20:00	Adopted Altered	TR	Dwarf	Grey	Female	2016-01-29	6	10
480665	Rabbit	Owner Surrender	2019-02-04 13:27:00	Kamloops & District Branch	Moving/Evicted - Cant Take Pet Where Owner Going	2019-04-26 12:12:00	Adopted Altered	TR	Himalayan	Grey	Male	2016-02-04	6	10
483867	Rabbit	Stray	2019-03-26 14:30:00	Comox Valley & District Branch		2019-04-26 12:28:00	Adopted Altered	TR	New Zealand	White	Female
476348	Rabbit	Returns	2019-02-08 16:59:00	Tri-Cities Education & Adoption Centre		2019-04-30 15:50:00	Adopted Altered	H	American	Tan	Female	2016-11-28	6	0
486610	Rabbit	Stray	2019-05-03 14:57:00	Kamloops & District Branch		2019-05-04 08:12:00	Unassisted Death	UU	Dwarf	Brown Brindle	Unknown	2019-03-03	0	0
470021	Rabbit	Stray	2018-08-31 10:51:00	South Peace Branch		2019-05-03 13:38:00	Adopted Altered	H	American	White	Female	2018-05-31	4	6
483243	Rabbit	Stray	2019-03-18 15:37:00	Kamloops & District Branch		2019-05-07 13:42:00	Adopted Altered	TR	Lop Eared	Black	Male	2017-03-19	5	8
486952	Rabbit	Owner Surrender	2019-05-08 11:35:00	Abbotsford Branch	Too Many Animals	2019-05-09 10:30:00	Unresolved File	H	Californian	Brown	Female	2015-05-09	7	7
481049	Rabbit	Owner Surrender	2019-02-09 17:02:00	Victoria Branch	Feral/Free Roaming - Living on Person’s Property	2019-07-12 14:55:00	Adopted Altered	TR	American	Black	Female	2019-01-19	3	10
484056	Rabbit	Owner Surrender	2019-03-29 10:38:00	Vancouver Branch	No Time For Pet/Pet Is Too Much Responsibility	2019-05-11 13:18:00	Adopted Altered	H	American	Brown	Male	2018-03-29	4	8
484057	Rabbit	Owner Surrender	2019-03-29 10:38:00	Vancouver Branch	No Time For Pet/Pet Is Too Much Responsibility	2019-05-11 13:18:00	Adopted Altered	H	American	Brown	Male	2018-03-29	4	8
454646	Rabbit	Returns	2019-05-10 13:53:00	Vancouver Branch		2019-05-18 15:10:00	Adopted Altered	TR	Lionhead	White	Female	2017-09-15	5	3
454647	Rabbit	Returns	2019-05-10 13:55:00	Vancouver Branch		2019-05-18 15:10:00	Adopted Altered	TR	Lionhead	White	Male	2017-09-15	5	3
487982	Rabbit	Emergency Boarding	2019-05-22 09:36:00	Victoria Branch		2019-06-01 15:57:00	Euthanized by Offsite Vet	UU	American	Grey	Male	2013-05-22	6	0
488048	Rabbit	Stray	2019-05-22 15:27:00	North Peace Branch		2019-06-02 18:21:00	Escaped	TR	Lop Eared	Brown	Male
486275	Rabbit	Stray	2019-05-01 09:31:00	Victoria Branch		2019-06-01 15:47:00	Adopted Altered	TR	Lionhead	White	Male	2016-05-01	6	7
481335	Rabbit	Owner Surrender	2019-02-15 13:43:00	Kelowna Branch	Too Many Animals	2019-05-29 12:11:00	Adopted Altered	H	Netherland Dwarf	Brown	Male	2017-02-15	5	10
486090	Rabbit	Owner Surrender	2019-04-27 13:02:00	North Cariboo District Branch	Too Many Animals	2019-06-25 15:33:00	Adopted Altered	TR	Rex	Black	Male	2018-09-27	4	2
486154	Rabbit	Owner Surrender	2019-04-29 11:51:00	Kamloops & District Branch	Feral/Free Roaming - Living on Person’s Property	2019-06-05 12:22:00	Adopted Altered	H	Mini Rex	Lilac Tortoiseshell	Female	2016-04-29	6	7
487593	Rabbit	Owner Surrender	2019-05-16 09:37:00	East Kootenay Branch	Behaviour - Growls/Lunges/Claws/Hisses At Animals	2019-06-05 14:24:00	Adopted Altered	H	Lionhead	Orange	Male	2018-05-16	4	7
487686	Rabbit	Stray	2019-05-17 12:35:00	Campbell River Branch		2019-06-08 15:28:00	Adopted Altered	TR	Flemish Giant	Brown Brindle	Male	2018-05-17	4	7
483023	Rabbit	Owner Surrender	2019-03-14 14:54:00	Chilliwack Branch	No Time For Pet/Pet Is Too Much Responsibility	2019-06-14 10:51:00	Adopted Altered	TR	Lionhead	Black	Male	2017-03-14	5	9
432212	Rabbit	Emergency Boarding	2019-02-08 13:10:00	Abbotsford Branch		2019-06-16 15:06:00	Adopted Altered	H	American	Black	Female	2017-05-09	5	7
432213	Rabbit	Emergency Boarding	2019-02-08 13:14:00	Abbotsford Branch		2019-06-16 15:06:00	Adopted Altered	H	American	Black	Male	2017-05-09	5	7
485084	Rabbit	Owner Surrender	2019-04-12 14:04:00	West Vancouver Branch	Too Many Animals	2019-06-20 15:55:00	Adopted Altered	H	American	Grey	Male	2018-02-12	4	10
485085	Rabbit	Owner Surrender	2019-04-12 14:04:00	West Vancouver Branch	Too Many Animals	2019-06-20 15:55:00	Adopted Altered	H	American	Grey	Female	2018-02-12	4	10
489463	Rabbit	Stray	2019-06-06 12:28:00	North Peace Branch		2019-06-23 12:25:00	Adopted Unaltered	H	American	White	Male	2019-03-31	3	8
489464	Rabbit	Stray	2019-06-06 12:28:00	North Peace Branch		2019-06-23 12:25:00	Adopted Unaltered	H	American	Black	Female	2019-03-31	3	8
485883	Rabbit	Owner Surrender	2019-04-25 14:29:00	Williams Lake & District Branch	Landlord Does Not Allow Pets	2019-06-24 14:17:00	Adopted Altered	TR	Lionhead	White	Male	2017-05-03	5	7
484766	Rabbit	Owner Surrender	2019-04-09 10:57:00	Burnaby Branch	Cant Afford Food/Grooming/General Expenses	2019-06-24 16:12:00	Adopted Altered	H	American	Brown	Female	2018-04-09	4	8
484767	Rabbit	Owner Surrender	2019-04-09 10:57:00	Burnaby Branch	Cant Afford Food/Grooming/General Expenses	2019-06-24 16:12:00	Adopted Altered	H	American	Brown	Female	2018-04-09	4	8
489466	Rabbit	Stray	2019-06-06 12:28:00	North Peace Branch		2019-07-16 14:55:00	Adopted Unaltered	H	American	White	Female	2019-03-31	3	8
488379	Rabbit	Stray	2019-05-26 17:55:00	Kamloops & District Branch		2019-07-04 14:33:00	Adopted Altered	TR	Lionhead	Lilac	Female	2018-05-26	4	6
490411	Rabbit	ACO Impound	2019-06-20 13:13:00	Burnaby Branch		2019-07-11 17:04:00	Adopted Altered	H	Californian	White	Male	2018-06-20	4	5
481050	Rabbit	Owner Surrender	2019-02-09 17:02:00	Victoria Branch	Feral/Free Roaming - Living on Person’s Property	2019-07-07 14:48:00	Adopted Altered	TR	American	Grey	Female	2019-01-19	3	10
481053	Rabbit	Owner Surrender	2019-02-09 17:02:00	Victoria Branch	Feral/Free Roaming - Living on Person’s Property	2019-07-07 14:48:00	Adopted Altered	TR	American	Orange	Male	2019-01-19	3	10
487829	Rabbit	Stray	2019-05-19 10:18:00	Maple Ridge Branch		2019-07-07 15:46:00	Adopted Altered	H	Mini Rex	Chocolate	Male	2018-11-19	4	0
489320	Rabbit	Owner Surrender	2019-06-07 13:53:00	Victoria Branch	No Time For Pet/Pet Is Too Much Responsibility	2019-07-07 17:16:00	Adopted Altered	H	American	Black	Female	2018-08-07	4	4
488158	Rabbit	Stray	2018-11-28 13:13:00	Abbotsford Branch		2019-07-17 15:15:00	Adopted Altered	H	Dutch	Fawn	Male	2019-03-30	3	8
488156	Rabbit	Stray	2018-11-28 13:13:00	Abbotsford Branch		2019-07-20 13:22:00	Adopted Altered	H	Dutch	Fawn	Male	2019-03-30	3	8
488725	Rabbit	Owner Surrender	2019-05-30 15:43:00	Vernon & District Branch	No Time For Pet/Pet Is Too Much Responsibility	2019-07-26 13:38:00	Adopted Altered	TR	Rex	White	Male	2018-05-31	4	6
476348	Rabbit	Returns	2019-05-25 16:33:00	Vancouver Branch		2019-07-30 12:31:00	Adopted Altered	TR	American	Tan	Female	2016-11-28	6	0
478920	Rabbit	Returns	2019-06-23 12:11:00	Chilliwack Branch		2019-08-04 15:01:00	Adopted Altered	H	Dutch	White	Female	2018-10-09	4	2
489113	Rabbit	Stray	2019-06-05 11:08:00	Abbotsford Branch		2019-08-03 13:48:00	Adopted Altered	TR	Dutch	Black	Female	2018-06-05	4	6
486595	Rabbit	Stray	2019-05-03 13:43:00	Victoria Branch		2019-08-08 12:10:00	Adopted Altered	TR	American	Grey	Female	2019-03-22	3	8
488103	Rabbit	Owner Surrender	2019-05-23 12:48:00	Kamloops & District Branch	Too Many Animals	2019-08-12 16:44:00	Adopted Altered	H	American	Black	Female	2018-05-23	4	6
454294	Rabbit	Owner Surrender	2018-02-09 12:05:00	Kelowna Branch	No Time For Pet/Pet Is Too Much Responsibility	2018-05-19 14:38:00	Adopted Altered	H	Rhinelander	White	Male	2015-02-09	7	10
454295	Rabbit	Owner Surrender	2018-02-09 12:05:00	Kelowna Branch	No Time For Pet/Pet Is Too Much Responsibility	2018-05-19 14:38:00	Adopted Altered	TR	Rhinelander	White	Female	2015-02-09	6	10
492358	Rabbit	Owner Surrender	2019-07-15 14:20:00	Vancouver Branch	Too Many Animals	2019-08-18 13:58:00	Adopted Altered	TR	American	Cream	Male	2017-07-15	5	5
487486	Rabbit	Owner Surrender	2019-05-14 15:27:00	Powell River & District Branch	Unwanted Litter	2019-08-20 13:34:00	Adopted Altered	TR	Dwarf	Brown	Male	2019-02-19	3	9
487487	Rabbit	Owner Surrender	2019-05-14 15:27:00	Powell River & District Branch	Unwanted Litter	2019-08-20 13:34:00	Adopted Altered	TR	Dwarf	Grey	Male	2019-02-19	3	9
487317	Rabbit	Owner Surrender	2019-05-12 12:21:00	West Vancouver Branch	No Time For Pet/Pet Is Too Much Responsibility	2019-08-23 13:28:00	Adopted Altered	TR	Lop Eared	White	Female	2017-11-25	5	0
487318	Rabbit	Owner Surrender	2019-05-12 12:21:00	West Vancouver Branch	No Time For Pet/Pet Is Too Much Responsibility	2019-08-23 13:28:00	Adopted Altered	TR	Lionhead	White	Female	2017-11-18	5	1
489648	Rabbit	Stray	2019-06-11 15:00:00	Chilliwack Branch		2019-08-25 09:43:00	Adopted Altered	TR	American	Broken	Male	2017-06-11	5	6
490104	Rabbit	Cruelty Case Offspring	2019-06-17 09:57:00	Cruelty Investigations Department		2019-09-07 12:11:00	Adopted Altered	TR	Holland Lop	White	Unknown	2019-06-03	3	6
490105	Rabbit	Cruelty Case Offspring	2019-06-17 09:57:00	Cruelty Investigations Department		2019-09-07 12:11:00	Adopted Altered	TR	Holland Lop	White	Unknown	2019-06-03	3	6
490103	Rabbit	Cruelty Case Offspring	2019-06-17 09:57:00	Cruelty Investigations Department		2019-09-07 12:11:00	Adopted Altered	TR	Holland Lop	White	Unknown	2019-06-03	3	6
487346	Rabbit	Foster Offspring	2019-05-12 16:28:00	Victoria Branch		2019-09-09 12:21:00	Adopted Altered	TR	American	Black	Female	2019-05-04	3	7
487347	Rabbit	Foster Offspring	2019-05-12 16:28:00	Victoria Branch		2019-09-09 12:21:00	Adopted Altered	TR	American	Black	Female	2019-05-04	3	7
469259	Rabbit	Stray	2018-08-22 13:22:00	Abbotsford Branch		2018-09-18 14:30:00	Adopted Altered	H	Lop Eared	Grey	Female	2015-09-08	7	3
487341	Rabbit	Foster Offspring	2019-05-12 16:28:00	Victoria Branch		2019-10-12 09:36:00	Adopted Altered	TR	American	Black	Male	2019-05-04	3	7
487340	Rabbit	Foster Offspring	2019-05-12 16:27:00	Victoria Branch		2019-10-19 12:37:00	Adopted Altered	TR	American	Black	Female	2019-05-04	3	7
490488	Rabbit	Stray	2019-06-21 12:49:00	Vancouver Branch		2019-10-19 14:43:00	Adopted Altered	TR	French Angora	Beige	Male	2019-05-24	3	6
487343	Rabbit	Foster Offspring	2019-05-12 16:28:00	Victoria Branch		2019-10-20 14:58:00	Adopted Altered	TR	American	Black	Male	2019-05-04	3	7
487345	Rabbit	Foster Offspring	2019-05-12 16:28:00	Victoria Branch		2019-10-20 14:58:00	Adopted Altered	TR	American	Black	Female	2019-05-04	3	7
437948	Rabbit	Owner Surrender	2019-06-03 12:05:00	Maple Ridge Branch	Moving/Evicted - Cant Afford Pet Friendly Housing	2019-10-20 16:27:00	Adopted Altered	H	American	White	Male	2016-07-17	6	5
437947	Rabbit	Owner Surrender	2019-06-03 12:06:00	Maple Ridge Branch	Moving/Evicted - Cant Afford Pet Friendly Housing	2019-10-20 16:27:00	Adopted Altered	H	American	Brown	Female	2016-07-17	6	5
464780	Rabbit	Owner Surrender	2018-06-28 14:31:00	Prince Rupert Branch	Moving/Evicted - Cant Find Pet Friendly Housing	2018-07-23 16:30:00	Adopted Altered	H	Lop Eared	Grey	Male	2014-06-28	8	5
488453	Rabbit	Stray	2019-05-28 11:43:00	Abbotsford Branch		2019-10-04 12:08:00	Adopted Unaltered	TR	Silver Fox	Black	Male	2018-12-28	3	11
488454	Rabbit	Stray	2019-05-28 11:43:00	Abbotsford Branch		2019-10-04 12:08:00	Adopted Unaltered	TR	Silver Fox	Silver	Male	2018-12-28	3	11
471085	Rabbit	Stray	2018-09-14 13:51:00	Comox Valley & District Branch		2018-09-19 13:03:00	Adopted Unaltered	TR	Lionhead	Brown	Female	2018-05-15	4	7
427266	Rabbit	Returns	2018-03-17 12:21:00	Sunshine Coast Branch		2018-06-01 12:58:00	Adopted Altered	TR	Californian	Pointed White/Himi	Female	2016-03-12	6	9
483020	Rabbit	Owner Surrender	2019-03-14 14:54:00	Chilliwack Branch	No Time For Pet/Pet Is Too Much Responsibility	2019-08-03 12:44:00	Adopted Altered	TR	American	Black	Male	2016-03-14	6	9
487344	Rabbit	Foster Offspring	2019-05-12 16:28:00	Victoria Branch		2020-04-09 11:36:00	Adopted Altered	TR	American	Black	Male	2019-05-04	3	7
487342	Rabbit	Foster Offspring	2019-05-12 16:28:00	Comox Valley & District Branch		2020-04-09 11:36:00	Adopted Altered	TR	American	Black	Female	2019-05-04	3	7
477045	Rabbit	Stray	2018-12-06 16:24:00	West Vancouver Branch		2019-01-06 13:15:00	Adopted Altered	TR	American	Black	Female
484984	Rabbit	Humane Officer Surrendered	2019-04-11 13:19:00	Victoria Branch		2020-06-05 13:07:00	Adopted Altered	H	American	Black	Male	2014-04-11	8	8
484985	Rabbit	Humane Officer Surrendered	2019-04-11 13:19:00	Victoria Branch		2020-06-05 13:07:00	Adopted Altered	TR	Silver Marten	Black	Female	2014-04-11	8	8
465259	Rabbit	Owner Surrender	2018-07-05 15:02:00	Vancouver Branch	Too Many Animals	2018-07-05 17:12:00	Euthanized by Offsite Vet	UU	Rex	Brown	Male	2016-07-05	2	0
465261	Rabbit	Owner Surrender	2018-07-05 15:02:00	Vancouver Branch	Too Many Animals	2018-07-09 14:00:00	Cremation - Communal	UU	Rex	Brown	Female	2017-07-05	1	0
465262	Rabbit	Owner Surrender	2018-07-05 15:02:00	Vancouver Branch	Too Many Animals	2018-07-09 14:01:00	Cremation - Communal	UU	Rex	Cream	Female	2016-07-05	2	0
465263	Rabbit	Owner Surrender	2018-07-05 15:02:00	Vancouver Branch	Too Many Animals	2018-07-09 14:04:00	Cremation - Communal	UU	Rex	Chocolate	Female	2016-07-05	2	0
465264	Rabbit	Owner Surrender	2018-07-05 15:02:00	Vancouver Branch	Too Many Animals	2018-07-05 17:14:00	Euthanized by Offsite Vet	UU	Rex	Chocolate	Female	2016-07-05	2	0
465265	Rabbit	Owner Surrender	2018-07-05 15:02:00	Vancouver Branch	Too Many Animals	2018-07-05 17:13:00	Euthanized by Offsite Vet	UU	Rex	Brown	Female	2016-07-05	2	0
485887	Rabbit	Owner Surrender	2019-04-25 14:34:00	Vancouver Branch	Cant Afford Vet Expenses for Procedure/Illness	2019-04-25 15:15:00	Euthanized by Offsite Vet	UU	American	Black	Unknown	2019-03-14	0	0
459540	Rabbit	Owner Surrender	2018-04-26 09:33:00	East Kootenay Branch	Too Many Animals	2018-05-14 14:26:00	Adopted Altered	H	Rex	Grey	Female	2016-10-26	6	1
462949	Rabbit	Shelter Offspring	2018-06-07 09:28:00	Kamloops & District Branch		2018-06-07 09:32:00	Unassisted Death	UU	Lionhead	Hairless	Unknown	2018-06-06	0	0
462950	Rabbit	Shelter Offspring	2018-06-07 09:28:00	Kamloops & District Branch		2018-06-07 09:33:00	Unassisted Death	UU	Lionhead	Hairless	Unknown	2018-06-06	0	0
462951	Rabbit	Shelter Offspring	2018-06-07 09:28:00	Kamloops & District Branch		2018-06-07 09:33:00	Unassisted Death	UU	Lionhead	Hairless	Unknown	2018-06-06	0	0
462952	Rabbit	Shelter Offspring	2018-06-07 09:28:00	Kamloops & District Branch		2018-06-07 09:33:00	Unassisted Death	UU	Lionhead	Hairless	Unknown	2018-06-06	0	0
454690	Rabbit	Stray	2018-02-15 13:36:00	Prince Rupert Branch		2018-03-22 15:05:00	Adopted Altered	H	Lionhead	Cream	Male
475570	Rabbit	Stray	2018-11-15 12:27:00	Vancouver Branch		2019-01-04 14:39:00	Adopted Altered	TR	American	Black	Male	2018-07-30	4	4
454062	Rabbit	Stray	2018-02-06 09:08:00	South Okanagan/Similkameen Branch		2018-03-03 16:36:00	Adopted Altered	H	American	Brown Brindle	Male	2017-02-06	5	10
486925	Rabbit	ACO Impound	2019-05-08 00:40:00	Burnaby Branch		2019-05-10 12:28:00	Unassisted Death	H	Rex	Grey	Unknown	2019-04-08	0	0
472308	Rabbit	Stray	2018-09-28 16:15:00	Powell River & District Branch		2018-11-16 15:26:00	Adopted Altered	TR	Lionhead	Brown	Male	2016-10-04	6	2
487485	Rabbit	Owner Surrender	2019-05-14 15:27:00	Powell River & District Branch	Unwanted Litter	2019-05-15 11:49:00	Adopted Unaltered	TR	Dwarf	Grey	Male	2019-02-19	3	9
476892	Rabbit	Owner Surrender	2018-12-04 15:00:00	Powell River & District Branch	Too Many Animals	2019-01-12 12:44:00	Adopted Altered	TR	Himalayan	Grey	Female	2012-12-05	10	0
476893	Rabbit	Owner Surrender	2018-12-04 15:00:00	Powell River & District Branch	Too Many Animals	2019-01-12 12:44:00	Adopted Altered	TR	Himalayan	White	Female	2014-12-05	8	0
487483	Rabbit	Owner Surrender	2019-05-14 15:27:00	Powell River & District Branch	Unwanted Litter	2019-08-24 15:44:00	Adopted Altered	TR	Dwarf	Brown	Male	2019-02-19	3	9
487484	Rabbit	Owner Surrender	2019-05-14 15:27:00	Powell River & District Branch	Unwanted Litter	2019-08-24 15:44:00	Adopted Altered	TR	Dwarf	Brown	Male	2019-02-19	3	9
434200	Rabbit	Stray	2018-03-28 12:39:00	Powell River & District Branch		2018-04-26 17:36:00	Adopted Altered	TM	Lionhead	Brown	Male	2017-06-01	5	6
460289	Rabbit	Owner Surrender	2018-05-05 10:07:00	South Peace Branch	Life Change - New Baby/Divorce/Relation Split/etc.	2018-08-31 16:09:00	Adopted Altered	H	Lionhead	White	Male	2016-05-05	6	7
480563	Rabbit	Stray	2019-02-02 11:11:00	Campbell River Branch		2019-03-19 15:36:00	Adopted Altered	TR	Checkered Giant	White	Female	2017-02-05	5	10
521911	Rabbit	Owner Surrender	2020-12-19 09:56:00	East Kootenay Branch	Unwanted Litter	2021-02-01 10:47:00	Deceased	H	Californian	Pointed White/Himi	Female	2020-10-17	0	3
536815	Rabbit	Stray	2021-10-04 17:29:00	Victoria Branch		2022-08-21 12:55:00	Available For Adoption	TR	American	Brown	Male	2020-10-05	2	2
512351	Rabbit	Owner Surrender	2020-06-21 14:03:00	East Kootenay Branch	Cant Afford Spay/Neuter	2020-10-14 14:40:00	Deceased	TR	Flemish Giant	Brown	Female	2017-06-21	3	3
534870	Rabbit	Stray	2021-09-01 12:28:00	Kelowna Branch		2022-05-22 14:01:00	Deceased	TR	Lionhead	White	Female	2012-09-01	9	8
511195	Rabbit	Stray	2020-05-29 14:59:00	Burnaby Branch		2020-06-12 13:31:00	Euthanized by Offsite Vet	UU	American	Brown	Male	2012-05-29	8	0
520509	Rabbit	Stray	2020-11-18 11:59:00	Cowichan & District Branch		2020-12-05 12:39:00	Adopted Altered	H	American	Dark Grey	Male	2018-11-18	4	1
521937	Rabbit	Owner Surrender	2020-12-20 13:20:00	East Kootenay Branch	Unwanted Litter	2021-02-09 15:05:00	Adopted Altered	H	Harlequin	Lilac Tan	Male	2020-08-20	2	3
502905	Rabbit	Owner Surrender	2019-12-02 12:41:00	Kelowna Branch	No Time For Pet/Pet Is Too Much Responsibility	2020-03-27 12:27:00	Adopted Altered	TR	Lop Eared	Brown	Male	2015-12-02	7	0
495098	Rabbit	Stray	2019-08-20 10:19:00	Kamloops & District Branch		2019-12-24 12:54:00	Adopted Altered	TR	Mini Rex	Brown Brindle	Female	2017-08-20	5	3
521169	Rabbit	Owner Surrender	2020-12-01 13:15:00	East Kootenay Branch	Unwanted Litter	2021-02-14 13:05:00	Adopted Altered	H	Flemish Giant	White	Male	2020-10-27	2	1
521171	Rabbit	Owner Surrender	2020-12-01 13:15:00	East Kootenay Branch	Unwanted Litter	2021-02-14 13:05:00	Adopted Altered	TR	Flemish Giant	White	Male	2020-10-27	2	1
530521	Rabbit	Ambulance - Owner Surrender	2021-06-18 23:55:00	Vancouver Branch		2021-06-21 12:52:00	Unassisted Death - In Foster	UU	American	Black	Female	2021-05-21	0	0
520982	Rabbit	Cruelty Case Offspring	2020-11-27 08:53:00	Vernon & District Branch		2021-03-07 13:45:00	Adopted	TR	Polish	Orange	Male	2020-11-26	2	0
520984	Rabbit	Cruelty Case Offspring	2020-11-27 08:53:00	Vernon & District Branch		2021-03-07 13:45:00	Adopted	TR	Polish	Orange	Male	2020-11-26	2	0
525446	Rabbit	Shelter Offspring	2021-03-12 08:30:00	South Okanagan/Similkameen Branch		2021-03-12 08:33:00	Unassisted Death	UU	Flemish Giant	Brown	Unknown	2021-03-12	0	0
525498	Rabbit	Shelter Offspring	2021-03-13 09:45:00	South Okanagan/Similkameen Branch		2021-03-13 09:47:00	Unassisted Death	UU	Flemish Giant	Brown	Unknown	2021-03-13	0	0
525499	Rabbit	Shelter Offspring	2021-03-13 09:45:00	South Okanagan/Similkameen Branch		2021-03-13 09:47:00	Unassisted Death	UU	Flemish Giant	Brown	Unknown	2021-03-13	0	0
525500	Rabbit	Shelter Offspring	2021-03-13 09:45:00	South Okanagan/Similkameen Branch		2021-03-13 09:47:00	Unassisted Death	UU	Flemish Giant	Brown	Unknown	2021-03-13	0	0
525501	Rabbit	Shelter Offspring	2021-03-13 09:45:00	South Okanagan/Similkameen Branch		2021-03-13 09:47:00	Unassisted Death	UU	Flemish Giant	Brown	Unknown	2021-03-13	0	0
525502	Rabbit	Shelter Offspring	2021-03-13 09:45:00	South Okanagan/Similkameen Branch		2021-03-13 09:48:00	Unassisted Death	UU	Flemish Giant	Brown	Unknown	2021-03-13	0	0
525503	Rabbit	Shelter Offspring	2021-03-13 09:45:00	South Okanagan/Similkameen Branch		2021-03-13 09:48:00	Unassisted Death	UU	Flemish Giant	Brown	Unknown	2021-03-13	0	0
525504	Rabbit	Shelter Offspring	2021-03-13 09:45:00	South Okanagan/Similkameen Branch		2021-03-13 09:48:00	Unassisted Death	UU	Flemish Giant	Brown	Unknown	2021-03-13	0	0
529635	Rabbit	Stray	2021-06-04 12:23:00	North Cariboo District Branch		2021-08-12 16:20:00	Adopted Altered	H	American	Black	Male	2019-12-05	3	0
507050	Rabbit	Humane Officer Seized	2020-02-12 21:19:00	North Cariboo District Branch		2020-06-09 14:51:00	Adopted Altered	H	Lop Eared	Tan	Female	2018-09-12	4	3
531811	Rabbit	Stray	2021-07-10 10:52:00	North Cariboo District Branch		2021-07-14 09:41:00	Euthanized by Offsite Vet	UU	Mini Lop	Lilac Tortoiseshell	Male	2014-07-10	7	0
512204	Rabbit	Owner Surrender	2020-06-18 10:04:00	Sunshine Coast Branch	Too Many Animals	2020-07-01 12:57:00	Adopted Unaltered	TM	Dutch	Brown	Male	2016-06-18	6	6
503495	Rabbit	Returns	2020-02-04 13:11:00	Surrey Education & Adoption Centre		2020-02-16 12:40:00	Adopted Altered	TM	American	Brown	Male	2017-12-10	5	0
519180	Rabbit	Owner Surrender	2020-10-26 13:07:00	Cowichan & District Branch	Home - Other Pets Aggressive To Him/Her	2020-11-13 15:47:00	Adopted Altered	TM	American	Sable	Male
521909	Rabbit	Owner Surrender	2020-12-19 09:56:00	East Kootenay Branch	Unwanted Litter	2021-01-16 13:59:00	Adopted Unaltered	H	Californian	Pointed White/Himi	Female	2020-10-17	2	2
528259	Rabbit	ACO Impound	2021-05-10 17:04:00	Vancouver Branch		2021-09-03 15:10:00	Adopted Altered	TR	Harlequin	Beige	Male	2021-04-30	1	7
477045	Rabbit	Agency / Shelter	2019-07-26 09:42:00	West Vancouver Branch		2019-07-26 09:45:00	Transfer Out	TR	American	Black	Female
515423	Rabbit	Stray	2020-08-19 11:40:00	Williams Lake & District Branch		2020-09-17 14:27:00	Adopted Altered	H	Rex	Black	Female	2019-02-20	3	9
528907	Rabbit	Humane Officer Surrendered	2021-05-22 13:25:00	Chilliwack Branch		2021-06-16 16:19:00	Adopted Altered	H	Lionhead	Grey	Female	2021-01-22	1	10
528908	Rabbit	Humane Officer Surrendered	2021-05-22 13:25:00	Chilliwack Branch		2021-06-16 16:19:00	Adopted Altered	H	Dutch	Brown	Female	2021-01-22	1	10
510789	Rabbit	Stray	2020-05-21 13:48:00	Victoria Branch		2020-05-23 09:29:00	Transfer Out	H	American	Black	Female	2017-05-21	5	6
511287	Rabbit	Owner Surrender	2020-06-01 13:39:00	Sea To Sky Branch	Moving/Evicted - Cant Find Pet Friendly Housing	2020-06-24 09:13:00	Adopted Altered	H	Holland Lop	Brown	Male	2019-06-09	3	6
494019	Rabbit	Stray	2019-07-24 09:08:00	Abbotsford Branch		2019-11-14 15:25:00	Adopted Altered	H	Dutch	Tan	Male	2019-05-24	3	6
492978	Rabbit	Stray	2019-07-24 09:08:00	Abbotsford Branch		2019-08-27 15:12:00	Adopted Altered	H	Dutch	Tan	Female	2017-07-24	5	4
514138	Rabbit	Humane Officer Surrendered	2020-07-25 13:02:00	Surrey Education & Adoption Centre		2020-08-01 11:47:00	Euthanized	UU	American	White	Unknown	2018-07-25	2	0
514139	Rabbit	Humane Officer Surrendered	2020-07-25 13:06:00	Surrey Education & Adoption Centre		2020-08-01 11:45:00	Euthanized	UU	American	Grey	Unknown	2018-07-25	2	0
500566	Rabbit	Stray	2019-10-29 16:28:00	Victoria Branch		2019-11-04 15:10:00	Euthanized by Offsite Vet	TR	American	Black	Unknown	2019-10-15	0	0
533179	Rabbit	Ambulance	2021-08-03 21:50:00	Vancouver Branch		2021-08-03 21:50:00	Unassisted Death - In Transit	UU	American	Black	Male	2018-08-04	2	11
527891	Rabbit	Ambulance	2021-05-03 19:05:00	Vancouver Branch		2021-05-12 15:24:00	Euthanized	UU	Mini Rex	Lilac Smoke	Unknown	2020-05-04	1	0
527988	Rabbit	Ambulance	2021-05-06 00:19:00	Vancouver Branch		2021-05-13 09:19:00	Euthanized	UU	Rex	Black	Male	2020-05-06	1	0
486380	Rabbit	Emergency Boarding	2019-07-19 11:42:00	Powell River & District Branch		2019-08-31 16:44:00	Redeemed	TR	Dwarf	Brown	Female	2018-05-01	4	7
513827	Rabbit	ACO Impound	2020-07-21 11:22:00	Burnaby Branch		2020-08-26 12:59:00	Euthanized by Offsite Vet	UU	American	Black	Female	2016-07-22	4	1
514853	Rabbit	Stray	2020-08-07 13:43:00	North Cariboo District Branch		2020-12-08 12:55:00	Adopted Altered	TR	Rex	Grey	Female	2020-05-30	2	6
538102	Rabbit	Stray	2021-10-27 14:24:00	Abbotsford Branch		2021-11-03 13:39:00	Transfer Out	TR	Dutch	Black	Male	2016-10-27	6	1
525172	Rabbit	Stray	2021-03-08 15:55:00	Maple Ridge Branch		2021-05-29 11:14:00	Adopted	H	Lionhead	White	Male	2019-03-08	3	9
513371	Rabbit	Owner Surrender	2020-07-08 12:18:00	North Peace Branch	No Time For Pet/Pet Is Too Much Responsibility	2020-07-23 13:38:00	Adopted Unaltered	H	Lop Eared	White	Female	2019-10-11	3	2
513689	Rabbit	Owner Surrender	2020-07-17 11:47:00	Sunshine Coast Branch	No Time For Pet/Pet Is Too Much Responsibility	2020-08-29 10:51:00	Adopted Altered	TR	Dutch	Tan	Male	2016-07-17	6	5
494736	Rabbit	Owner Surrender	2019-08-15 12:04:00	Sunshine Coast Branch	No Time For Pet/Pet Is Too Much Responsibility	2019-10-02 14:45:00	Adopted Altered	TM	Lionhead	Brown	Female	2015-08-15	7	4
497562	Rabbit	Stray	2019-09-18 16:36:00	North Cariboo District Branch		2019-09-27 16:13:00	Adopted Altered	H	Lionhead	Grey	Male
521168	Rabbit	Owner Surrender	2020-12-01 13:15:00	East Kootenay Branch	Unwanted Litter	2021-01-20 12:10:00	Adopted Altered	TR	Flemish Giant	White	Male	2020-10-27	2	1
521166	Rabbit	Owner Surrender	2020-12-01 13:15:00	East Kootenay Branch	Unwanted Litter	2021-01-20 12:10:00	Adopted Altered	TR	Flemish Giant	White	Male	2020-10-27	2	1
506835	Rabbit	Owner Surrender	2020-02-10 12:09:00	East Kootenay Branch	Unwanted Litter	2020-04-06 14:38:00	Adopted Altered	TR	Rex	Fawn	Female	2020-01-13	2	11
506836	Rabbit	Owner Surrender	2020-02-10 12:09:00	East Kootenay Branch	Unwanted Litter	2020-04-06 14:38:00	Adopted Altered	TR	Rex	White	Female	2020-01-13	2	11
506838	Rabbit	Owner Surrender	2020-02-10 12:09:00	East Kootenay Branch	Unwanted Litter	2020-04-06 12:14:00	Post-operative Death	TR	Rex	Agouti	Female	2020-01-13	0	0
506840	Rabbit	Owner Surrender	2020-02-10 12:09:00	East Kootenay Branch	Unwanted Litter	2020-04-28 12:58:00	Adopted Offsite(Altered)	TR	Rex	Fawn	Male	2020-01-13	2	11
521942	Rabbit	Owner Surrender	2020-12-20 13:20:00	East Kootenay Branch	Unwanted Litter	2021-02-17 13:45:00	Adopted Altered	H	Harlequin	Lilac Tan	Male	2020-08-20	2	3
520662	Rabbit	Owner Surrender	2020-11-20 11:08:00	Burnaby Branch	Landlord Does Not Allow Pets	2020-12-29 14:15:00	Transfer Out	TR	Rex	White	Female	2016-11-20	6	0
492979	Rabbit	Stray	2019-07-24 09:08:00	Abbotsford Branch		2019-07-24 15:37:00	Unresolved File	TR	Dutch	Tan	Male	2019-05-24	3	6
492980	Rabbit	Stray	2019-07-24 09:08:00	Abbotsford Branch		2019-07-24 15:35:00	Unresolved File	TR	Angora	Tan	Female	2019-05-24	3	6
492981	Rabbit	Stray	2019-07-24 09:08:00	Abbotsford Branch		2019-07-24 15:29:00	Unresolved File	TR	Lionhead	Tan	Female	2019-05-24	3	6
501092	Rabbit	Stray	2019-10-27 16:31:00	Abbotsford Branch		2019-11-07 10:16:00	Euthanized by Offsite Vet	UU	Dutch	Black	Unknown	2017-11-06	2	0
502059	Rabbit	Stray	2019-11-20 12:39:00	Comox Valley & District Branch		2019-11-21 08:58:00	Euthanized by Offsite Vet	UU	Rex	Black	Unknown	2017-11-20	2	0
515600	Rabbit	Stray	2020-08-21 14:37:00	Abbotsford Branch		2020-08-21 14:49:00	Euthanized by Offsite Vet	UU	Dutch	Black	Male
523296	Rabbit	Stray	2021-01-25 16:03:00	Richmond Community Animal Centre		2021-01-25 16:15:00	Euthanized	UU	Rex	Brown	Unknown	2018-01-25	3	0
531283	Rabbit	Stray	2021-07-02 14:17:00	Abbotsford Branch		2021-07-06 14:07:00	Euthanized	UU	Dutch	Black	Unknown	2021-06-11	0	0
535641	Rabbit	Stray	2021-09-14 14:57:00	Vancouver Branch		2021-09-15 09:57:00	Euthanized by Offsite Vet	UU	American	Grey	Male	2017-09-14	4	0
527031	Rabbit	Euthanasia Request	2021-04-16 11:09:00	Comox Valley & District Branch		2021-04-16 11:15:00	Euthanized by Offsite Vet	UU	Dwarf	Black	Unknown	2021-04-14	0	0
508968	Rabbit	Stray	2020-03-17 17:27:00	North Cariboo District Branch		2020-04-10 12:13:00	Adopted Altered	H	Lionhead	White	Male	2018-03-20	4	8
508583	Rabbit	Owner Surrender	2020-03-10 09:55:00	Sunshine Coast Branch	Too Many Animals	2020-03-11 13:43:00	Euthanized by Offsite Vet	TR	Dutch	Grey	Male	2018-03-10	2	0
495529	Rabbit	Stray	2019-08-23 17:00:00	West Vancouver Branch		2019-10-02 14:23:00	Adopted Altered	H	Flemish Giant	Sable	Male
504731	Rabbit	Owner Surrender	2020-01-07 17:07:00	Victoria Branch	Too Many Animals	2020-03-27 16:57:00	Adopted Altered	TR	French Lop	Agouti	Male	2017-01-07	5	11
496042	Rabbit	Stray	2019-08-30 13:14:00	Abbotsford Branch		2019-09-22 13:55:00	Adopted Altered	H	Beveren	White	Male	2017-08-30	5	3
529342	Rabbit	Stray	2021-05-30 13:44:00	Sunshine Coast Branch		2021-06-03 10:20:00	Euthanized by Offsite Vet	UU	Dutch	White	Male	2016-05-31	5	0
516250	Rabbit	Stray	2020-09-03 16:19:00	Victoria Branch		2020-12-22 14:56:00	Adopted Altered	H	American	Grey	Male	2020-08-24	2	3
461905	Rabbit	Owner Surrender	2018-05-25 14:22:00	Williams Lake & District Branch	Life Change-Human Illness/Injury/CareHome/Hospital	2018-06-22 11:28:00	Adopted Altered	TR	Lionhead	Silver	Female	2016-05-25	6	6
528169	Rabbit	Stray	2021-05-09 10:20:00	Burnaby Branch		2021-06-29 11:55:00	Adopted Altered	TR	Rex	Black	Female	2016-05-10	6	7
503647	Rabbit	Owner Surrender	2019-12-12 11:53:00	North Peace Branch	Moving/Evicted - Cant Take Pet Where Owner Going	2020-03-25 10:54:00	Adopted Altered	H	Mini Rex	White	Female	2019-09-17	3	3
503648	Rabbit	Owner Surrender	2019-12-12 11:53:00	North Peace Branch	Moving/Evicted - Cant Take Pet Where Owner Going	2020-03-25 10:54:00	Adopted Altered	H	Mini Rex	Brown	Female	2019-09-17	3	3
529333	Rabbit	Owner Surrender	2021-05-30 11:02:00	Victoria Branch	Too Many Animals	2021-12-03 10:32:00	Adopted Altered	H	American	Black	Male	2021-01-30	1	10
503646	Rabbit	Owner Surrender	2019-12-12 11:53:00	North Peace Branch	Moving/Evicted - Cant Take Pet Where Owner Going	2020-01-13 11:54:00	Adopted Altered	H	Mini Rex	White	Male	2019-09-17	3	3
527096	Rabbit	Owner Surrender	2021-04-17 13:25:00	West Kootenay & District Branch	Too Many Animals	2021-04-20 17:34:00	Euthanized by Offsite Vet	UU	Lionhead	Gold	Male	2019-04-17	2	0
525564	Rabbit	Owner Surrender	2021-03-14 14:12:00	Sunshine Coast Branch	Life Change - New Baby/Divorce/Relation Split/etc.	2021-03-25 15:06:00	Adopted Unaltered	TR	Lionhead	White	Male	2020-07-14	2	5
537215	Rabbit	Humane Officer Seized	2021-10-12 14:46:00	Chilliwack Branch		2022-01-13 16:04:00	Adopted Altered	TR	Rex	Cream	Female	2020-04-12	2	8
509641	Rabbit	Stray	2020-04-18 10:54:00	Vancouver Branch		2020-04-23 12:46:00	Euthanized by Offsite Vet	UU	Dwarf	White	Female	2016-04-18	4	0
523800	Rabbit	Owner Surrender	2021-02-06 12:12:00	Sunshine Coast Branch	Allergies - Person Has Allergies To Pet	2021-02-17 13:50:00	Adopted Altered	TR	Holland Lop	Grey	Male	2019-02-06	3	10
440448	Rabbit	Returns	2019-09-17 11:52:00	Maple Ridge Branch		2019-09-19 15:41:00	Euthanized by Offsite Vet	TR	Holland Lop	White	Male	2013-08-14	6	1
533284	Rabbit	Humane Officer Surrendered	2021-08-05 08:42:00	Maple Ridge Branch		2022-05-02 14:42:00	Adopted	TR	New Zealand	White	Male	2021-06-05	1	6
537003	Rabbit	ACO Impound	2021-10-08 12:28:00	Maple Ridge Branch		2022-04-26 14:28:00	Adopted Altered	H	New Zealand	Red	Female	2021-04-08	1	8
537037	Rabbit	ACO Impound	2021-10-08 16:29:00	Maple Ridge Branch		2022-04-26 14:28:00	Adopted Altered	H	New Zealand	Red	Female	2021-04-14	1	8
527467	Rabbit	Stray	2021-04-24 13:37:00	Vancouver Branch		2021-05-11 16:25:00	Adopted Unaltered	H	Mini Rex	Black	Male	2021-02-13	1	10
511139	Rabbit	Stray	2020-05-28 15:31:00	South Peace Branch		2020-05-29 13:26:00	Redeemed	H	Mini Lop	Black	Male
500934	Rabbit	Humane Officer Surrendered	2019-11-04 14:22:00	South Okanagan/Similkameen Branch		2019-11-04 14:27:00	Unassisted Death	UU	Rex	Brown	Male	2012-11-04	7	0
493059	Rabbit	Humane Officer Surrendered	2019-07-24 16:36:00	Vancouver Branch		2019-07-25 13:08:00	Euthanized	UU	Polish Dwarf	White	Male	2019-04-24	0	3
540695	Rabbit	Humane Officer Surrendered	2021-12-20 15:04:00	Vernon & District Branch		2022-03-10 13:07:00	Adopted	TM	Lionhead	Black	Male	2020-12-29	1	11
538317	Rabbit	Humane Officer Surrendered	2021-11-01 12:08:00	East Kootenay Branch	No Time For Pet/Pet Is Too Much Responsibility	2022-01-06 07:34:00	Adopted Altered	TR	Beveren	Silver	Male	2015-11-05	7	1
487343	Rabbit	Returns	2020-02-02 09:12:00	Victoria Branch		2020-03-01 14:44:00	Adopted Altered	H	American	Black	Male	2019-05-04	3	7
487345	Rabbit	Returns	2020-02-02 09:09:00	Victoria Branch		2020-03-01 14:44:00	Adopted Altered	H	American	Black	Female	2019-05-04	3	7
496041	Rabbit	Stray	2019-08-30 13:14:00	Abbotsford Branch		2019-10-12 13:39:00	Adopted Altered	H	Dutch	White	Female	2017-08-30	5	3
516213	Rabbit	Owner Surrender	2020-09-03 11:22:00	Powell River & District Branch	Behaviour - Growls/Lunges/Claws/Hisses At People	2020-09-03 15:11:00	Adopted Altered	TR	Holland Lop	Lilac	Male	2020-05-03	2	7
481050	Rabbit	Returns	2019-10-03 16:38:00	Victoria Branch		2020-01-03 15:47:00	Adopted Altered	TR	American	Grey	Female	2019-01-19	3	10
481053	Rabbit	Returns	2019-10-03 16:42:00	Victoria Branch		2020-01-03 15:47:00	Adopted Altered	H	American	Orange	Male	2019-01-19	3	10
506845	Rabbit	Owner Surrender	2020-02-10 12:09:00	East Kootenay Branch	Unwanted Litter	2020-03-25 13:18:00	Adopted Altered	H	Rex	Agouti	Female	2019-12-15	3	0
494237	Rabbit	Stray	2019-08-08 17:02:00	Powell River & District Branch		2019-09-28 14:26:00	Adopted Unaltered	TR	Harlequin	Black	Female	2019-06-13	3	6
494238	Rabbit	Stray	2019-08-08 17:02:00	Powell River & District Branch		2019-09-28 14:26:00	Adopted Unaltered	TR	Harlequin	Black	Male	2019-06-13	3	6
510758	Rabbit	Owner Surrender	2020-05-20 14:10:00	Powell River & District Branch	Unwanted Litter	2020-05-21 16:16:00	Adopted Unaltered	TR	Havana	Black	Female	2020-02-26	2	9
510761	Rabbit	Owner Surrender	2020-05-20 14:10:00	Powell River & District Branch	Unwanted Litter	2020-05-21 16:16:00	Adopted Unaltered	TR	Havana	Black	Female	2020-02-26	2	9
499731	Rabbit	Owner Surrender	2019-10-17 15:57:00	Burnaby Branch	Landlord Does Not Allow Pets	2019-12-14 13:41:00	Adopted Altered	H	American	Brown	Male	2018-10-17	4	2
516621	Rabbit	Stray	2020-09-10 15:48:00	Abbotsford Branch		2020-09-17 16:47:00	Euthanized by Offsite Vet	UU	Dutch	Brown	Unknown
501315	Rabbit	Stray	2019-11-09 14:33:00	Abbotsford Branch		2020-01-28 12:17:00	Adopted Altered	TR	New Zealand	White	Female	2018-11-12	4	1
502620	Rabbit	Stray	2019-11-28 12:32:00	Abbotsford Branch		2020-01-28 12:17:00	Adopted Altered	H	New Zealand	White	Female
501070	Rabbit	Stray	2019-11-06 13:50:00	Abbotsford Branch		2019-11-29 12:24:00	Adopted Altered	H	Lionhead	Chinchilla/Silver Agouti	Female
526531	Rabbit	Stray	2021-04-06 11:01:00	Powell River & District Branch		2021-04-09 15:12:00	Euthanized by Offsite Vet	UU	Harlequin	Orange	Unknown	2017-04-06	4	0
503495	Rabbit	Stray	2019-12-10 16:58:00	West Vancouver Branch		2020-01-26 14:32:00	Adopted Altered	TR	American	Brown	Male	2017-12-10	5	0
497707	Rabbit	Owner Surrender	2019-09-20 11:42:00	West Vancouver Branch	Too Many Animals	2020-07-02 15:00:00	Adopted Altered	TR	American	Brown	Female	2019-06-20	3	5
497702	Rabbit	Owner Surrender	2019-09-20 11:42:00	West Vancouver Branch	Too Many Animals	2020-07-02 15:00:00	Adopted Altered	H	American	Grey	Female	2019-06-20	3	5
527097	Rabbit	Owner Surrender	2021-04-17 13:25:00	West Kootenay & District Branch	Too Many Animals	2021-05-21 15:22:00	Adopted Unaltered	TR	Lionhead	Gold	Female	2019-04-17	3	8
531795	Rabbit	Stray	2021-07-09 16:08:00	Maple Ridge Branch		2021-10-24 11:53:00	Adopted Unaltered	TR	American	Black	Male	2019-07-09	3	5
533208	Rabbit	Returns	2021-09-12 15:46:00	Sunshine Coast Branch		2021-10-02 11:17:00	Euthanized by Offsite Vet	UU	Angora	White	Male	2017-08-05	4	1
528895	Rabbit	Owner Surrender	2021-05-21 17:01:00	Vancouver Branch	Moving/Evicted - Cant Find Pet Friendly Housing	2021-06-13 16:53:00	Adopted Altered	H	Dwarf	Grey	Male	2020-05-21	2	6
513395	Rabbit	Stray	2020-07-11 15:15:00	Abbotsford Branch		2020-07-15 08:32:00	Euthanized by Offsite Vet	UU	Dutch	Black	Female	2019-07-11	1	0
508921	Rabbit	Stray	2020-03-16 16:25:00	Abbotsford Branch		2020-03-23 09:28:00	Euthanized by Offsite Vet	UU	American	Black	Male	2018-03-17	2	0
506156	Rabbit	Stray	2020-01-29 13:57:00	Kamloops & District Branch		2020-04-16 12:19:00	Adopted Altered	H	Californian	Pointed White/Himi	Male	2016-01-30	6	10
492608	Rabbit	Stray	2019-07-18 12:57:00	Quesnel & District Branch		2019-11-09 12:10:00	Adopted Altered	H	Lionhead	White	Female	2018-07-20	4	4
507952	Rabbit	Owner Surrender	2020-02-29 13:16:00	Powell River & District Branch	No Time For Pet/Pet Is Too Much Responsibility	2020-03-06 15:41:00	Adopted Altered	TR	Flemish Giant	Grey	Male	2015-03-01	7	9
493192	Rabbit	Stray	2019-07-26 14:03:00	West Vancouver Branch		2019-08-30 15:26:00	Euthanized by Offsite Vet	UU	Dwarf	Black	Male	2019-05-31	0	2
539066	Rabbit	Foster Offspring	2021-11-16 01:00:00	West Vancouver Branch		2021-11-16 11:58:00	Unassisted Death - In Foster	UU	American	Beige	Unknown	2021-11-16	0	0
539063	Rabbit	Foster Offspring	2021-11-16 01:00:00	West Vancouver Branch		2021-12-13 12:08:00	Unassisted Death - In Foster	UU	American	Tortoiseshell	Unknown	2021-11-16	0	0
539062	Rabbit	Foster Offspring	2021-11-16 01:00:00	West Vancouver Branch		2021-12-13 15:46:00	Euthanized by Offsite Vet	TR	American	Beige	Unknown	2021-11-16	0	0
520661	Rabbit	Returns	2021-03-30 13:02:00	Abbotsford Branch		2021-04-01 09:51:00	Adopted Altered	H	Rex	White	Female	2016-11-20	6	0
523054	Rabbit	Humane Officer Surrendered	2021-01-19 21:12:00	Chilliwack Branch		2021-02-04 10:28:00	Adopted Altered	TR	Lop Eared	Brown	Female	2020-10-27	2	1
500408	Rabbit	Shelter Offspring	2019-10-27 12:21:00	Chilliwack Branch		2020-03-24 15:01:00	Adopted Altered	TR	Lionhead	Grey	Male	2019-10-20	3	1
500409	Rabbit	Shelter Offspring	2019-10-27 12:21:00	Chilliwack Branch		2020-03-24 15:01:00	Adopted Altered	TR	Lionhead	Agouti	Male	2019-10-20	3	1
506842	Rabbit	Owner Surrender	2020-02-10 12:09:00	East Kootenay Branch	Unwanted Litter	2020-04-21 10:39:00	Adopted Altered	TR	Rex	Fawn	Female	2020-01-13	2	11
506839	Rabbit	Owner Surrender	2020-02-10 12:09:00	East Kootenay Branch	Unwanted Litter	2020-04-21 10:39:00	Adopted Altered	TR	Rex	Agouti	Male	2020-01-13	2	11
489467	Rabbit	Returns	2019-08-22 14:42:00	North Peace Branch		2019-08-29 16:09:00	Adopted Unaltered	H	American	White	Male	2019-03-31	3	8
506291	Rabbit	Owner Surrender	2020-01-31 10:07:00	Nelson Branch	Moving/Evicted - Cant Take Pet Where Owner Going	2020-02-29 11:07:00	Adopted Altered	H	Lionhead	White	Male	2009-01-31	13	10
460290	Rabbit	Owner Surrender	2019-01-08 13:25:00	South Peace Branch	Moving/Evicted - Cant Take Pet Where Owner Going	2019-05-04 15:07:00	Adopted Altered	TR	Lionhead	Chocolate Agouti	Female	2017-05-05	5	7
498886	Rabbit	Owner Surrender	2019-10-04 16:53:00	Powell River & District Branch	Too Many Animals	2019-12-13 12:18:00	Adopted Altered	TR	Dwarf Eared	Black Otter	Female	2015-10-04	7	2
498887	Rabbit	Owner Surrender	2019-10-04 16:53:00	Powell River & District Branch	Too Many Animals	2019-12-13 12:18:00	Adopted Altered	TR	Dwarf Eared	Dark Grey	Female	2016-10-04	6	2
492683	Rabbit	Stray	2019-07-19 12:07:00	Comox Valley & District Branch		2019-07-22 14:56:00	Euthanized by Offsite Vet	UU	Dutch	Chocolate	Male	2017-07-19	2	0
492676	Rabbit	Owner Surrender	2019-07-19 11:00:00	Maple Ridge Branch	Moving/Evicted - Cant Find Pet Friendly Housing	2019-08-03 12:15:00	Adopted Altered	TR	New Zealand	Red	Male	2016-07-19	6	4
492986	Rabbit	Owner Surrender	2019-07-24 09:43:00	East Kootenay Branch	Unwanted Litter	2019-08-13 13:47:00	Adopted Altered	TR	Rex	Black	Male	2019-03-24	3	8
492359	Rabbit	Owner Surrender	2019-07-15 14:20:00	Vancouver Branch	Too Many Animals	2019-08-13 15:53:00	Adopted Altered	TR	American	Black	Male	2017-07-15	5	5
526843	Rabbit	Stray	2021-04-12 14:55:00	Chilliwack Branch		2021-05-02 10:47:00	Adopted Altered	TR	American	White	Female	2020-04-12	2	8
526844	Rabbit	Stray	2021-04-12 14:55:00	Chilliwack Branch		2021-05-02 10:47:00	Adopted Altered	TR	American	Brown	Female	2020-04-12	2	8
454295	Rabbit	Owner Surrender	2021-12-15 13:23:00	Kelowna Branch	Life Change - School/Travel/Holidays/Work/etc.	2022-01-08 15:22:00	Euthanized by Offsite Vet	UU	Rhinelander	White	Female	2015-02-09	6	10
495017	Rabbit	Humane Officer Surrendered	2019-08-18 12:26:00	Comox Valley & District Branch	Unwanted Litter	2019-08-18 14:42:00	Euthanized by Offsite Vet	UU	Dwarf	White	Female	2018-08-18	1	0
493322	Rabbit	Stray	2019-07-28 10:22:00	Burnaby Branch		2019-08-21 17:27:00	Adopted Altered	H	Holland Lop	Black	Male	2019-02-28	3	9
493490	Rabbit	Owner Surrender	2019-07-30 15:32:00	Kamloops & District Branch	Moving/Evicted - Cant Find Pet Friendly Housing	2019-08-24 13:15:00	Adopted Altered	H	American Fuzzy Lop	White	Male	2016-07-30	6	4
495458	Rabbit	Stray	2019-08-23 09:55:00	Vancouver Branch		2019-08-24 13:22:00	Redeemed	H	American	Black	Female	2015-08-23	7	3
493399	Rabbit	ACO Impound	2019-07-29 14:23:00	Burnaby Branch		2020-01-06 12:19:00	Adopted Altered	H	American	Brown	Male
492972	Rabbit	Stray	2019-07-23 16:58:00	Vancouver Branch		2019-10-01 15:51:00	Adopted Altered	TR	Dutch	Brown	Male	2019-05-14	3	7
533288	Rabbit	Humane Officer Surrendered	2021-08-05 08:42:00	Quesnel & District Branch		2021-12-28 11:57:00	Adopted Altered	TR	New Zealand	Brown	Female	2021-06-05	1	6
481335	Rabbit	Returns	2019-08-27 13:09:00	Vernon & District Branch		2019-09-10 14:03:00	Adopted Altered	H	Netherland Dwarf	Brown	Male	2017-02-15	5	10
496877	Rabbit	Stray	2019-09-10 15:38:00	West Vancouver Branch		2019-09-21 11:29:00	Adopted Unaltered	TR	Dwarf	Blue Tortoiseshell	Male
494649	Rabbit	Owner Surrender	2019-08-14 11:11:00	Burnaby Branch	Cant Afford Food/Grooming/General Expenses	2019-09-11 15:28:00	Adopted Altered	H	Lop Eared	White	Female	2018-08-14	4	4
494650	Rabbit	Owner Surrender	2019-08-14 11:11:00	Burnaby Branch	Cant Afford Food/Grooming/General Expenses	2019-09-11 15:28:00	Adopted Altered	H	American	Brown	Male	2018-08-14	4	4
537873	Rabbit	Foster Offspring	2021-10-22 01:00:00	Chilliwack Branch		2022-03-31 09:04:00	Unassisted Death	TR	Rex	Brown	Female	2021-10-21	0	5
496738	Rabbit	Stray	2019-09-07 13:13:00	North Peace Branch		2019-09-13 16:53:00	Redeemed	TR	Lionhead	Beige	Male
493368	Rabbit	Stray	2019-07-29 11:13:00	Quesnel & District Branch		2019-09-14 13:15:00	Adopted Altered	TR	Florida White	White	Male	2015-07-30	7	4
522922	Rabbit	Owner Surrender	2021-01-17 15:31:00	Victoria Branch	Behaviour - Destructive (Chews/Digs/Scratches/etc)	2021-03-11 17:18:00	Adopted Altered	TM	American	Brown	Female	2014-01-17	8	11
496230	Rabbit	ACO Impound	2019-09-01 13:43:00	Burnaby Branch		2019-10-02 12:40:00	Adopted Altered	H	Holland Lop	Brown	Female
497614	Rabbit	Stray	2019-09-19 13:20:00	Victoria Branch		2019-09-20 13:17:00	Redeemed	TR	American	Brown	Unknown
533971	Rabbit	Stray	2021-08-16 15:46:00	Sunshine Coast Branch		2021-08-31 10:20:00	Adopted Unaltered	TR	Lop Eared	Black	Male	2018-08-18	4	4
495487	Rabbit	Stray	2019-08-23 12:29:00	Abbotsford Branch		2019-08-29 11:19:00	Euthanized by Offsite Vet	TR	Dutch	White	Unknown	2019-08-16	0	0
510042	Rabbit	Stray	2020-05-01 11:33:00	West Vancouver Branch		2020-05-10 15:09:00	Adopted Unaltered	TR	Holland Lop	Brown	Male	2019-11-03	3	1
529851	Rabbit	Owner Surrender	2021-06-08 14:02:00	Maple Ridge Branch	Allergies - Person Has Allergies To Pet	2021-06-19 11:54:00	Adopted Unaltered	H	English Spot	White	Male	2021-01-25	1	10
492988	Rabbit	Owner Surrender	2019-07-24 09:43:00	East Kootenay Branch	Unwanted Litter	2019-10-06 14:40:00	Adopted Altered	TR	Rex	Tortoiseshell	Female	2019-03-24	3	8
492989	Rabbit	Owner Surrender	2019-07-24 09:43:00	East Kootenay Branch	Unwanted Litter	2019-10-06 14:40:00	Adopted Altered	TR	Lionhead	Lilac	Female	2019-03-24	3	8
498974	Rabbit	Stray	2019-10-06 13:45:00	Abbotsford Branch		2019-10-07 13:42:00	Redeemed	H	Mini Lop	Grey	Male
515908	Rabbit	Stray	2020-08-28 10:10:00	Chilliwack Branch		2020-09-10 11:01:00	Unassisted Death	H	New Zealand	White	Female	2019-02-28	1	6
499486	Rabbit	Owner Surrender	2019-10-13 12:39:00	Abbotsford Branch	Behaviour - Growls/Lunges/Claws/Hisses At People	2019-11-03 16:36:00	Unassisted Death	H	Holland Lop	Tan	Male	2019-05-13	0	5
496802	Rabbit	Owner Surrender	2019-09-09 13:52:00	East Kootenay Branch	Landlord Does Not Allow Pets	2019-10-18 14:11:00	Adopted Altered	TR	Rex	White	Male	2019-03-26	3	8
475684	Rabbit	Owner Surrender	2019-09-27 13:43:00	Vancouver Branch	Moving/Evicted - Cant Take Pet Where Owner Going	2019-10-18 16:16:00	Adopted Altered	H	American	Black	Male	2018-11-16	4	1
497703	Rabbit	Owner Surrender	2019-09-20 11:42:00	West Vancouver Branch	Too Many Animals	2019-10-20 15:33:00	Adopted Altered	H	American	Lilac	Male	2019-06-20	3	5
497704	Rabbit	Owner Surrender	2019-09-20 11:42:00	West Vancouver Branch	Too Many Animals	2019-10-20 15:33:00	Adopted Altered	H	American	Brown	Female	2019-06-20	3	5
498170	Rabbit	Stray	2019-09-21 13:31:00	North Peace Branch		2019-11-01 12:26:00	Adopted Altered	H	Lionhead	White	Female	2017-09-26	5	2
500276	Rabbit	Agency / Shelter	2019-10-24 12:37:00	North Peace Branch		2019-10-24 12:53:00	Redeemed	H	Flemish Giant	Brown	Male	2019-02-11	3	10
500276	Rabbit	Stray	2020-04-21 12:06:00	North Peace Branch		2020-04-21 12:12:00	Redeemed	TR	Flemish Giant	Brown	Male	2019-02-11	3	10
497706	Rabbit	Owner Surrender	2019-09-20 11:42:00	West Vancouver Branch	Too Many Animals	2019-11-04 13:59:00	Adopted Altered	TR	American	Grey	Female	2019-06-20	3	5
501047	Rabbit	Owner Surrender	2019-11-06 11:38:00	Victoria Branch	Cant Afford Vet Expenses for Procedure/Illness	2019-11-14 13:11:00	Euthanized by Offsite Vet	TR	American	Black	Female	2017-11-06	2	0
501084	Rabbit	Owner Surrender	2019-11-06 15:52:00	Cowichan & District Branch	Moving/Evicted - Cant Find Pet Friendly Housing	2019-12-18 09:15:00	Euthanized by Offsite Vet	UU	Lop Eared	Black	Female	2016-11-06	3	1
499253	Rabbit	Stray	2019-10-10 10:43:00	Kamloops & District Branch		2019-11-07 16:06:00	Adopted Altered	H	Satin	White	Male	2019-04-10	3	8
498850	Rabbit	Stray	2019-10-04 15:20:00	Williams Lake & District Branch		2019-11-09 14:44:00	Adopted Altered	H	Angora	Grey	Male	2018-10-04	4	2
500830	Rabbit	Owner Surrender	2019-11-02 10:25:00	Burnaby Branch	Landlord Does Not Allow Pets	2019-11-23 11:07:00	Adopted Altered	TR	Lionhead	Grey	Male	2019-08-02	3	4
499814	Rabbit	Owner Surrender	2019-10-18 14:02:00	Prince Rupert Branch	Too Many Animals	2019-11-15 15:06:00	Adopted Altered	H	Dwarf	Black	Male	2018-10-18	4	2
486380	Rabbit	Emergency Boarding	2019-10-14 12:35:00	Powell River & District Branch		2019-11-16 15:59:00	Adopted Altered	TR	Dwarf	Brown	Female	2018-05-01	4	7
498481	Rabbit	ACO Impound	2019-09-29 16:21:00	Maple Ridge Branch		2019-12-07 14:55:00	Adopted Altered	H	Hotot	White	Male	2018-10-24	4	1
497705	Rabbit	Owner Surrender	2019-09-20 11:42:00	West Vancouver Branch	Too Many Animals	2019-11-18 14:24:00	Adopted Altered	TR	American	Grey	Male	2019-06-20	3	5
498951	Rabbit	Stray	2019-10-05 16:11:00	Abbotsford Branch		2019-11-22 16:18:00	Adopted Altered	TR	Dutch	White	Male	2016-10-05	6	2
506429	Rabbit	Owner Surrender	2020-02-02 13:27:00	Chilliwack Branch	Cant Afford Vet Expenses for Procedure/Illness	2020-02-23 16:26:00	Adopted Altered	TM	American	Black	Male	2019-02-02	3	10
502444	Rabbit	Stray	2019-11-26 13:14:00	Comox Valley & District Branch		2019-11-27 08:28:00	Euthanized by Offsite Vet	UU	American	Black	Unknown	2018-11-26	1	0
500858	Rabbit	Owner Surrender	2019-11-02 12:58:00	Kelowna Branch	No Time For Pet/Pet Is Too Much Responsibility	2019-12-01 14:10:00	Adopted Altered	H	Lionhead	Brown	Male	2019-06-02	3	6
507060	Rabbit	Owner Surrender	2020-02-13 11:36:00	Maple Ridge Branch	No Time For Pet/Pet Is Too Much Responsibility	2020-03-03 14:20:00	Euthanized by Offsite Vet	UU	Lop Eared	Black	Male	2016-02-13	4	0
502214	Rabbit	Stray	2019-11-22 12:37:00	Burnaby Branch		2019-12-06 15:40:00	Adopted Altered	H	American	Chinchilla/Silver Agouti	Male	2017-11-22	5	0
500857	Rabbit	Owner Surrender	2019-11-02 12:58:00	Kelowna Branch	No Time For Pet/Pet Is Too Much Responsibility	2019-12-05 15:01:00	Adopted Altered	H	Lionhead	Tan	Male	2019-06-02	3	6
499903	Rabbit	Stray	2019-10-20 13:06:00	Chilliwack Branch		2019-12-07 13:34:00	Adopted Altered	H	American	White	Female	2017-10-20	5	1
497634	Rabbit	Owner Surrender	2019-09-19 14:34:00	Kelowna Branch	Life Change-Human Illness/Injury/CareHome/Hospital	2019-12-12 12:19:00	Adopted Altered	TM	Dwarf	Black	Male	2017-09-19	5	2
501811	Rabbit	Owner Surrender	2019-11-16 12:37:00	Vancouver Branch	No Time For Pet/Pet Is Too Much Responsibility	2019-12-13 13:40:00	Adopted Altered	H	New Zealand	White	Male	2019-08-16	3	4
501810	Rabbit	Owner Surrender	2019-11-16 12:37:00	Vancouver Branch	No Time For Pet/Pet Is Too Much Responsibility	2019-12-20 14:00:00	Adopted Altered	TR	New Zealand	White	Male	2019-08-16	3	4
502777	Rabbit	Stray	2019-11-30 11:39:00	Abbotsford Branch		2019-12-21 14:21:00	Adopted Altered	H	Beveren	Brown	Male	2019-06-30	3	5
502778	Rabbit	Stray	2019-11-30 11:39:00	Abbotsford Branch		2019-12-21 14:21:00	Adopted Altered	H	Beveren	Brown	Male	2019-06-30	3	5
501553	Rabbit	Stray	2019-11-14 10:30:00	Kamloops & District Branch		2019-12-22 12:44:00	Adopted Altered	H	American	Black	Female	2019-05-14	3	7
475684	Rabbit	Returns	2019-11-29 12:57:00	Vancouver Branch		2019-12-22 12:44:00	Adopted Altered	H	American	Black	Male	2018-11-16	4	1
499902	Rabbit	Stray	2019-10-20 13:06:00	Chilliwack Branch		2019-12-22 13:05:00	Adopted Altered	H	American	White	Male	2017-10-20	5	1
500595	Rabbit	Owner Surrender	2019-10-30 12:27:00	West Kootenay & District Branch	No Time For Pet/Pet Is Too Much Responsibility	2019-12-23 15:45:00	Adopted Altered	TR	Flemish Giant	Silver	Male	2019-01-30	3	10
500596	Rabbit	Owner Surrender	2019-10-30 12:27:00	West Kootenay & District Branch	No Time For Pet/Pet Is Too Much Responsibility	2019-12-23 15:45:00	Adopted Altered	H	Flemish Giant	Silver	Female	2019-01-30	3	10
502859	Rabbit	Stray	2019-12-01 15:48:00	Abbotsford Branch		2019-12-24 13:08:00	Adopted Altered	H	English Lop	Chocolate	Male	2017-12-01	5	0
503908	Rabbit	Owner Surrender	2019-12-19 09:53:00	North Cariboo District Branch	Too Many Animals	2020-01-21 17:39:00	Adopted Altered	TR	Mini Rex	White	Male	2019-05-19	3	6
502795	Rabbit	Stray	2019-11-30 13:07:00	Abbotsford Branch		2019-12-27 13:05:00	Adopted Altered	H	Lionhead	White	Male	2018-11-30	4	0
502904	Rabbit	Owner Surrender	2019-12-02 12:41:00	Kelowna Branch	No Time For Pet/Pet Is Too Much Responsibility	2019-12-27 14:02:00	Adopted Altered	H	Lop Eared	White	Male	2014-12-02	8	0
502796	Rabbit	Stray	2019-11-30 13:24:00	Vernon & District Branch		2019-12-31 13:05:00	Adopted Altered	H	Lionhead	Tan	Female	2017-11-30	5	0
502859	Rabbit	Returns	2019-12-24 14:36:00	Abbotsford Branch		2020-01-02 15:15:00	Adopted Altered	H	English Lop	Chocolate	Male	2017-12-01	5	0
497701	Rabbit	Owner Surrender	2019-09-20 11:42:00	West Vancouver Branch	Too Many Animals	2020-01-03 15:44:00	Adopted Altered	TR	American	Grey	Female	2019-06-20	3	5
503926	Rabbit	Owner Surrender	2019-12-19 12:08:00	Victoria Branch	Life Change-Human Illness/Injury/CareHome/Hospital	2020-01-04 16:26:00	Adopted Altered	H	Netherland Dwarf	Grey	Male	2017-06-19	5	5
503924	Rabbit	Owner Surrender	2019-12-19 12:08:00	Victoria Branch	Life Change-Human Illness/Injury/CareHome/Hospital	2020-01-05 12:22:00	Adopted Altered	TM	Netherland Dwarf	Grey	Male	2017-06-19	5	5
504732	Rabbit	Owner Surrender	2020-01-07 17:07:00	Victoria Branch	Too Many Animals	2020-01-24 16:43:00	Euthanized by Offsite Vet	UU	French Lop	Grey	Female	2017-01-07	3	0
504288	Rabbit	Owner Surrender	2019-12-29 12:58:00	Vancouver Branch	Too Many Animals	2020-01-28 14:44:00	Adopted Altered	H	Dwarf Eared	Chocolate Otter	Female	2018-12-29	3	11
503866	Rabbit	Humane Officer Seized	2019-12-17 18:20:00	Surrey Education & Adoption Centre		2020-01-09 12:55:00	Adopted Unaltered	TR	American	Brown	Female	2016-12-17	6	0
497705	Rabbit	Returns	2019-12-27 11:04:00	Surrey Education & Adoption Centre		2020-01-11 13:04:00	Adopted Altered	H	American	Grey	Male	2019-06-20	3	5
504289	Rabbit	Owner Surrender	2019-12-29 13:15:00	Abbotsford Branch	No Time For Pet/Pet Is Too Much Responsibility	2020-01-12 14:31:00	Adopted Altered	TR	Netherland Dwarf	Brown	Male	2018-06-29	4	5
499433	Rabbit	Owner Surrender	2019-10-12 10:38:00	Abbotsford Branch	Unwanted Litter	2020-03-18 15:50:00	Adopted Altered	TR	Dutch	White	Male	2019-09-21	3	2
504212	Rabbit	Stray	2019-12-27 12:33:00	South Okanagan/Similkameen Branch		2020-01-17 14:59:00	Adopted Altered	H	Lionhead	White	Male	2018-12-27	3	11
488453	Rabbit	Returns	2019-10-04 12:17:00	Surrey Education & Adoption Centre		2019-10-04 12:22:00	Adopted Altered	TR	Silver Fox	Black	Male	2018-12-28	3	11
488454	Rabbit	Returns	2019-10-04 12:20:00	Surrey Education & Adoption Centre		2019-10-04 12:22:00	Adopted Altered	TR	Silver Fox	Silver	Male	2018-12-28	3	11
504121	Rabbit	Owner Surrender	2019-12-23 14:01:00	Kamloops & District Branch	Moving/Evicted - Cant Take Pet Where Owner Going	2020-01-18 16:15:00	Adopted Altered	H	Lionhead	Beige	Female	2018-12-23	3	11
499235	Rabbit	Stray	2019-10-09 15:18:00	Chilliwack Branch		2020-01-19 14:54:00	Adopted Altered	H	Lionhead	Black	Female	2018-10-09	4	2
503751	Rabbit	Stray	2019-12-15 14:11:00	Abbotsford Branch		2020-02-02 12:23:00	Adopted Altered	H	Polish	Grey	Female	2019-08-21	3	3
505454	Rabbit	Stray	2020-01-20 12:58:00	Maple Ridge Branch		2020-02-07 16:09:00	Adopted Altered	H	Dutch	White	Female
504310	Rabbit	Owner Surrender	2019-12-30 12:14:00	Vancouver Branch	Home - Pet Is Showing Signs Of Stress In The Home	2020-02-08 14:56:00	Adopted Altered	H	Lionhead	Brown	Female	2015-12-30	6	11
504311	Rabbit	Owner Surrender	2019-12-30 12:14:00	Vancouver Branch	Home - Pet Is Showing Signs Of Stress In The Home	2020-02-08 14:56:00	Adopted Altered	H	Lionhead	White	Female	2015-12-30	6	11
504273	Rabbit	Owner Surrender	2019-12-29 09:54:00	Burnaby Branch	Moving/Evicted - Cant Take Pet Where Owner Going	2020-02-09 15:05:00	Adopted Altered	H	American Fuzzy Lop	Black	Female	2017-12-29	4	11
495350	Rabbit	Owner Surrender	2019-08-22 09:14:00	Burnaby Branch	No Time For Pet/Pet Is Too Much Responsibility	2020-02-09 15:29:00	Adopted Altered	TR	Lop Eared	Grey	Male	2019-06-22	3	5
506855	Rabbit	Owner Surrender	2020-02-10 12:09:00	East Kootenay Branch	Unwanted Litter	2020-02-25 15:48:00	Euthanized by Offsite Vet	UU	Rex	Fawn	Male	2019-11-25	0	3
505780	Rabbit	Stray	2020-01-23 16:24:00	South Okanagan/Similkameen Branch		2020-02-10 15:51:00	Adopted Altered	H	American	Chinchilla/Silver Agouti	Male	2019-07-24	3	4
504465	Rabbit	Owner Surrender	2020-01-02 15:35:00	Vernon & District Branch	Moving/Evicted - Cant Find Pet Friendly Housing	2020-02-12 13:36:00	Adopted Altered	H	Lionhead	Brown	Male	2018-01-02	4	11
487341	Rabbit	Returns	2020-01-07 16:15:00	Victoria Branch		2020-02-12 16:21:00	Adopted Altered	H	American	Black	Male	2019-05-04	3	7
507338	Rabbit	Stray	2020-02-18 13:50:00	North Cariboo District Branch		2020-04-09 10:06:00	Adopted Unaltered	TR	Rex	White	Male	2019-12-12	3	0
507339	Rabbit	Stray	2020-02-18 13:50:00	North Cariboo District Branch		2020-04-09 10:06:00	Adopted Unaltered	TR	Rex	Black	Male	2019-12-12	3	0
506611	Rabbit	Owner Surrender	2020-02-05 15:52:00	Sea To Sky Branch	Unwanted Litter	2020-02-27 13:15:00	Adopted Altered	H	Mini Rex	Grey	Female	2019-10-05	3	2
506582	Rabbit	Owner Surrender	2020-02-05 13:24:00	Powell River & District Branch	Moving/Evicted - Cant Take Pet Where Owner Going	2020-02-27 13:42:00	Adopted Altered	TR	Lionhead	Chocolate Chinchilla	Male	2017-08-05	5	4
505289	Rabbit	Owner Surrender	2020-01-17 12:18:00	North Cariboo District Branch	Too Many Animals	2020-03-23 12:15:00	Adopted Altered	H	Rex	White	Female	2019-05-18	3	7
505290	Rabbit	Owner Surrender	2020-01-17 12:18:00	North Cariboo District Branch	Too Many Animals	2020-03-23 12:15:00	Adopted Altered	TR	Rex	White	Female	2019-11-29	3	0
507844	Rabbit	Stray	2020-02-27 15:44:00	Sea To Sky Branch		2020-02-28 15:16:00	Redeemed	TM	Lionhead	White	Female	2019-02-27	3	9
508032	Rabbit	Owner Surrender	2020-03-01 12:26:00	Chilliwack Branch	Too Many Animals	2020-03-04 13:28:00	Adopted Altered	H	Mini Rex	Broken	Male	2019-03-01	3	9
520661	Rabbit	Owner Surrender	2020-11-20 11:08:00	Burnaby Branch	Landlord Does Not Allow Pets	2021-01-29 11:41:00	Adopted Altered	H	Rex	White	Female	2016-11-20	6	0
505960	Rabbit	Owner Surrender	2020-01-25 15:57:00	Abbotsford Branch	Too Many Animals	2020-03-01 13:44:00	Adopted Altered	H	Polish Dwarf	Brown Brindle	Male	2014-01-28	8	10
508487	Rabbit	Owner Surrender	2020-03-07 14:56:00	Chilliwack Branch	Cant Afford Spay/Neuter	2020-03-12 13:09:00	Adopted Altered	H	Mini Lop	Tan	Male	2019-09-07	3	3
504559	Rabbit	Owner Surrender	2020-01-04 13:40:00	West Kootenay & District Branch	Moving/Evicted - Cant Take Pet Where Owner Going	2020-03-10 12:03:00	Adopted Altered	H	Lionhead	Brown	Female	2019-01-04	3	11
505633	Rabbit	Owner Surrender	2020-01-22 15:46:00	Abbotsford Branch	Behaviour - Destructive (Chews/Digs/Scratches/etc)	2020-03-12 16:07:00	Adopted Altered	TR	Lop Eared	Brown	Male	2017-01-22	5	10
508486	Rabbit	Owner Surrender	2020-03-07 14:56:00	Chilliwack Branch	Cant Afford Spay/Neuter	2020-03-13 13:04:00	Adopted Altered	H	Mini Lop	Tan	Male	2019-09-07	3	3
508386	Rabbit	Owner Surrender	2020-03-06 10:43:00	Chilliwack Branch	Home - Other Pets Aggressive To Him/Her	2020-03-15 13:18:00	Adopted Altered	H	French Lop	Tan	Male	2019-03-06	3	9
506844	Rabbit	Owner Surrender	2020-02-10 12:09:00	East Kootenay Branch	Unwanted Litter	2020-03-18 12:04:00	Adopted Altered	TR	Rex	White	Male	2019-12-15	3	0
506847	Rabbit	Owner Surrender	2020-02-10 12:09:00	East Kootenay Branch	Unwanted Litter	2020-03-18 12:04:00	Adopted Altered	TR	Rex	Agouti	Male	2019-12-15	3	0
506843	Rabbit	Owner Surrender	2020-02-10 12:09:00	East Kootenay Branch	Unwanted Litter	2020-03-22 13:55:00	Adopted Altered	TR	Rex	White	Female	2019-12-15	3	0
506848	Rabbit	Owner Surrender	2020-02-10 12:09:00	East Kootenay Branch	Unwanted Litter	2020-03-24 12:09:00	Adopted Altered	TR	Rex	White	Female	2019-12-15	3	0
506853	Rabbit	Owner Surrender	2020-02-10 12:09:00	East Kootenay Branch	Unwanted Litter	2020-03-24 12:09:00	Adopted Altered	TR	Rex	Fawn	Female	2019-12-15	3	0
507236	Rabbit	Stray	2020-02-16 12:42:00	Burnaby Branch		2020-04-01 16:56:00	Adopted Altered	TR	American	Brown	Female
505413	Rabbit	Humane Officer Seized	2020-01-19 17:19:00	Vancouver Branch		2020-03-25 11:48:00	Adopted Unaltered	TR	English Lop	Black	Male
505412	Rabbit	Humane Officer Seized	2020-01-19 17:19:00	Vancouver Branch		2020-03-25 11:47:00	Adopted Altered	TR	Dwarf	Black	Male
508916	Rabbit	Owner Surrender	2020-03-16 14:51:00	Vancouver Branch	Moving/Evicted - Cant Take Pet Where Owner Going	2020-03-25 12:05:00	Adopted Altered	TR	Holland Lop	Tan	Male	2019-09-18	3	3
497703	Rabbit	Returns	2020-01-09 11:09:00	West Vancouver Branch		2020-03-28 13:40:00	Adopted Altered	H	American	Lilac	Male	2019-06-20	3	5
497704	Rabbit	Returns	2020-01-09 11:12:00	West Vancouver Branch		2020-03-28 13:40:00	Adopted Altered	H	American	Brown	Female	2019-06-20	3	5
506854	Rabbit	Owner Surrender	2020-02-10 12:09:00	East Kootenay Branch	Unwanted Litter	2020-03-31 14:12:00	Adopted Altered	TR	Rex	Chocolate	Female	2019-11-20	3	0
506850	Rabbit	Owner Surrender	2020-02-10 12:09:00	East Kootenay Branch	Unwanted Litter	2020-03-31 14:12:00	Adopted Altered	TR	Rex	White	Female	2019-11-20	3	0
500410	Rabbit	Shelter Offspring	2019-10-27 12:21:00	Chilliwack Branch		2020-04-02 12:31:00	Adopted Altered	TR	Lionhead	Agouti	Female	2019-10-20	3	1
500411	Rabbit	Shelter Offspring	2019-10-27 12:21:00	Chilliwack Branch		2020-04-02 12:31:00	Adopted Altered	TR	Lionhead	Black	Female	2019-10-20	3	1
505413	Rabbit	Returns	2020-04-22 15:02:00	Vancouver Branch		2020-04-22 15:11:00	Adopted Altered	TR	English Lop	Black	Male
525445	Rabbit	Shelter Offspring	2021-03-12 08:30:00	South Okanagan/Similkameen Branch		2021-03-14 16:15:00	Unassisted Death - In Foster	UU	Flemish Giant	Black	Unknown	2021-03-12	0	0
506849	Rabbit	Owner Surrender	2020-02-10 12:09:00	East Kootenay Branch	Unwanted Litter	2020-04-11 13:16:00	Adopted Altered	H	Rex	Fawn	Male	2019-11-20	3	0
505412	Rabbit	Returns	2020-04-22 14:45:00	Vancouver Branch		2020-04-22 14:55:00	Adopted Altered	TR	Dwarf	Black	Male
509099	Rabbit	Stray	2020-03-23 15:22:00	West Vancouver Branch		2020-04-08 15:19:00	Adopted Altered	H	Holland Lop	Dark Grey	Female	2016-03-23	6	8
506841	Rabbit	Owner Surrender	2020-02-10 12:09:00	East Kootenay Branch	Unwanted Litter	2020-04-11 13:32:00	Adopted Altered	TR	Rex	Fawn	Female	2020-01-13	2	11
499979	Rabbit	Owner Surrender	2019-10-21 14:47:00	Victoria Branch	Allergies - Person Has Allergies To Pet	2020-06-12 13:02:00	Adopted Altered	TR	American	White	Female	2010-02-21	12	9
499980	Rabbit	Owner Surrender	2019-10-21 14:47:00	Victoria Branch	Allergies - Person Has Allergies To Pet	2020-06-12 13:02:00	Adopted Altered	H	American	Black	Male	2018-10-21	4	1
506851	Rabbit	Owner Surrender	2020-02-10 12:09:00	East Kootenay Branch	Unwanted Litter	2020-04-14 10:08:00	Adopted Unaltered	TR	Rex	Agouti	Male	2019-11-20	3	0
506852	Rabbit	Owner Surrender	2020-02-10 12:09:00	East Kootenay Branch	Unwanted Litter	2020-04-14 12:16:00	Adopted Unaltered	H	Rex	Agouti	Male	2019-11-20	3	0
506837	Rabbit	Owner Surrender	2020-02-10 12:09:00	East Kootenay Branch	Unwanted Litter	2020-04-17 14:08:00	Adopted Altered	TR	Rex	White	Male	2020-01-13	2	11
506612	Rabbit	Owner Surrender	2020-02-05 15:52:00	Sea To Sky Branch	Unwanted Litter	2020-04-18 12:54:00	Adopted Altered	H	Mini Rex	Grey	Female	2019-10-05	3	2
506610	Rabbit	Owner Surrender	2020-02-05 15:52:00	Sea To Sky Branch	Unwanted Litter	2020-04-18 12:54:00	Adopted Altered	H	Mini Rex	White	Male	2019-10-05	3	2
508638	Rabbit	Stray	2020-03-10 15:31:00	Abbotsford Branch		2020-04-18 13:34:00	Adopted Unaltered	TR	Dutch	Silver	Male	2020-01-14	2	11
508582	Rabbit	Owner Surrender	2020-03-10 09:55:00	Sunshine Coast Branch	Too Many Animals	2020-04-18 14:03:00	Adopted Altered	TR	Dutch	Brown	Male	2018-03-10	4	9
505502	Rabbit	Stray	2020-01-21 12:38:00	North Peace Branch		2020-04-21 13:17:00	Adopted Altered	H	Rex	Agouti	Female	2019-01-21	3	10
512224	Rabbit	Owner Surrender	2020-10-15 13:03:00	Nelson Branch	No Time For Pet/Pet Is Too Much Responsibility	2020-10-31 15:54:00	Adopted Unaltered	H	Harlequin	Grey	Female	2020-04-24	2	7
512225	Rabbit	Owner Surrender	2020-10-15 13:07:00	Nelson Branch	No Time For Pet/Pet Is Too Much Responsibility	2020-10-31 15:54:00	Adopted Unaltered	H	Harlequin	Lilac Tortoiseshell	Female	2020-04-24	2	7
504479	Rabbit	Owner Surrender	2020-01-02 08:31:00	South Peace Branch	Allergies - Person Has Allergies To Pet	2020-04-21 13:33:00	Adopted Altered	H	New Zealand	White	Male	2019-06-07	3	6
508638	Rabbit	Returns	2020-04-22 12:15:00	Abbotsford Branch		2020-04-24 13:30:00	Adopted Unaltered	H	Dutch	Silver	Male	2020-01-14	2	11
509563	Rabbit	Owner Surrender	2020-04-15 14:29:00	Chilliwack Branch	Too Many Animals	2020-04-26 14:50:00	Adopted Altered	H	Holland Lop	White	Male	2019-11-16	3	1
509940	Rabbit	Stray	2020-04-22 16:19:00	Wild ARC (Animal Rehabilitation Centre)		2020-09-09 10:44:00	Adopted Offsite(Unaltered)	H	American	Brown	Unknown	2018-10-28	4	1
497708	Rabbit	Owner Surrender	2019-09-20 11:42:00	West Vancouver Branch	Too Many Animals	2020-04-28 15:34:00	Adopted Altered	TR	American	Grey	Male	2019-06-28	3	5
497709	Rabbit	Owner Surrender	2019-09-20 11:42:00	West Vancouver Branch	Too Many Animals	2020-04-28 15:34:00	Adopted Altered	TR	American	Grey	Female	2019-06-28	3	5
509943	Rabbit	Stray	2020-04-28 16:58:00	Chilliwack Branch		2020-04-28 17:00:00	Euthanized by Offsite Vet	UU	American	Brown	Unknown	2019-04-28	1	0
487343	Rabbit	Returns	2020-03-08 13:19:00	Victoria Branch		2020-05-01 10:47:00	Adopted Altered	H	American	Black	Male	2019-05-04	3	7
487345	Rabbit	Returns	2020-03-08 13:21:00	Victoria Branch		2020-05-01 10:47:00	Adopted Altered	H	American	Black	Female	2019-05-04	3	7
509560	Rabbit	Owner Surrender	2020-04-15 14:29:00	Chilliwack Branch	Too Many Animals	2020-05-02 11:13:00	Adopted Altered	H	Holland Lop	White	Male	2019-04-15	3	8
510064	Rabbit	Stray	2020-05-02 11:22:00	Kamloops & District Branch		2020-05-04 13:48:00	Redeemed	TR	Dwarf	Black	Male	2019-05-02	3	7
509927	Rabbit	Emergency Boarding	2020-04-28 12:08:00	East Kootenay Branch		2020-05-13 15:56:00	Redeemed	H	Rex	Brown	Female	2018-04-28	4	7
510763	Rabbit	Owner Surrender	2020-05-20 14:10:00	Powell River & District Branch	Unwanted Litter	2020-05-21 13:22:00	Adopted Unaltered	TR	Havana	Black	Male	2020-03-11	2	9
510759	Rabbit	Owner Surrender	2020-05-20 14:10:00	Powell River & District Branch	Unwanted Litter	2020-05-21 13:22:00	Adopted Unaltered	TR	Havana	Black	Male	2020-03-11	2	9
510911	Rabbit	Owner Surrender	2020-05-25 09:32:00	Burnaby Branch	Home - Other Pets Aggressive To Him/Her	2020-05-27 12:48:00	Adopted Unaltered	H	Dwarf	Grey	Female	2016-05-25	6	6
510414	Rabbit	Stray	2020-05-12 16:13:00	Vancouver Branch		2020-05-28 12:43:00	Adopted Altered	H	Havana	Black	Male	2018-05-12	4	7
510413	Rabbit	Stray	2020-05-12 16:13:00	Vancouver Branch		2020-05-29 13:14:00	Adopted Altered	H	Havana	Black	Male	2018-05-12	4	7
497985	Rabbit	Stray	2019-09-24 12:03:00	Abbotsford Branch		2019-10-12 12:55:00	Adopted Altered	TR	New Zealand	White	Male	2019-05-24	3	6
494020	Rabbit	Stray	2019-07-24 09:08:00	Abbotsford Branch		2019-11-04 15:32:00	Adopted Altered	H	Dutch	Tan	Female	2019-05-24	3	6
507509	Rabbit	Stray	2020-02-20 17:09:00	Burnaby Branch		2020-03-20 10:09:00	Adopted Altered	H	Polish Dwarf	Grey	Female	2019-02-20	3	9
508638	Rabbit	Returns	2020-05-28 13:10:00	Abbotsford Branch		2020-06-03 14:54:00	Adopted Altered	H	Dutch	Silver	Male	2020-01-14	2	11
517126	Rabbit	Stray	2020-09-18 10:56:00	Abbotsford Branch		2020-10-24 15:05:00	Adopted Altered	TR	Netherland Dwarf	Black	Male	2020-01-18	2	11
510230	Rabbit	Owner Surrender	2020-05-07 11:17:00	Surrey Education & Adoption Centre	Life Change-Human Illness/Injury/CareHome/Hospital	2020-05-31 11:24:00	Adopted Unaltered	TR	American	Brown	Male	2018-05-07	4	7
511974	Rabbit	Stray	2020-06-13 15:14:00	Maple Ridge Branch		2020-06-13 16:06:00	Euthanized by Offsite Vet	UU	Lionhead	Brown	Male	2018-01-13	2	5
293426	Rabbit	Owner Surrender	2020-06-16 11:14:00	Maple Ridge Branch	Allergies - Person Has Allergies To Pet	2020-06-21 14:41:00	Adopted Altered	H	Mini Rex	Brown	Female	2013-03-25	9	8
293424	Rabbit	Owner Surrender	2020-06-16 11:12:00	Maple Ridge Branch	Allergies - Person Has Allergies To Pet	2020-06-27 14:08:00	Adopted Altered	TR	Mini Rex	Black	Female	2013-03-25	9	8
511226	Rabbit	Stray	2020-05-30 15:55:00	Quesnel & District Branch		2020-07-01 11:41:00	Adopted Altered	TR	Netherland Dwarf	White	Male	2019-12-31	2	11
512224	Rabbit	Agency / Shelter	2020-06-18 11:26:00	South Peace Branch		2020-07-02 13:12:00	Adopted Unaltered	H	Harlequin	Grey	Female	2020-04-24	2	7
512225	Rabbit	Agency / Shelter	2020-06-18 11:26:00	South Peace Branch		2020-07-02 13:12:00	Adopted Unaltered	H	Harlequin	Lilac Tortoiseshell	Female	2020-04-24	2	7
520927	Rabbit	Owner Surrender	2020-11-26 10:42:00	Quesnel & District Branch	Home - Other Pets Aggressive To Him/Her	2021-01-23 13:35:00	Adopted Altered	TR	Rex	White	Female	2020-05-26	2	6
510189	Rabbit	Stray	2020-05-06 12:33:00	Abbotsford Branch		2020-07-07 15:09:00	Adopted Altered	TR	Dutch	Black	Male	2017-05-06	5	7
510231	Rabbit	Owner Surrender	2020-05-07 11:17:00	Surrey Education & Adoption Centre	Life Change-Human Illness/Injury/CareHome/Hospital	2020-07-11 13:18:00	Adopted Altered	TR	American	Black	Female	2018-05-07	4	7
510229	Rabbit	Owner Surrender	2020-05-07 11:17:00	Surrey Education & Adoption Centre	Life Change-Human Illness/Injury/CareHome/Hospital	2020-07-11 13:18:00	Adopted Altered	TR	American	Black	Female	2018-05-07	4	7
513530	Rabbit	Owner Surrender	2020-07-14 15:21:00	Abbotsford Branch	No Time For Pet/Pet Is Too Much Responsibility	2020-07-17 13:54:00	Adopted Altered	H	Netherland Dwarf	Black	Female	2016-07-14	6	5
512665	Rabbit	Stray	2020-06-27 15:36:00	West Vancouver Branch		2020-08-21 11:09:00	Adopted Altered	H	American	White	Female	2020-03-17	2	9
513563	Rabbit	Stray	2020-07-15 12:16:00	Burnaby Branch		2020-08-17 15:26:00	Adopted Altered	H	Hotot	White	Male	2020-02-15	1	6
513563	Rabbit	Owner Surrender	2021-09-02 11:26:00	Burnaby Branch	Cant Afford Vet Expenses for Procedure/Illness	2021-09-02 15:03:00	Euthanized by Offsite Vet	UU	Hotot	White	Male	2020-02-15	1	6
514175	Rabbit	Owner Surrender	2020-07-26 13:50:00	Abbotsford Branch	Too Many Animals	2020-07-28 10:39:00	Euthanized by Offsite Vet	UU	Mini Rex	Black	Unknown	2018-07-26	2	0
524816	Rabbit	Owner Surrender	2021-02-28 11:58:00	Vancouver Branch	Landlord Does Not Allow Pets	2021-05-28 16:32:00	Adopted Altered	H	American	Black	Female	2020-12-13	2	0
524817	Rabbit	Owner Surrender	2021-02-28 11:58:00	Vancouver Branch	Landlord Does Not Allow Pets	2021-05-28 16:32:00	Adopted Altered	H	Dutch	Black	Male	2020-12-13	2	0
513054	Rabbit	Stray	2020-07-07 13:12:00	West Vancouver Branch		2020-09-03 13:33:00	Adopted Altered	TR	Dwarf	Black	Male	2020-04-29	2	7
514183	Rabbit	Stray	2020-07-26 15:02:00	Maple Ridge Branch		2020-07-28 12:09:00	Redeemed	H	New Zealand	White	Female	2015-07-28	7	4
513236	Rabbit	Owner Surrender	2020-07-09 12:50:00	Powell River & District Branch	Cant Afford Food/Grooming/General Expenses	2020-08-12 13:53:00	Adopted Unaltered	TR	Holland Lop	Black	Female	2017-07-09	5	5
512871	Rabbit	Owner Surrender	2020-07-02 15:44:00	Shuswap Branch	Life Change-Human Illness/Injury/CareHome/Hospital	2020-07-29 15:19:00	Adopted Altered	H	Rex	White	Male	2016-07-06	6	5
512875	Rabbit	Owner Surrender	2020-07-02 15:53:00	Shuswap Branch	Life Change-Human Illness/Injury/CareHome/Hospital	2020-07-29 15:19:00	Adopted Altered	H	Rex	White	Male	2016-07-06	6	5
512850	Rabbit	Owner Surrender	2020-07-02 12:36:00	Sea To Sky Branch	No Time For Pet/Pet Is Too Much Responsibility	2020-09-07 11:06:00	Adopted Altered	TM	Lop Eared	Brown	Male	2019-07-02	3	5
511227	Rabbit	Stray	2020-05-30 15:55:00	Quesnel & District Branch		2020-08-13 13:13:00	Adopted Altered	TR	Rex	White	Male	2019-12-31	2	11
511225	Rabbit	Stray	2020-05-30 15:55:00	Quesnel & District Branch		2020-08-13 13:13:00	Adopted Altered	TR	Rex	White	Male	2019-12-31	2	11
515133	Rabbit	Stray	2020-08-13 15:52:00	West Kootenay & District Branch		2020-08-14 08:52:00	Redeemed	H	Britannia Petit	White	Unknown	2019-02-14	3	10
516187	Rabbit	Stray	2020-09-02 15:59:00	Burnaby Branch		2020-10-28 18:05:00	Adopted Altered	H	Lop Eared	Brown	Male	2018-09-02	4	3
511017	Rabbit	ACO Impound	2020-05-26 20:52:00	Burnaby Branch		2020-09-10 16:03:00	Adopted Altered	H	American	Grey	Female	2017-05-26	5	6
506582	Rabbit	Returns	2020-08-11 16:06:00	Powell River & District Branch		2020-08-14 15:09:00	Adopted Altered	H	Lionhead	Chocolate Chinchilla	Male	2017-08-05	5	4
513529	Rabbit	Owner Surrender	2020-07-14 15:21:00	Abbotsford Branch	No Time For Pet/Pet Is Too Much Responsibility	2020-08-16 15:33:00	Adopted Altered	TR	Silver Marten	Black	Male	2015-06-06	7	6
513528	Rabbit	Owner Surrender	2020-07-14 15:21:00	Abbotsford Branch	No Time For Pet/Pet Is Too Much Responsibility	2020-08-19 13:08:00	Adopted Altered	H	Himalayan	Silver	Male	2016-07-14	6	5
516016	Rabbit	Humane Officer Surrendered	2020-08-30 15:45:00	West Vancouver Branch		2020-09-09 12:25:00	Redeemed	TR	Dwarf	Black	Female	2019-09-02	3	3
513583	Rabbit	Stray	2020-07-15 15:41:00	West Vancouver Branch		2020-09-04 13:51:00	Adopted Altered	TM	American	White	Female	2016-07-20	6	4
516340	Rabbit	Owner Surrender	2020-09-05 14:55:00	Vancouver Branch	Allergies - Person Has Allergies To Pet	2020-09-05 15:08:00	Redeemed	TR	Holland Lop	White	Female	2017-09-05	5	3
516339	Rabbit	Owner Surrender	2020-09-05 14:55:00	Vancouver Branch	Allergies - Person Has Allergies To Pet	2020-09-05 15:08:00	Redeemed	TR	Holland Lop	Brown	Male	2017-09-05	5	3
514851	Rabbit	Stray	2020-08-07 13:43:00	North Cariboo District Branch		2020-09-24 13:03:00	Adopted Unaltered	TR	Rex	Black	Female	2020-05-30	2	6
516339	Rabbit	Owner Surrender	2020-09-05 15:09:00	Vancouver Branch	Allergies - Person Has Allergies To Pet	2020-09-10 11:43:00	Adopted Altered	TR	Holland Lop	Brown	Male	2017-09-05	5	3
516340	Rabbit	Owner Surrender	2020-09-05 15:11:00	Vancouver Branch	Allergies - Person Has Allergies To Pet	2020-09-10 11:43:00	Adopted Altered	TR	Holland Lop	White	Female	2017-09-05	5	3
515982	Rabbit	Owner Surrender	2020-08-29 13:51:00	Burnaby Branch	Landlord Does Not Allow Pets	2020-09-17 17:08:00	Adopted Altered	H	American	Black	Male	2017-03-01	5	9
501697	Rabbit	Stray	2019-11-15 12:49:00	Maple Ridge Branch		2019-12-06 16:43:00	Adopted Altered	TR	Hotot	White	Female
514144	Rabbit	Owner Surrender	2020-07-25 14:22:00	Abbotsford Branch	Behaviour - Growls/Lunges/Claws/Hisses At Animals	2020-08-26 16:06:00	Adopted Altered	H	New Zealand	Orange	Female	2016-07-25	6	4
515989	Rabbit	Owner Surrender	2020-08-29 15:55:00	Quesnel & District Branch	Too Many Animals	2020-09-16 12:49:00	Adopted Unaltered	H	Lionhead	Pearl Agouti	Female	2020-05-29	2	6
515990	Rabbit	Owner Surrender	2020-08-29 15:55:00	Quesnel & District Branch	Too Many Animals	2020-09-16 12:49:00	Adopted Unaltered	H	Lionhead	Grey	Female	2020-05-29	2	6
516119	Rabbit	Stray	2020-09-01 17:38:00	Vancouver Branch		2020-09-22 14:59:00	Adopted Altered	TR	Dutch	Black	Male	2020-03-01	2	9
515907	Rabbit	Stray	2020-08-28 10:10:00	Chilliwack Branch		2020-09-26 14:15:00	Adopted Altered	H	New Zealand	White	Female	2019-02-28	3	9
513927	Rabbit	Owner Surrender	2020-07-22 12:29:00	Vancouver Branch	Unwanted Litter	2020-11-28 15:05:00	Adopted Altered	TR	American	Dark Grey	Female	2020-07-15	2	5
513928	Rabbit	Owner Surrender	2020-07-22 12:29:00	Vancouver Branch	Unwanted Litter	2020-11-28 15:05:00	Adopted Altered	TR	American	Black	Female	2020-07-15	2	5
513929	Rabbit	Owner Surrender	2020-07-22 12:29:00	Vancouver Branch	Unwanted Litter	2020-11-16 15:30:00	Adopted	TR	American	Black	Male	2020-07-15	2	5
513931	Rabbit	Owner Surrender	2020-07-22 12:29:00	Vancouver Branch	Unwanted Litter	2020-11-16 15:30:00	Adopted	TR	American	Black	Male	2020-07-15	2	5
516458	Rabbit	Owner Surrender	2020-09-08 12:43:00	Sea To Sky Branch	Moving/Evicted - Cant Find Pet Friendly Housing	2020-10-02 13:48:00	Adopted Altered	H	Rex	Tan	Male	2017-09-08	5	3
516811	Rabbit	Stray	2020-09-13 11:08:00	Vancouver Branch		2020-10-21 15:10:00	Adopted Altered	H	American	Chocolate	Female	2016-09-13	6	3
517873	Rabbit	Owner Surrender	2020-09-30 10:10:00	East Kootenay Branch	Unwanted Litter	2020-10-03 13:52:00	Adopted Unaltered	H	Rex	Dark Grey	Female	2019-09-30	3	2
516049	Rabbit	Stray	2020-08-31 14:22:00	Chilliwack Branch		2020-10-04 11:14:00	Adopted	TR	English Spot	White	Male	2016-08-31	6	3
513790	Rabbit	Stray	2020-07-20 09:50:00	Abbotsford Branch		2020-11-26 16:23:00	Adopted Altered	TR	Dutch	White	Female	2020-05-20	2	6
510609	Rabbit	Owner Surrender	2020-05-16 10:29:00	Burnaby Branch	Allergies - Person Has Allergies To Pet	2020-05-20 12:06:00	Adopted Unaltered	H	Lionhead	Blue	Female	2019-05-15	3	7
518639	Rabbit	Stray	2020-10-15 12:49:00	Powell River & District Branch		2020-10-17 16:34:00	Redeemed	TR	Havana	Sable	Male	2017-10-16	5	2
445661	Rabbit	Owner Surrender	2020-09-24 11:06:00	Victoria Branch	Moving/Evicted - Cant Take Pet Where Owner Going	2020-10-18 12:02:00	Adopted Altered	TM	Lionhead	White	Female	2017-04-11	5	8
425974	Rabbit	Owner Surrender	2020-09-24 11:06:00	Victoria Branch	Moving/Evicted - Cant Take Pet Where Owner Going	2020-10-18 12:02:00	Adopted Altered	H	Lionhead	Dark Grey	Male	2016-10-17	6	2
516959	Rabbit	Emergency Boarding	2020-09-16 13:45:00	West Vancouver Branch		2020-10-22 12:47:00	Adopted Unaltered	TM	Lionhead	Smoke	Female	2012-09-16	10	3
515016	Rabbit	Stray	2020-08-11 14:18:00	North Cariboo District Branch		2020-11-24 10:20:00	Adopted Altered	TR	Rex	Black	Male	2019-02-12	3	10
517613	Rabbit	Owner Surrender	2020-09-25 10:01:00	Abbotsford Branch	Home - Other Pets Aggressive To Him/Her	2020-10-22 15:42:00	Adopted Altered	H	Angora	Tan	Male	2016-09-25	6	2
519001	Rabbit	Stray	2020-10-23 11:00:00	Campbell River Branch		2020-11-05 15:56:00	Adopted Altered	H	Polish Dwarf	White	Female	2019-04-23	3	7
533727	Rabbit	Stray	2021-08-12 10:05:00	South Okanagan/Similkameen Branch		2021-10-04 16:02:00	Adopted Altered	H	Lionhead	Black	Male	2020-08-12	2	4
516922	Rabbit	Humane Officer Surrendered	2020-09-15 15:49:00	Kamloops & District Branch		2020-10-27 15:35:00	Adopted Altered	H	Mini Rex	Tan	Female	2019-09-15	3	3
518519	Rabbit	Emergency Boarding	2020-10-13 16:42:00	Powell River & District Branch		2020-10-28 16:16:00	Adopted Unaltered	TR	Dwarf	Orange	Female	2019-10-13	3	2
518890	Rabbit	Stray	2020-10-20 16:05:00	North Cariboo District Branch		2020-11-17 13:09:00	Adopted Unaltered	TR	Rex	Silver	Female	2018-10-22	4	1
518428	Rabbit	Stray	2020-10-10 13:06:00	East Kootenay Branch		2020-10-31 13:24:00	Adopted Unaltered	H	Flemish Giant	Grey	Female	2019-12-10	3	0
517139	Rabbit	Owner Surrender	2020-09-18 12:42:00	Victoria Branch	Landlord Does Not Allow Pets	2020-11-06 16:10:00	Adopted Altered	H	Mini Lop	Black	Female	2019-03-18	3	9
517140	Rabbit	Owner Surrender	2020-09-18 12:42:00	Victoria Branch	Landlord Does Not Allow Pets	2020-11-06 16:10:00	Adopted Altered	H	Mini Lop	Black	Male	2019-03-18	3	9
519179	Rabbit	Owner Surrender	2020-10-26 13:07:00	Cowichan & District Branch	Home - Other Pets Aggressive To Him/Her	2020-11-07 14:16:00	Adopted Altered	H	American	White	Male
517872	Rabbit	Owner Surrender	2020-09-30 10:10:00	East Kootenay Branch	Unwanted Litter	2020-11-08 11:24:00	Adopted Unaltered	H	Rex	Black	Male	2019-09-30	3	2
514852	Rabbit	Stray	2020-08-07 13:43:00	North Cariboo District Branch		2020-11-08 15:43:00	Adopted Unaltered	TR	Rex	Tan	Male	2020-05-30	2	6
519149	Rabbit	Stray	2020-10-25 15:37:00	Kamloops & District Branch		2020-11-17 14:44:00	Adopted Altered	TR	Rex	Brown	Male	2015-10-26	7	1
516278	Rabbit	Stray	2020-09-04 12:58:00	Abbotsford Branch		2021-02-08 17:03:00	Adopted	TR	Dutch	White	Female	2020-08-28	2	3
518589	Rabbit	Humane Officer Surrendered	2020-10-14 18:02:00	Chilliwack Branch		2020-11-25 11:08:00	Adopted Altered	TR	Angora	White	Female	2019-12-15	3	0
520884	Rabbit	Owner Surrender	2020-11-25 12:00:00	Powell River & District Branch	Home - Children Not Ready/Not Good With Pet	2020-12-02 13:16:00	Unassisted Death	UU	Satin	Pearl Agouti	Male	2020-05-25	0	6
520933	Rabbit	Owner Surrender	2020-11-26 11:54:00	Kamloops & District Branch	Cant Afford Vet Expenses for Procedure/Illness	2020-12-05 09:14:00	Unassisted Death	TR	Dwarf	Grey	Male	2018-11-26	2	0
519412	Rabbit	Owner Surrender	2020-10-30 13:35:00	East Kootenay Branch	Feral/Free Roaming - Living on Person’s Property	2020-11-29 12:53:00	Adopted Unaltered	TR	Dutch	Grey Fox	Female	2020-10-01	2	2
519624	Rabbit	Stray	2020-11-04 11:58:00	East Kootenay Branch		2020-11-29 12:53:00	Adopted Unaltered	TR	Dutch	White	Female	2020-10-01	2	2
497703	Rabbit	Returns	2020-09-13 11:35:00	West Vancouver Branch		2020-11-29 13:22:00	Adopted Altered	H	American	Lilac	Male	2019-06-20	3	5
497704	Rabbit	Returns	2020-09-13 11:37:00	West Vancouver Branch		2020-11-29 13:22:00	Adopted Altered	TM	American	Brown	Female	2019-06-20	3	5
519248	Rabbit	Owner Surrender	2020-10-27 15:24:00	Chilliwack Branch	Home - Abusive Relationship/Violence In Family	2020-12-04 11:29:00	Adopted Altered	H	Mini Rex	Grey	Female	2017-10-27	5	1
519249	Rabbit	Owner Surrender	2020-10-27 15:24:00	Chilliwack Branch	Home - Abusive Relationship/Violence In Family	2020-12-04 11:29:00	Adopted Altered	H	Mini Rex	Black	Female	2018-10-27	4	1
516457	Rabbit	Owner Surrender	2020-09-08 12:43:00	Sea To Sky Branch	Moving/Evicted - Cant Find Pet Friendly Housing	2020-12-04 14:20:00	Adopted Altered	TR	Rex	Brown	Male	2017-09-08	5	3
515982	Rabbit	Returns	2020-10-24 13:23:00	Burnaby Branch		2020-12-06 14:16:00	Adopted Altered	H	American	Black	Male	2017-03-01	5	9
451129	Rabbit	Owner Surrender	2019-10-03 13:06:00	Sunshine Coast Branch	No Time For Pet/Pet Is Too Much Responsibility	2019-10-05 13:54:00	Adopted Altered	H	American	Black	Female	2017-10-09	5	2
521179	Rabbit	Stray	2020-12-01 13:59:00	Cowichan & District Branch		2020-12-12 12:39:00	Adopted Altered	TR	Silver Marten	Grey	Female	2020-06-01	2	6
520061	Rabbit	Owner Surrender	2020-11-08 16:17:00	Victoria Branch	No Time For Pet/Pet Is Too Much Responsibility	2020-12-11 15:21:00	Adopted Altered	H	American	Brown	Female	2019-05-08	3	7
521495	Rabbit	Owner Surrender	2020-12-08 12:14:00	East Kootenay Branch	Allergies - Person Has Allergies To Pet	2020-12-14 10:01:00	Adopted Unaltered	TR	Lionhead	Fawn	Female	2017-12-08	5	0
519247	Rabbit	Owner Surrender	2020-10-27 15:24:00	Chilliwack Branch	Home - Abusive Relationship/Violence In Family	2020-12-14 14:42:00	Adopted Altered	TM	Lionhead	Brown	Female	2019-04-27	3	7
517874	Rabbit	Owner Surrender	2020-09-30 10:10:00	East Kootenay Branch	Unwanted Litter	2020-12-18 15:45:00	Adopted Altered	H	English Spot	White	Female	2020-02-02	2	10
518405	Rabbit	Stray	2020-10-09 16:10:00	Maple Ridge Branch		2020-12-23 15:28:00	Adopted Altered	H	Lionhead	Grey	Male	2019-10-09	3	2
520062	Rabbit	Owner Surrender	2020-11-08 16:17:00	Victoria Branch	No Time For Pet/Pet Is Too Much Responsibility	2020-12-24 11:27:00	Adopted Altered	H	American	Black	Female	2019-11-08	3	1
519120	Rabbit	Returns	2020-12-19 14:17:00	Kelowna Branch		2020-12-30 12:51:00	Adopted Altered	TR	Dutch	Black	Female	2020-01-26	2	10
513930	Rabbit	Owner Surrender	2020-07-22 12:29:00	Vancouver Branch	Unwanted Litter	2021-02-04 12:48:00	Adopted Altered	H	American	Black	Female	2020-07-15	2	5
513925	Rabbit	Owner Surrender	2020-07-22 12:29:00	Vancouver Branch	Unwanted Litter	2021-01-09 11:09:00	Adopted Altered	H	American	Black	Female	2015-07-22	7	4
522246	Rabbit	Stray	2021-01-02 13:07:00	Maple Ridge Branch		2021-01-15 11:39:00	Adopted Unaltered	H	American	White	Male
521678	Rabbit	Stray	2020-12-12 11:43:00	East Kootenay Branch		2021-01-16 14:17:00	Adopted Altered	H	Dutch	Beige	Male	2019-12-12	3	0
522169	Rabbit	Stray	2020-12-30 14:39:00	Vancouver Branch		2021-01-16 14:34:00	Adopted Altered	H	American	Black	Female	2018-12-30	3	11
519411	Rabbit	Owner Surrender	2020-10-30 13:35:00	East Kootenay Branch	Feral/Free Roaming - Living on Person’s Property	2021-01-17 13:46:00	Adopted Altered	TR	Dutch	Black	Female	2020-10-01	2	2
521167	Rabbit	Owner Surrender	2020-12-01 13:15:00	East Kootenay Branch	Unwanted Litter	2021-01-20 12:30:00	Adopted Altered	TR	Flemish Giant	Grey	Male	2020-10-27	2	1
521939	Rabbit	Owner Surrender	2020-12-20 13:20:00	East Kootenay Branch	Unwanted Litter	2021-01-20 12:30:00	Adopted Altered	H	Harlequin	Lilac Tan	Female	2020-08-20	2	3
521940	Rabbit	Owner Surrender	2020-12-20 13:20:00	East Kootenay Branch	Unwanted Litter	2021-01-19 14:57:00	Adopted Altered	TR	Harlequin	Lilac Tan	Female	2020-08-20	2	3
521938	Rabbit	Owner Surrender	2020-12-20 13:20:00	East Kootenay Branch	Unwanted Litter	2021-01-20 15:14:00	Adopted Altered	TR	Harlequin	Lilac Tan	Female	2020-08-20	2	3
521936	Rabbit	Owner Surrender	2020-12-20 13:20:00	East Kootenay Branch	Unwanted Litter	2021-01-20 15:08:00	Adopted Altered	H	Harlequin	Agouti	Female	2020-08-20	2	3
523771	Rabbit	ACO Impound	2021-02-05 14:03:00	Vancouver Branch		2021-02-12 13:27:00	Euthanized	UU	American	Black	Male	2019-02-05	2	0
529536	Rabbit	Ambulance	2021-06-02 23:26:00	Vancouver Branch		2021-06-03 16:39:00	Euthanized	UU	American	Black	Unknown	2021-05-02	0	0
529876	Rabbit	ACO Impound	2021-06-08 17:59:00	Vancouver Branch		2021-06-17 09:51:00	Euthanized by Offsite Vet	UU	Belgian Hare	Brown	Female
521172	Rabbit	Owner Surrender	2020-12-01 13:15:00	East Kootenay Branch	Unwanted Litter	2021-01-30 14:18:00	Adopted Unaltered	TR	Flemish Giant	White	Female	2020-10-27	2	1
521170	Rabbit	Owner Surrender	2020-12-01 13:15:00	East Kootenay Branch	Unwanted Litter	2021-01-30 14:18:00	Adopted Unaltered	TR	Flemish Giant	Dark Grey	Female	2020-10-27	2	1
521173	Rabbit	Owner Surrender	2020-12-01 13:15:00	East Kootenay Branch	Unwanted Litter	2021-01-30 12:08:00	Adopted Altered	TR	Flemish Giant	Grey	Male	2020-10-27	2	1
521913	Rabbit	Owner Surrender	2020-12-19 09:56:00	East Kootenay Branch	Unwanted Litter	2021-02-14 16:28:00	Adopted Unaltered	H	Californian	Pointed White/Himi	Female	2020-10-17	2	2
521912	Rabbit	Owner Surrender	2020-12-19 09:56:00	East Kootenay Branch	Unwanted Litter	2021-02-10 12:48:00	Adopted Unaltered	H	Californian	Grey	Female	2020-10-17	2	2
521910	Rabbit	Owner Surrender	2020-12-19 09:56:00	East Kootenay Branch	Unwanted Litter	2021-02-10 12:48:00	Adopted Unaltered	H	Californian	Pointed White/Himi	Male	2020-10-17	2	2
523249	Rabbit	Stray	2021-01-22 15:00:00	Cowichan & District Branch		2021-01-22 17:00:00	Euthanized by Offsite Vet	UU	American	White	Unknown
510189	Rabbit	Owner Surrender	2021-01-15 14:49:00	Vancouver Branch	Moving/Evicted - Cant Take Pet Where Owner Going	2021-02-14 12:43:00	Adopted Altered	H	Dutch	Black	Male	2017-05-06	5	7
522753	Rabbit	Owner Surrender	2021-01-13 15:32:00	Vancouver Branch	Behaviour - Destructive (Chews/Digs/Scratches/etc)	2021-01-30 11:05:00	Adopted Altered	H	Flemish Giant	Orange	Male	2020-05-13	2	7
523053	Rabbit	Humane Officer Surrendered	2021-01-19 21:08:00	Chilliwack Branch		2021-02-02 10:53:00	Adopted Altered	TR	Lop Eared	Brown	Female	2020-10-27	2	1
522916	Rabbit	Stray	2021-01-17 11:18:00	Vernon & District Branch		2021-02-03 13:20:00	Adopted Altered	H	American	Agouti	Male	2018-01-18	4	11
523738	Rabbit	Humane Officer Seized	2021-02-04 16:04:00	North Cariboo District Branch		2021-02-12 09:58:00	Redemption (Offsite)	H	Flemish Giant	Sable	Male	2020-02-04	2	10
523775	Rabbit	Stray	2021-02-05 15:18:00	Burnaby Branch		2021-03-04 15:37:00	Adopted Altered	H	American	Black	Male
524484	Rabbit	Stray	2021-02-21 13:01:00	Vancouver Branch		2021-02-25 10:05:00	Euthanized by Offsite Vet	UU	Rex	Black	Unknown	2020-10-23	0	4
523984	Rabbit	Stray	2021-02-10 08:25:00	East Kootenay Branch		2021-02-25 12:31:00	Adopted Unaltered	TR	Flemish Giant	White	Male	2020-12-16	2	0
523985	Rabbit	Stray	2021-02-10 08:25:00	East Kootenay Branch		2021-02-25 12:31:00	Adopted Unaltered	TR	Flemish Giant	White	Female	2020-12-16	2	0
523986	Rabbit	Stray	2021-02-10 08:25:00	East Kootenay Branch		2021-02-25 12:31:00	Adopted Unaltered	TR	Flemish Giant	White	Male	2020-12-16	2	0
520859	Rabbit	Cruelty Case Offspring	2020-11-25 10:18:00	Vernon & District Branch		2021-02-25 13:37:00	Adopted Unaltered	TR	Lionhead	White	Male	2020-11-24	2	0
520862	Rabbit	Cruelty Case Offspring	2020-11-25 10:18:00	Vernon & District Branch		2021-02-25 13:37:00	Adopted Altered	TR	Lionhead	Brown	Female	2020-11-24	2	0
524093	Rabbit	Owner Surrender	2021-02-12 14:13:00	West Kootenay & District Branch	Life Change - School/Travel/Holidays/Work/etc.	2021-02-26 12:07:00	Adopted Altered	H	Holland Lop	Black	Male	2020-07-07	2	5
524096	Rabbit	Owner Surrender	2021-02-12 14:13:00	West Kootenay & District Branch	Life Change - School/Travel/Holidays/Work/etc.	2021-02-26 12:07:00	Adopted Altered	H	Netherland Dwarf	Fawn	Female	2020-07-07	2	5
520981	Rabbit	Cruelty Case Offspring	2020-11-27 08:53:00	Vernon & District Branch		2021-02-27 12:29:00	Adopted Unaltered	TR	Polish	Orange	Male	2020-11-26	2	0
520985	Rabbit	Cruelty Case Offspring	2020-11-27 08:53:00	Vernon & District Branch		2021-02-27 12:29:00	Adopted Unaltered	TR	Polish	Orange	Male	2020-11-26	2	0
521165	Rabbit	Owner Surrender	2020-12-01 13:15:00	East Kootenay Branch	Unwanted Litter	2021-02-27 16:22:00	Adopted Altered	H	New Zealand	White	Female	2020-10-27	2	1
500408	Rabbit	Owner Surrender	2021-01-26 10:44:00	Chilliwack Branch	Home - Pet Is Showing Signs Of Stress In The Home	2021-03-01 12:35:00	Adopted Altered	TR	Lionhead	Grey	Male	2019-10-20	3	1
520860	Rabbit	Cruelty Case Offspring	2020-11-25 10:18:00	Vernon & District Branch		2021-03-01 14:57:00	Adopted	TR	Lionhead	White	Male	2020-11-24	2	0
522557	Rabbit	Stray	2021-01-09 13:36:00	Kamloops & District Branch		2021-03-02 16:07:00	Adopted Altered	TR	Lop Eared	Agouti	Female	2016-01-31	6	10
418886	Rabbit	Returns	2020-08-29 14:15:00	North Peace Branch		2021-03-06 13:58:00	Adopted Altered	H	Lionhead	Tan	Female	2015-09-22	7	2
520839	Rabbit	Stray	2020-11-24 14:33:00	North Cariboo District Branch		2021-03-06 14:26:00	Adopted Altered	H	New Zealand	White	Female	2020-01-25	2	10
520983	Rabbit	Cruelty Case Offspring	2020-11-27 08:53:00	Vernon & District Branch		2021-03-08 16:14:00	Adopted Unaltered	TR	Polish	Orange	Male	2020-11-26	2	0
520861	Rabbit	Cruelty Case Offspring	2020-11-25 10:18:00	Vernon & District Branch		2021-03-10 15:58:00	Adopted Altered	TR	Lionhead	Brown	Male	2020-11-24	2	0
524265	Rabbit	Emergency Boarding	2021-02-16 16:38:00	North Cariboo District Branch		2021-03-10 16:42:00	Adopted Altered	H	Lop Eared	Brown	Male	2020-05-16	2	7
521941	Rabbit	Owner Surrender	2020-12-20 13:20:00	East Kootenay Branch	Unwanted Litter	2021-03-13 12:18:00	Adopted Altered	H	Harlequin	Lilac Tan	Male	2020-08-20	2	3
522063	Rabbit	Stray	2020-12-23 15:00:00	Kamloops & District Branch		2021-03-14 15:03:00	Adopted Altered	H	Satin	Brown	Male	2018-12-23	3	11
524565	Rabbit	Owner Surrender	2021-02-22 16:11:00	Victoria Branch	Unwanted Litter	2021-03-19 12:39:00	Adopted Altered	H	American	Chinchilla/Silver Agouti	Male	2020-10-22	2	1
524566	Rabbit	Owner Surrender	2021-02-22 16:11:00	Victoria Branch	Unwanted Litter	2021-03-19 12:39:00	Adopted Altered	H	American	Chinchilla/Silver Agouti	Female	2020-10-22	2	1
525565	Rabbit	Owner Surrender	2021-03-14 14:12:00	Sunshine Coast Branch	Life Change - New Baby/Divorce/Relation Split/etc.	2021-03-20 12:36:00	Adopted Unaltered	TR	Lionhead	Grey	Male	2020-07-14	2	5
337412	Rabbit	Owner Surrender	2021-01-26 16:17:00	Maple Ridge Branch	Life Change - New Baby/Divorce/Relation Split/etc.	2021-03-23 12:53:00	Adopted Altered	H	Lionhead	White	Male	2013-06-24	9	5
524533	Rabbit	Stray	2021-02-22 09:38:00	Campbell River Branch		2021-03-27 12:26:00	Adopted Altered	TR	Dwarf	Silver	Female	2018-02-22	4	9
525751	Rabbit	Owner Surrender	2021-03-18 13:21:00	Campbell River Branch	Feral/Free Roaming - Living on Person’s Property	2021-04-03 12:19:00	Adopted Altered	TR	Lionhead	Black	Female	2020-05-19	2	6
526319	Rabbit	Owner Surrender	2021-03-30 10:19:00	Vernon & District Branch	Cant Afford Vet Expenses for Procedure/Illness	2021-03-30 13:20:00	Unassisted Death	UU	Lionhead	Grey	Female	2019-03-30	2	0
519123	Rabbit	Returns	2021-03-30 14:49:00	Abbotsford Branch		2021-04-06 16:17:00	Adopted Altered	H	American	Orange	Female	2019-10-25	3	1
519123	Rabbit	Returns	2021-03-23 16:25:00	Abbotsford Branch		2021-03-30 13:36:00	Adopted Altered	H	American	Orange	Female	2019-10-25	3	1
515989	Rabbit	Returns	2021-03-07 11:08:00	Sea To Sky Branch		2021-04-01 16:23:00	Adopted Unaltered	H	Lionhead	Pearl Agouti	Female	2020-05-29	2	6
515990	Rabbit	Returns	2021-03-07 11:14:00	Sea To Sky Branch		2021-04-01 16:23:00	Adopted Unaltered	H	Lionhead	Grey	Female	2020-05-29	2	6
524532	Rabbit	Stray	2021-02-22 09:38:00	Campbell River Branch		2021-04-10 13:30:00	Adopted Altered	TR	Lionhead	Black	Male	2018-02-22	4	9
526003	Rabbit	Owner Surrender	2021-03-23 15:45:00	Abbotsford Branch	Feral/Free Roaming - Living on Person’s Property	2021-04-06 15:37:00	Adopted Altered	TR	Holland Lop	Grey	Female	2020-03-23	2	8
526004	Rabbit	Owner Surrender	2021-03-23 15:45:00	Abbotsford Branch	Feral/Free Roaming - Living on Person’s Property	2021-04-06 15:37:00	Adopted Altered	TR	Hotot	White	Female	2020-03-23	2	8
526709	Rabbit	Euthanasia Request	2021-04-08 16:38:00	Tri-Cities Education & Adoption Centre		2021-04-09 16:57:00	Euthanized by Offsite Vet	UU	Dwarf	White	Female
526114	Rabbit	Stray	2021-03-25 12:03:00	Cowichan & District Branch		2021-04-20 14:24:00	Adopted Altered	TR	American	White	Male	2020-03-25	2	8
527538	Rabbit	Shelter Offspring	2021-04-25 11:07:00	Vancouver Branch		2021-04-26 11:10:00	Unassisted Death	UU	Dutch	Grey	Unknown	2021-04-25	0	0
527539	Rabbit	Shelter Offspring	2021-04-25 11:07:00	Vancouver Branch		2021-04-26 11:11:00	Unassisted Death	UU	Dutch	Grey	Unknown	2021-04-25	0	0
527540	Rabbit	Shelter Offspring	2021-04-25 11:07:00	Vancouver Branch		2021-04-29 09:43:00	Euthanized by Offsite Vet	UU	Dutch	Grey	Unknown	2021-04-25	0	0
527541	Rabbit	Shelter Offspring	2021-04-25 11:07:00	Vancouver Branch		2021-04-29 09:42:00	Unassisted Death	UU	Dutch	Grey	Unknown	2021-04-25	0	0
527542	Rabbit	Shelter Offspring	2021-04-25 11:07:00	Vancouver Branch		2021-04-29 09:41:00	Unassisted Death	UU	Dutch	Grey	Unknown	2021-04-25	0	0
527543	Rabbit	Shelter Offspring	2021-04-25 11:07:00	Vancouver Branch		2021-04-29 09:42:00	Unassisted Death	UU	Dutch	Grey	Unknown	2021-04-25	0	0
525565	Rabbit	Returns	2021-04-18 12:57:00	Sunshine Coast Branch		2021-04-20 14:07:00	Adopted Altered	H	Lionhead	Grey	Male	2020-07-14	2	5
527050	Rabbit	ACO Impound	2021-04-16 13:21:00	Burnaby Branch		2021-04-22 16:09:00	Adopted	TR	Lionhead	White	Unknown	2016-04-16	6	8
526511	Rabbit	Humane Officer Surrendered	2021-04-05 16:10:00	East Kootenay Branch		2021-05-19 14:45:00	Adopted Altered	TR	Flemish Giant	Fawn	Female	2016-04-18	6	8
524841	Rabbit	Stray	2021-03-01 09:27:00	East Kootenay Branch		2021-04-24 13:10:00	Adopted Altered	TR	Holland Lop	Red	Female	2021-02-08	1	10
524842	Rabbit	Stray	2021-03-01 09:27:00	East Kootenay Branch		2021-04-24 13:10:00	Adopted Altered	TR	Holland Lop	Black	Male	2021-02-08	1	10
527474	Rabbit	Owner Surrender	2021-04-24 14:01:00	Campbell River Branch	Life Change- Jail/Treatment Centre/Transition Home	2021-05-10 14:01:00	Euthanized by Offsite Vet	TM	American	Grey	Female	2019-10-03	1	7
524839	Rabbit	Stray	2021-03-01 09:27:00	East Kootenay Branch		2021-04-24 14:08:00	Adopted Altered	TR	Holland Lop	Red	Female	2021-02-08	1	10
524840	Rabbit	Stray	2021-03-01 09:27:00	East Kootenay Branch		2021-04-24 14:08:00	Adopted Altered	TR	Holland Lop	Red	Female	2021-02-08	1	10
525951	Rabbit	Owner Surrender	2021-03-22 15:08:00	Kamloops & District Branch	Unwanted Litter	2021-04-25 14:53:00	Adopted Altered	H	Holland Lop	Brown	Female	2020-06-19	2	5
527611	Rabbit	Stray	2021-04-27 15:37:00	Kamloops & District Branch		2021-05-02 09:14:00	Euthanized by Offsite Vet	UU	Rex	Chinchilla/Silver Agouti	Unknown	2018-04-27	3	0
526945	Rabbit	Agency / Shelter	2021-04-14 13:21:00	Alberni-Clayoquot Branch		2021-05-01 12:54:00	Adopted Altered	H	Rhinelander	White	Male	2020-04-20	2	7
526946	Rabbit	Agency / Shelter	2021-04-14 13:21:00	Alberni-Clayoquot Branch		2021-05-01 12:54:00	Adopted Altered	H	Rhinelander	White	Female	2020-04-20	2	7
526171	Rabbit	Stray	2021-03-26 12:17:00	Burnaby Branch		2021-04-29 16:31:00	Adopted Altered	H	American	Brown	Male
528245	Rabbit	Humane Officer Surrendered	2021-05-10 14:03:00	Chilliwack Branch		2021-05-10 15:54:00	Euthanized by Offsite Vet	UU	American	Black	Male	2021-04-10	0	0
537200	Rabbit	Humane Officer Seized	2021-10-12 14:46:00	Chilliwack Branch		2021-12-06 09:28:00	Euthanized by Offsite Vet	UU	Dutch	Tan	Unknown	2021-10-08	0	0
528240	Rabbit	Humane Officer Surrendered	2021-05-10 14:03:00	Chilliwack Branch		2021-05-11 15:00:00	Euthanized by Offsite Vet	UU	American	Black	Male	2020-12-10	0	5
537202	Rabbit	Humane Officer Seized	2021-10-12 14:46:00	Chilliwack Branch		2021-10-14 10:01:00	Unassisted Death	UU	Dutch	Tan	Unknown	2021-10-08	0	0
537203	Rabbit	Humane Officer Seized	2021-10-12 14:46:00	Chilliwack Branch		2021-10-14 10:02:00	Unassisted Death	UU	Dutch	Brown	Unknown	2021-10-08	0	0
537213	Rabbit	Humane Officer Seized	2021-10-12 14:46:00	Chilliwack Branch		2021-11-10 15:16:00	Euthanized by Offsite Vet	UU	Dutch	Tortoiseshell	Male	2021-04-12	0	6
537221	Rabbit	Humane Officer Seized	2021-10-12 14:46:00	Chilliwack Branch		2021-11-10 15:10:00	Euthanized by Offsite Vet	UU	Dutch	Brown	Male	2021-06-12	0	4
527444	Rabbit	Humane Officer Surrendered	2021-04-23 16:12:00	Maple Ridge Branch		2021-05-08 11:11:00	Adopted Altered	H	Dwarf	Blue	Female	2016-04-29	6	7
527084	Rabbit	Humane Officer Surrendered	2021-04-17 11:46:00	Chilliwack Branch		2021-05-01 11:16:00	Adopted Altered	H	Lop Eared	Brown	Female	2021-01-23	1	10
527085	Rabbit	Humane Officer Surrendered	2021-04-17 11:48:00	Chilliwack Branch		2021-05-15 15:58:00	Adopted Altered	H	Lop Eared	Brown	Male	2021-01-23	1	10
527083	Rabbit	Humane Officer Surrendered	2021-04-17 11:44:00	Chilliwack Branch		2021-05-01 15:20:00	Adopted Altered	H	Lop Eared	Brown	Female	2021-01-23	1	10
525800	Rabbit	Stray	2021-03-19 12:47:00	Kelowna Branch		2021-05-04 14:38:00	Adopted Altered	H	American	Brown	Male	2020-03-19	2	8
527898	Rabbit	Stray	2021-05-04 12:08:00	Abbotsford Branch		2021-05-07 16:25:00	Redeemed	TM	Dutch	Brown	Male	2018-05-06	4	7
525619	Rabbit	ACO Impound	2021-03-16 12:55:00	Burnaby Branch		2021-07-19 15:36:00	Adopted Altered	TR	Rex	Grey	Female	2021-01-16	1	11
527817	Rabbit	Owner Surrender	2021-05-02 13:03:00	Burnaby Branch	Allergies - Person Has Allergies To Pet	2021-05-20 09:42:00	Adopted Altered	H	Silver Marten	Black	Male	2020-09-18	2	3
527818	Rabbit	Owner Surrender	2021-05-02 13:03:00	Burnaby Branch	Allergies - Person Has Allergies To Pet	2021-05-20 09:42:00	Adopted Altered	H	Silver Marten	White	Male	2020-09-18	2	3
524911	Rabbit	Stray	2021-03-02 13:21:00	South Okanagan/Similkameen Branch		2021-05-10 12:24:00	Adopted Altered	TR	Flemish Giant	Brown	Female	2020-03-02	2	9
527974	Rabbit	ACO Impound	2021-05-05 14:53:00	Vancouver Branch		2021-09-11 16:32:00	Adopted Altered	TR	Florida White	White	Female	2021-04-06	1	8
524842	Rabbit	Returns	2021-04-26 14:38:00	East Kootenay Branch		2021-05-14 09:18:00	Adopted Altered	H	Holland Lop	Black	Male	2021-02-08	1	10
524841	Rabbit	Returns	2021-04-26 14:38:00	East Kootenay Branch		2021-05-14 09:18:00	Adopted Altered	H	Holland Lop	Red	Female	2021-02-08	1	10
527218	Rabbit	Stray	2021-04-20 11:09:00	Vancouver Branch		2021-05-21 16:20:00	Adopted Altered	H	American	Brown	Female	2019-04-20	3	7
527473	Rabbit	Owner Surrender	2021-04-24 14:01:00	Campbell River Branch	Life Change- Jail/Treatment Centre/Transition Home	2021-05-22 13:02:00	Adopted Altered	H	American	Beige	Female	2019-10-03	3	2
527358	Rabbit	Owner Surrender	2021-04-22 11:34:00	Campbell River Branch	Life Change-Human Illness/Injury/CareHome/Hospital	2021-05-22 13:02:00	Adopted Altered	TR	American	Red	Male	2020-04-22	2	7
524567	Rabbit	Owner Surrender	2021-02-22 16:11:00	Victoria Branch	Unwanted Litter	2021-05-19 16:03:00	Adopted Altered	H	American	Chinchilla/Silver Agouti	Female	2020-10-22	2	1
524564	Rabbit	Owner Surrender	2021-02-22 16:11:00	Victoria Branch	Unwanted Litter	2021-05-19 16:03:00	Adopted Altered	H	American	Chinchilla/Silver Agouti	Male	2020-10-22	2	1
526475	Rabbit	Owner Surrender	2021-04-03 13:15:00	Victoria Branch	Cant Afford Vet Expenses for Procedure/Illness	2021-05-19 09:46:00	Adopted Altered	TR	American	Black	Male	2020-10-03	2	2
527858	Rabbit	Stray	2021-05-03 11:50:00	Chilliwack Branch		2021-06-10 11:57:00	Adopted Altered	TM	American	Black	Female	2019-11-03	3	1
529345	Rabbit	Euthanasia Request	2021-05-30 14:22:00	Abbotsford Branch		2021-06-01 13:36:00	Redeemed	TM	Dutch	Black	Unknown
527402	Rabbit	ACO Impound	2021-04-23 10:22:00	Burnaby Branch		2021-09-10 10:05:00	Adopted	H	Rex	Tortoiseshell	Female	2021-03-10	1	9
529504	Rabbit	Owner Surrender	2021-06-02 12:18:00	North Cariboo District Branch	Moving/Evicted - Cant Take Pet Where Owner Going	2021-06-03 15:57:00	Adopted Altered	H	English Lop	White	Female	2020-06-02	2	6
529341	Rabbit	Stray	2021-05-30 13:44:00	Sunshine Coast Branch		2021-06-06 09:38:00	Adopted Unaltered	TR	Dutch	White	Male	2019-12-03	3	0
528848	Rabbit	Humane Officer Surrendered	2021-05-20 18:06:00	Chilliwack Branch		2021-06-10 12:11:00	Adopted	TR	American	Fawn	Male	2021-02-20	1	9
527744	Rabbit	Stray	2021-05-01 09:10:00	East Kootenay Branch		2021-06-16 14:32:00	Adopted Altered	H	Hotot	White	Male	2019-05-01	3	7
529275	Rabbit	Stray	2021-05-29 09:38:00	East Kootenay Branch		2021-06-12 11:37:00	Adopted Unaltered	H	Netherland Dwarf	Fawn	Female	2020-11-29	2	0
529162	Rabbit	Owner Surrender	2021-05-27 12:23:00	Cowichan & District Branch	Moving/Evicted - Cant Find Pet Friendly Housing	2021-06-11 15:59:00	Adopted Altered	TR	American	Tan	Male	2020-08-27	2	3
508604	Rabbit	Stray	2020-03-10 12:20:00	Burnaby Branch		2020-03-16 16:10:00	Unassisted Death	UU	Dwarf	White	Male	2019-09-12	0	6
530228	Rabbit	Owner Surrender	2021-06-15 13:13:00	Cowichan & District Branch	Moving/Evicted - Cant Take Pet Where Owner Going	2021-06-16 16:10:00	Euthanized by Offsite Vet	UU	Holland Lop	Beige	Female	2018-06-15	3	0
528845	Rabbit	Humane Officer Surrendered	2021-05-20 18:06:00	Chilliwack Branch		2021-06-15 14:56:00	Adopted Altered	TR	American	Agouti	Male	2020-12-20	1	11
537365	Rabbit	Owner Surrender	2021-10-14 14:49:00	Alberni-Clayoquot Branch	No Time For Pet/Pet Is Too Much Responsibility	2021-11-12 10:59:00	Adopted Altered	TR	Lop Eared	Grey	Female	2018-10-14	4	2
529147	Rabbit	Agency / Shelter	2021-05-27 09:00:00	Alberni-Clayoquot Branch		2021-06-16 11:40:00	Adopted Altered	TR	Havana	Black	Male	2017-05-27	5	6
528556	Rabbit	Stray	2021-05-16 11:36:00	West Vancouver Branch		2021-06-17 12:32:00	Adopted Altered	TR	American	White	Male	2018-05-16	4	7
529528	Rabbit	Owner Surrender	2021-06-02 16:15:00	Vancouver Branch	Allergies - Person Has Allergies To Pet	2021-06-20 13:35:00	Adopted Altered	H	Harlequin	Orange	Female	2020-03-02	2	9
529529	Rabbit	Owner Surrender	2021-06-02 16:15:00	Vancouver Branch	Allergies - Person Has Allergies To Pet	2021-06-20 13:35:00	Adopted Altered	H	Harlequin	Orange	Male	2020-03-02	2	9
526240	Rabbit	Owner Surrender	2021-03-27 14:31:00	West Kootenay & District Branch	Too Many Animals	2021-06-22 13:35:00	Adopted Altered	TR	Lop Eared	White	Male	2019-03-27	3	8
529335	Rabbit	Owner Surrender	2021-05-30 11:02:00	Victoria Branch	Too Many Animals	2021-08-04 15:38:00	Adopted Altered	H	American	Tan	Female	2021-01-30	1	10
529341	Rabbit	Returns	2021-06-15 12:59:00	Powell River & District Branch		2021-06-24 12:47:00	Adopted Altered	TR	Dutch	White	Male	2019-12-03	3	0
530227	Rabbit	Owner Surrender	2021-06-15 13:09:00	Cowichan & District Branch	Moving/Evicted - Cant Take Pet Where Owner Going	2021-08-07 15:11:00	Adopted Altered	H	Holland Lop	Grey	Female	2018-06-15	4	6
528590	Rabbit	Stray	2021-05-16 16:01:00	Vancouver Branch		2021-07-03 15:03:00	Adopted Altered	TR	English Spot	White	Female	2018-05-16	4	7
530085	Rabbit	Owner Surrender	2021-06-11 15:59:00	Vancouver Branch	No Time For Pet/Pet Is Too Much Responsibility	2021-07-03 15:35:00	Adopted Altered	H	English Spot	White	Female	2020-06-11	2	6
527811	Rabbit	Owner Surrender	2021-05-02 11:55:00	Shuswap Branch	Life Change-Human Illness/Injury/CareHome/Hospital	2021-07-05 13:59:00	Adopted	TR	Netherland Dwarf	Grey	Male	2020-05-02	2	7
530538	Rabbit	Stray	2021-06-19 12:13:00	Williams Lake & District Branch		2021-07-06 12:48:00	Adopted Altered	H	Lop Eared	White	Male	2021-03-19	1	8
523912	Rabbit	Stray	2021-02-08 14:31:00	Vancouver Branch		2021-07-11 15:33:00	Adopted Altered	TR	American	Grey	Female	2019-02-08	3	10
530533	Rabbit	Owner Surrender	2021-06-19 10:56:00	Alberni-Clayoquot Branch	Moving/Evicted - Cant Find Pet Friendly Housing	2021-07-21 11:07:00	Adopted Altered	H	American	Grey	Female	2021-01-19	1	10
530522	Rabbit	Stray	2021-06-19 07:34:00	East Kootenay Branch		2021-07-17 13:33:00	Adopted Altered	TR	Rex	Black	Male	2019-06-19	3	5
528844	Rabbit	Humane Officer Surrendered	2021-05-20 18:06:00	Chilliwack Branch		2021-07-21 16:09:00	Adopted Altered	TR	American	Tortoiseshell	Male	2020-12-20	1	11
529954	Rabbit	Humane Officer Surrendered	2021-06-09 17:25:00	Vancouver Branch		2021-07-24 14:52:00	Adopted Altered	H	English Spot	White	Female	2020-09-09	2	3
528242	Rabbit	Humane Officer Surrendered	2021-05-10 14:03:00	Chilliwack Branch		2021-07-25 13:12:00	Adopted Altered	TR	American	Black	Male	2020-12-10	2	0
465251	Rabbit	Owner Surrender	2021-06-30 11:06:00	Surrey Education & Adoption Centre	Life Change-Human Illness/Injury/CareHome/Hospital	2021-07-26 15:46:00	Adopted Altered	TR	Rex	Brown	Male	2018-06-07	4	6
465256	Rabbit	Owner Surrender	2021-06-30 11:08:00	Surrey Education & Adoption Centre	Life Change-Human Illness/Injury/CareHome/Hospital	2021-07-26 15:46:00	Adopted Altered	TR	Rex	Tan	Male	2018-06-14	4	6
531387	Rabbit	ACO Impound	2021-07-04 18:45:00	Vancouver Branch		2021-07-27 15:56:00	Redeemed	H	Netherland Dwarf	White	Male	2018-01-04	4	11
528846	Rabbit	Humane Officer Surrendered	2021-05-20 18:06:00	Chilliwack Branch		2021-07-30 13:28:00	Adopted Altered	TR	American	Tortoiseshell	Male	2020-02-20	2	9
528847	Rabbit	Humane Officer Surrendered	2021-05-20 18:06:00	Chilliwack Branch		2021-07-30 13:28:00	Adopted Altered	TR	American	Tortoiseshell	Male	2021-02-20	1	9
528243	Rabbit	Humane Officer Surrendered	2021-05-10 14:03:00	Chilliwack Branch		2021-08-03 14:19:00	Adopted Altered	TR	American	Black	Male	2020-12-10	2	0
529334	Rabbit	Owner Surrender	2021-05-30 11:02:00	Victoria Branch	Too Many Animals	2021-08-03 15:18:00	Adopted Altered	H	American	Brown	Female	2021-01-30	1	10
530190	Rabbit	Stray	2021-06-13 16:45:00	West Vancouver Branch		2021-08-15 15:31:00	Adopted Altered	TR	Angora	Brown	Male	2021-05-10	1	7
530191	Rabbit	Stray	2021-06-13 16:45:00	West Vancouver Branch		2021-08-15 15:31:00	Adopted Altered	TR	Mini Lop	Black	Female	2021-05-10	1	7
533210	Rabbit	Stray	2021-08-05 13:04:00	Burnaby Branch		2021-09-02 16:48:00	Adopted Altered	TR	Rex	Black	Female	2020-12-05	2	0
527732	Rabbit	Stray	2021-04-30 15:35:00	Vancouver Branch		2021-08-31 15:04:00	Adopted Altered	H	American	Grey	Male	2021-04-02	1	8
528244	Rabbit	Humane Officer Surrendered	2021-05-10 14:03:00	Chilliwack Branch		2021-09-11 13:57:00	Adopted	TR	American	Black	Female	2020-12-10	0	10
532480	Rabbit	ACO Impound	2021-07-21 18:54:00	Vancouver Branch		2021-11-27 12:10:00	Adopted Altered	TR	American Sable	Cream	Female	2021-06-29	1	5
533289	Rabbit	Humane Officer Surrendered	2021-08-05 08:42:00	Quesnel & District Branch		2021-12-15 11:34:00	Adopted Unaltered	TR	New Zealand	White	Female	2021-06-05	1	6
497508	Rabbit	Owner Surrender	2019-09-17 11:58:00	South Peace Branch	Home - Children Not Ready/Not Good With Pet	2019-12-19 12:59:00	Adopted Altered	H	Rex	Opal/Blue Agouti	Female	2019-02-18	3	10
534002	Rabbit	Owner Surrender	2021-08-17 10:53:00	Victoria Branch	Cant Afford Vet Expenses for Procedure/Illness	2021-09-18 10:56:00	Adopted Unaltered	TR	Dwarf	White	Male	2018-02-17	4	10
492987	Rabbit	Owner Surrender	2019-07-24 09:43:00	East Kootenay Branch	Unwanted Litter	2019-09-28 14:38:00	Adopted Altered	TR	Rex	Black	Female	2018-12-24	3	11
534757	Rabbit	Agency / Shelter	2021-08-30 15:35:00	Alberni-Clayoquot Branch		2021-09-24 14:44:00	Adopted	TR	Holland Lop	Chocolate Silver Agouti	Male	2016-08-30	6	3
409495	Rabbit	Owner Surrender	2021-02-06 11:09:00	Victoria Branch	Life Change-Human Illness/Injury/CareHome/Hospital	2021-11-06 14:29:00	Adopted Altered	H	American	Grey	Male	2016-07-12	6	5
409497	Rabbit	Owner Surrender	2021-02-06 11:09:00	Victoria Branch	Life Change-Human Illness/Injury/CareHome/Hospital	2021-11-06 14:29:00	Adopted Altered	H	American	Grey	Female	2016-07-12	6	5
533478	Rabbit	Stray	2021-08-09 13:06:00	Victoria Branch		2021-10-09 10:27:00	Adopted Unaltered	TR	American	White	Female	2021-04-09	1	8
528241	Rabbit	Humane Officer Surrendered	2021-05-10 14:03:00	Chilliwack Branch		2021-10-02 15:30:00	Adopted Altered	TR	American	Tortoiseshell	Male	2020-12-10	2	0
528239	Rabbit	Humane Officer Surrendered	2021-05-10 14:03:00	Chilliwack Branch		2021-10-02 15:30:00	Adopted Altered	TM	American	Black	Male	2020-12-10	2	0
535022	Rabbit	Stray	2021-09-03 12:43:00	Vernon & District Branch		2021-10-05 12:23:00	Adopted Altered	TR	Rex	White	Female	2019-09-23	3	2
533287	Rabbit	Humane Officer Surrendered	2021-08-05 08:42:00	Quesnel & District Branch		2021-10-11 15:06:00	Adopted Altered	TR	New Zealand	White	Male	2021-06-05	1	6
533231	Rabbit	Stray	2021-08-05 14:54:00	Burnaby Branch		2021-10-17 12:27:00	Adopted Altered	H	Flemish Giant	Sable	Female	2020-08-05	2	4
536760	Rabbit	Stray	2021-10-03 10:55:00	Victoria Branch		2021-10-23 16:39:00	Adopted Altered	H	Holland Lop	Brown	Male	2021-02-04	0	9
537035	Rabbit	ACO Impound	2021-10-08 16:29:00	Maple Ridge Branch		2021-10-27 13:28:00	Adopted Altered	H	Lionhead	Brown	Female	2021-04-14	1	8
537036	Rabbit	ACO Impound	2021-10-08 16:29:00	Maple Ridge Branch		2021-10-27 13:28:00	Adopted Altered	H	Lionhead	Brown	Female	2021-04-14	1	8
537113	Rabbit	ACO Impound	2021-10-11 10:30:00	Maple Ridge Branch		2021-10-28 15:07:00	Adopted Altered	TR	New Zealand	Red	Male	2020-10-11	2	2
537128	Rabbit	Stray	2021-10-12 10:39:00	Burnaby Branch		2021-10-29 15:58:00	Adopted Altered	TR	Holland Lop	White	Male	2017-10-15	5	2
537129	Rabbit	Stray	2021-10-12 10:39:00	Burnaby Branch		2021-12-02 16:56:00	Adopted Altered	TR	Holland Lop	Brown	Male	2017-10-12	5	2
510760	Rabbit	Owner Surrender	2020-05-20 14:10:00	Powell River & District Branch	Unwanted Litter	2020-05-21 14:08:00	Adopted Unaltered	TR	Havana	Black	Male	2020-02-26	2	9
510762	Rabbit	Owner Surrender	2020-05-20 14:10:00	Powell River & District Branch	Unwanted Litter	2020-05-21 14:08:00	Adopted Unaltered	TR	Havana	Black	Male	2020-03-11	2	9
537679	Rabbit	Stray	2021-10-20 12:04:00	Victoria Branch		2021-11-24 14:33:00	Adopted Altered	H	American	Grey	Male	2018-10-20	4	1
538512	Rabbit	Stray	2021-11-04 15:21:00	Vancouver Branch		2021-11-09 14:36:00	Redeemed	H	Dwarf	Black	Female
533926	Rabbit	Shelter Offspring	2021-08-16 10:52:00	Burnaby Branch		2021-11-15 14:38:00	Adopted Altered	H	Rex	Black	Male	2021-08-14	1	4
533928	Rabbit	Shelter Offspring	2021-08-16 10:52:00	Burnaby Branch		2021-11-15 14:38:00	Adopted Altered	H	Rex	Black	Male	2021-08-14	1	4
533927	Rabbit	Shelter Offspring	2021-08-16 10:52:00	Burnaby Branch		2021-11-15 15:48:00	Adopted Altered	H	Rex	Black	Male	2021-08-14	1	4
533930	Rabbit	Shelter Offspring	2021-08-16 10:52:00	Burnaby Branch		2021-11-15 15:48:00	Adopted Altered	H	Rex	Black	Male	2021-08-14	1	4
533281	Rabbit	Humane Officer Surrendered	2021-08-05 08:42:00	Quesnel & District Branch		2021-11-20 14:29:00	Adopted Altered	TR	New Zealand	White	Female	2021-06-05	1	6
533283	Rabbit	Humane Officer Surrendered	2021-08-05 08:42:00	Quesnel & District Branch		2021-11-20 14:29:00	Adopted Altered	TR	New Zealand	White	Male	2021-06-05	1	6
529276	Rabbit	Stray	2021-05-29 09:38:00	East Kootenay Branch		2021-11-21 13:53:00	Adopted Altered	H	Netherland Dwarf	Chocolate	Male	2020-11-29	2	0
506846	Rabbit	Owner Surrender	2020-02-10 12:09:00	East Kootenay Branch	Unwanted Litter	2020-03-11 11:08:00	Adopted Altered	H	Rex	Fawn	Male	2019-12-15	3	0
545204	Rabbit	Stray	2021-05-29 09:38:00	East Kootenay Branch		2021-11-22 13:44:00	Adopted Altered	H	Netherland Dwarf	Silver	Male	2020-11-13	2	1
429297	Rabbit	Returns	2021-11-13 13:43:00	Nanaimo & District Branch		2021-11-27 10:53:00	Adopted Altered	H	American	Tan	Female	2016-11-14	6	1
481505	Rabbit	Returns	2021-11-16 13:49:00	Cowichan & District Branch		2021-12-01 14:13:00	Adopted Altered	H	Netherland Dwarf	Sable	Female	2016-02-17	6	10
537204	Rabbit	Humane Officer Seized	2021-10-12 14:46:00	Chilliwack Branch		2022-02-05 15:45:00	Adopted Altered	TR	Dutch	Brown	Male	2021-08-31	1	3
537201	Rabbit	Humane Officer Seized	2021-10-12 14:46:00	Chilliwack Branch		2021-12-16 15:22:00	Unassisted Death - In Foster	UU	Dutch	Tan	Female	2021-10-08	0	0
533929	Rabbit	Shelter Offspring	2021-08-16 10:52:00	Burnaby Branch		2021-12-09 12:55:00	Adopted Unaltered	H	Rex	Black	Female	2021-08-14	1	4
533925	Rabbit	Shelter Offspring	2021-08-16 10:52:00	Burnaby Branch		2021-12-09 12:55:00	Adopted Unaltered	H	Rex	Grey	Female	2021-08-14	1	4
537671	Rabbit	ACO Impound	2021-10-20 10:16:00	Maple Ridge Branch		2021-12-11 13:22:00	Adopted Altered	H	New Zealand	Brown	Male	2020-10-20	2	1
540307	Rabbit	Stray	2021-12-11 16:11:00	Sunshine Coast Branch		2021-12-12 15:31:00	Redeemed	TR	Lionhead	Pointed White/Himi	Male	2012-12-12	10	0
538453	Rabbit	Shelter Offspring	2021-11-03 16:25:00	West Vancouver Branch		2022-04-10 14:41:00	Adopted Altered	TR	American	White	Male	2021-11-03	1	1
537226	Rabbit	Humane Officer Seized	2021-10-12 14:46:00	Chilliwack Branch		2022-02-26 09:25:00	Adopted Altered	TR	Dutch	Tan	Female	2021-10-08	1	2
529332	Rabbit	Owner Surrender	2021-05-30 11:02:00	Victoria Branch	Too Many Animals	2021-12-18 15:15:00	Adopted Altered	H	American	Black	Male	2021-01-30	1	10
537044	Rabbit	ACO Impound	2021-10-08 17:36:00	Maple Ridge Branch		2021-12-19 11:44:00	Adopted	H	New Zealand	Red	Male	2020-09-03	2	3
537043	Rabbit	ACO Impound	2021-10-08 17:36:00	Maple Ridge Branch		2021-12-19 11:44:00	Adopted	H	New Zealand	Red	Female	2020-10-12	2	2
537218	Rabbit	Humane Officer Seized	2021-10-12 14:46:00	Chilliwack Branch		2021-12-22 11:07:00	Adopted Altered	TR	Dutch	Tortoiseshell	Male	2021-04-12	1	8
525477	Rabbit	Stray	2021-03-12 14:05:00	Powell River & District Branch		2021-03-31 12:08:00	Adopted Unaltered	TR	Holland Lop	Black	Female	2018-03-12	4	9
525016	Rabbit	Stray	2021-03-04 15:07:00	Powell River & District Branch		2021-03-16 15:58:00	Adopted Altered	TR	Rex	White	Female	2018-03-04	4	9
521937	Rabbit	Owner Surrender	2021-12-11 12:09:00	East Kootenay Branch	Life Change - School/Travel/Holidays/Work/etc.	2022-01-09 13:04:00	Adopted Altered	H	Harlequin	Lilac Tan	Male	2020-08-20	2	3
540356	Rabbit	Stray	2021-12-13 16:11:00	Vancouver Branch		2022-01-12 16:52:00	Adopted Altered	H	American	White	Male	2021-07-16	1	5
540886	Rabbit	Stray	2021-12-28 12:30:00	Maple Ridge Branch		2022-01-18 14:39:00	Adopted Altered	H	Lionhead	Brown	Female	2021-07-02	1	5
540927	Rabbit	Owner Surrender	2021-12-29 12:02:00	Campbell River Branch	No Time For Pet/Pet Is Too Much Responsibility	2022-02-01 09:15:00	Adopted Altered	H	Lionhead	White	Female	2016-12-29	5	11
537209	Rabbit	Humane Officer Seized	2021-10-12 14:46:00	Chilliwack Branch		2022-02-15 13:35:00	Adopted Altered	TR	Dutch	Brown	Female	2021-09-14	1	3
537210	Rabbit	Humane Officer Seized	2021-10-12 14:46:00	Chilliwack Branch		2022-02-15 13:35:00	Adopted Altered	TR	Dutch	Tortoiseshell	Female	2021-09-14	1	3
538450	Rabbit	Shelter Offspring	2021-11-03 16:25:00	West Vancouver Branch		2022-03-10 13:58:00	Adopted Altered	TR	American	Cream	Female	2021-11-03	1	1
538451	Rabbit	Shelter Offspring	2021-11-03 16:25:00	West Vancouver Branch		2022-03-10 13:58:00	Adopted Altered	TR	American	White	Female	2021-11-03	1	1
538452	Rabbit	Shelter Offspring	2021-11-03 16:25:00	West Vancouver Branch		2022-03-10 13:58:00	Adopted Altered	TR	American	Orange	Female	2021-11-03	1	1
528634	Rabbit	Stray	2021-05-17 17:26:00	Victoria Branch		2022-01-22 15:24:00	Adopted Altered	TR	American	Black	Female	2021-02-17	1	10
528635	Rabbit	Stray	2021-05-17 17:26:00	Victoria Branch		2022-01-22 15:24:00	Adopted Altered	H	American	Brown	Female	2021-02-17	1	10
525801	Rabbit	Stray	2021-03-19 12:47:00	Kelowna Branch		2021-05-01 15:44:00	Adopted Altered	H	American	White	Male	2020-03-19	2	8
536361	Rabbit	Owner Surrender	2021-09-28 13:24:00	Parksville-Qualicum Beach & District Branch	Too Many Animals	2022-02-02 12:17:00	Adopted Altered	TM	American	Grey	Female	2020-06-28	2	5
536362	Rabbit	Owner Surrender	2021-09-28 13:24:00	Parksville-Qualicum Beach & District Branch	Too Many Animals	2022-02-02 12:17:00	Adopted Altered	TR	American	Grey	Female	2020-06-28	2	5
540960	Rabbit	Humane Officer Surrendered	2021-12-29 16:11:00	Chilliwack Branch		2022-02-02 16:22:00	Adopted Altered	H	Flemish Giant	Brown	Female	2021-08-05	1	4
537212	Rabbit	Humane Officer Seized	2021-10-12 14:46:00	Chilliwack Branch		2022-02-05 12:18:00	Adopted Altered	TR	Dutch	Tan	Female	2021-02-12	1	10
537217	Rabbit	Humane Officer Seized	2021-10-12 14:46:00	Chilliwack Branch		2022-02-10 14:42:00	Adopted Altered	TM	Dutch	Black	Male	2021-04-12	1	8
427266	Rabbit	Returns	2020-02-21 10:00:00	Sunshine Coast Branch		2020-03-04 15:36:00	Adopted Altered	TR	Californian	Pointed White/Himi	Female	2016-03-12	6	9
537869	Rabbit	Foster Offspring	2021-10-22 01:00:00	Chilliwack Branch		2022-02-13 11:58:00	Adopted Altered	TR	Rex	Cream	Male	2021-10-21	1	1
537871	Rabbit	Foster Offspring	2021-10-22 01:00:00	Chilliwack Branch		2022-02-13 14:26:00	Adopted Altered	TR	Rex	Brown	Female	2021-10-21	1	1
537872	Rabbit	Foster Offspring	2021-10-22 01:00:00	Chilliwack Branch		2022-02-13 14:26:00	Adopted Altered	H	Rex	Brown	Female	2021-10-21	1	1
538710	Rabbit	Foster Offspring	2021-11-08 01:00:00	Chilliwack Branch		2022-03-11 09:18:00	Adopted Altered	TR	American	Brown	Female	2021-11-05	1	1
538711	Rabbit	Foster Offspring	2021-11-08 01:00:00	Chilliwack Branch		2022-03-11 09:18:00	Adopted Altered	TR	American	Brown	Male	2021-11-05	1	1
538712	Rabbit	Foster Offspring	2021-11-08 01:00:00	Chilliwack Branch		2022-03-11 09:18:00	Adopted Altered	TR	American	Brown	Male	2021-11-05	1	1
538101	Rabbit	Stray	2021-10-27 14:24:00	Abbotsford Branch		2022-02-19 11:27:00	Adopted Altered	TR	Dutch	White	Male	2016-10-27	6	1
537223	Rabbit	Humane Officer Seized	2021-10-12 14:46:00	Chilliwack Branch		2022-02-17 14:42:00	Adopted Altered	TR	Dutch	Tan	Male	2021-10-08	1	2
537225	Rabbit	Humane Officer Seized	2021-10-12 14:46:00	Chilliwack Branch		2022-02-17 14:42:00	Adopted Altered	TR	Dutch	White	Male	2021-10-08	1	2
538708	Rabbit	Foster Offspring	2021-11-08 01:00:00	Chilliwack Branch		2022-02-23 15:45:00	Adopted Altered	TR	American	Brown	Female	2021-11-05	1	1
520840	Rabbit	Stray	2020-11-24 14:33:00	North Cariboo District Branch		2021-02-13 12:56:00	Adopted Altered	H	Rex	Black	Female	2020-02-25	2	9
537205	Rabbit	Humane Officer Seized	2021-10-12 14:46:00	Chilliwack Branch		2022-04-10 12:22:00	Adopted Altered	TR	Dutch	White	Female	2021-08-30	1	3
537870	Rabbit	Foster Offspring	2021-10-22 01:00:00	Chilliwack Branch		2022-04-27 16:18:00	Adopted Altered	TR	Rex	Cream	Male	2021-10-21	1	1
518373	Rabbit	Stray	2020-10-09 10:49:00	Vancouver Branch		2020-10-15 11:14:00	Euthanized by Offsite Vet	UU	Californian Dwarf	Tan	Male	2014-10-09	6	0
517675	Rabbit	Stray	2020-09-25 16:36:00	Vancouver Branch		2020-09-29 11:11:00	Unassisted Death - In Foster	UU	American	Grey	Unknown	2020-08-28	0	0
516456	Rabbit	Owner Surrender	2020-09-08 12:43:00	Sea To Sky Branch	Moving/Evicted - Cant Find Pet Friendly Housing	2020-10-17 15:24:00	Adopted Altered	TR	Rex	Black	Male	2016-09-08	6	3
537220	Rabbit	Humane Officer Seized	2021-10-12 14:46:00	Chilliwack Branch		2022-05-15 12:42:00	Adopted Altered	TR	American	Red	Female	2021-04-12	1	8
537222	Rabbit	Humane Officer Seized	2021-10-12 14:46:00	Chilliwack Branch		2022-05-16 16:00:00	Adopted Altered	TR	Dutch	Tan	Male	2021-10-08	1	2
537222	Rabbit	Humane Officer Seized	2021-10-12 14:46:00	Chilliwack Branch		2022-05-16 16:00:00	Adopted Altered	TR	Dutch	Tan	Male	2021-10-08	1	2
539064	Rabbit	Foster Offspring	2021-11-16 01:00:00	West Vancouver Branch		2022-05-23 13:57:00	Adopted Altered	TR	American	Brown	Male	2021-11-16	1	1
537207	Rabbit	Humane Officer Seized	2021-10-12 14:46:00	Chilliwack Branch		2022-06-18 14:09:00	Adopted Altered	TR	Dutch	Brown	Female	2021-09-14	1	3
537208	Rabbit	Humane Officer Seized	2021-10-12 14:46:00	Chilliwack Branch		2022-06-18 14:09:00	Adopted Altered	TR	Dutch	Brown	Female	2021-09-14	1	3
537214	Rabbit	Humane Officer Seized	2021-10-12 14:46:00	Chilliwack Branch		2022-07-28 13:50:00	Adopted Altered	TR	Dutch	Tan	Male	2021-02-12	1	10
502756	Rabbit	Stray	2019-11-29 15:33:00	Vancouver Branch		2019-12-23 16:26:00	Adopted Altered	H	American	Lilac	Female	2019-07-29	3	4
537366	Rabbit	Owner Surrender	2021-10-14 14:49:00	Alberni-Clayoquot Branch	No Time For Pet/Pet Is Too Much Responsibility	2021-12-12 11:52:00	Adopted Altered	TR	Rhinelander	White	Male	2018-10-14	4	2
521985	Rabbit	Owner Surrender	2020-12-22 11:04:00	Vancouver Branch	Life Change - School/Travel/Holidays/Work/etc.	2020-12-29 12:15:00	Adopted Altered	H	Dwarf	Brown	Male	2020-03-23	2	8
332608	Rabbit	Owner Surrender	2020-08-21 12:49:00	Burnaby Branch	Landlord Does Not Allow Pets	2020-08-26 15:05:00	Adopted Altered	H	Lionhead	White	Male	2013-05-02	9	7
480331	Rabbit	Stray	2019-01-30 15:17:00	Campbell River Branch		2019-01-31 08:15:00	Unassisted Death	TR	Netherland Dwarf	White	Female	2018-03-31	0	10
539065	Rabbit	Foster Offspring	2021-11-16 01:00:00	West Vancouver Branch		2022-09-22 09:53:00	Available for Adoption - In Foster	TR	American	Brown Brindle	Male	2021-11-16	1	1
533285	Rabbit	Humane Officer Surrendered	2021-08-05 08:42:00	Quesnel & District Branch		2022-10-16 19:21:00	Available for Adoption - In Foster	TR	New Zealand	White	Male	2021-06-05	1	6
537211	Rabbit	Humane Officer Seized	2021-10-12 14:46:00	Chilliwack Branch		2022-08-31 10:49:00	Available for Adoption - In Foster	TR	Dutch	White	Male	2021-08-30	1	3
536110	Rabbit	Stray	2021-09-23 16:23:00	South Okanagan/Similkameen Branch		2022-01-10 12:55:00	Available for Adoption - In Foster	TR	Dwarf	Black	Female	2021-08-13	1	4
536112	Rabbit	Stray	2021-09-23 16:23:00	South Okanagan/Similkameen Branch		2022-01-08 09:33:00	Available for Adoption - In Foster	TR	Dwarf	Grey	Female	2021-08-13	1	4
532915	Rabbit	Stray	2021-07-30 13:11:00	Alberni-Clayoquot Branch		2021-08-18 14:00:00	Adopted Altered	H	Netherland Dwarf	Black	Male	2018-08-04	4	4
529334	Rabbit	Returns	2021-09-21 14:01:00	Victoria Branch		2021-10-09 11:14:00	Adopted Altered	TR	American	Brown	Female	2021-01-30	1	10
497815	Rabbit	Stray	2019-09-19 13:31:00	North Peace Branch		2020-03-05 11:50:00	Adopted Altered	TM	Lionhead	White	Male	2017-09-21	5	2
539298	Rabbit	Owner Surrender	2021-11-20 11:44:00	West Vancouver Branch	No Time For Pet/Pet Is Too Much Responsibility	2022-07-03 13:12:00	Adopted Altered	TR	English Lop	White	Female	2020-11-20	2	0
539299	Rabbit	Owner Surrender	2021-11-20 11:44:00	West Vancouver Branch	No Time For Pet/Pet Is Too Much Responsibility	2022-07-03 13:12:00	Adopted Altered	TR	Netherland Dwarf	White	Female	2020-11-20	2	0
519116	Rabbit	Humane Officer Seized	2020-10-25 11:34:00	Quesnel & District Branch		2020-12-13 14:36:00	Adopted Altered	TR	Polish	White	Male	2020-01-26	2	10
519117	Rabbit	Humane Officer Seized	2020-10-25 11:34:00	Quesnel & District Branch		2020-12-13 14:36:00	Adopted Altered	TR	Lionhead	White	Female	2020-01-26	2	10
537982	Rabbit	Stray	2021-10-26 09:00:00	West Kootenay & District Branch		2022-02-15 12:51:00	Adopted	H	Flemish Giant	Brown	Female	2019-10-26	3	1
537981	Rabbit	Stray	2021-10-26 09:00:00	West Kootenay & District Branch		2022-02-15 12:51:00	Adopted	H	Flemish Giant	Brown	Male	2019-10-26	3	1
533208	Rabbit	Owner Surrender	2021-08-05 12:50:00	Sunshine Coast Branch	No Time For Pet/Pet Is Too Much Responsibility	2021-09-09 15:35:00	Adopted Unaltered	TR	Angora	White	Male	2017-08-05	4	1
531832	Rabbit	Owner Surrender	2021-07-10 15:23:00	Quesnel & District Branch	Behaviour - Too Active	2021-08-16 14:14:00	Adopted Altered	TR	Rex	White	Female	2020-07-10	2	5
530546	Rabbit	Stray	2021-06-19 12:37:00	Abbotsford Branch		2021-07-27 13:02:00	Adopted Altered	TR	Rex	Black	Male	2020-06-19	2	5
497508	Rabbit	Returns	2020-03-03 13:31:00	South Peace Branch		2020-04-08 13:12:00	Adopted Altered	H	Rex	Opal/Blue Agouti	Female	2019-02-18	3	10
511150	Rabbit	ACO Impound	2020-05-26 20:52:00	Burnaby Branch		2020-12-09 15:34:00	Adopted Altered	H	American	Grey	Female	2020-05-27	2	6
511074	Rabbit	ACO Impound	2020-05-26 20:52:00	Burnaby Branch		2020-12-09 15:34:00	Adopted Altered	H	American	Grey	Female	2020-05-27	2	6
511073	Rabbit	ACO Impound	2020-05-26 20:52:00	Burnaby Branch		2021-01-05 15:22:00	Adopted Altered	H	American	Grey	Female	2020-05-27	2	6
511149	Rabbit	ACO Impound	2020-05-26 20:52:00	Burnaby Branch		2020-09-11 14:22:00	Adopted Unaltered	H	American	Grey	Female	2020-05-27	2	6
511068	Rabbit	ACO Impound	2020-05-26 20:52:00	Burnaby Branch		2020-09-18 17:57:00	Adopted Altered	H	American	Grey	Male	2020-05-27	2	6
511070	Rabbit	ACO Impound	2020-05-26 20:52:00	Burnaby Branch		2020-12-10 10:59:00	Adopted Altered	H	American	Grey	Female	2020-05-27	2	6
511071	Rabbit	ACO Impound	2020-05-26 20:52:00	Burnaby Branch		2020-12-10 10:59:00	Adopted Altered	H	American	Grey	Female	2020-05-27	2	6
511072	Rabbit	ACO Impound	2020-05-26 20:52:00	Burnaby Branch		2020-09-19 09:36:00	Adopted Altered	H	American	Grey	Male	2020-05-27	2	6
532506	Rabbit	Stray	2021-07-22 14:03:00	Abbotsford Branch		2021-08-19 12:48:00	Unassisted Death - In Foster	TR	Dutch	White	Male	2020-07-22	1	0
528244	Rabbit	Returns	2021-10-19 13:03:00	Tri-Cities Education & Adoption Centre		2021-10-20 15:46:00	Euthanized by Offsite Vet	UU	American	Black	Female	2020-12-10	0	10
519118	Rabbit	Humane Officer Seized	2020-10-25 11:34:00	Quesnel & District Branch		2020-12-01 10:17:00	Adopted Altered	TR	Lionhead	Brown	Male	2019-10-25	3	1
519120	Rabbit	Humane Officer Seized	2020-10-25 11:34:00	Quesnel & District Branch		2020-12-18 14:33:00	Adopted Altered	TR	Dutch	Black	Female	2020-01-26	2	10
519122	Rabbit	Humane Officer Seized	2020-10-25 11:34:00	Quesnel & District Branch		2020-12-29 13:21:00	Adopted Altered	TR	Angora	White	Female	2020-01-26	2	10
519121	Rabbit	Humane Officer Seized	2020-10-25 11:34:00	Quesnel & District Branch		2020-12-29 15:27:00	Adopted Altered	TR	Jersey Wooly	Black	Male	2020-01-26	2	10
539340	Rabbit	Stray	2021-11-21 11:21:00	East Kootenay Branch		2022-01-07 09:25:00	Adopted Altered	H	English Spot	Brown	Male	2019-11-21	3	0
519119	Rabbit	Humane Officer Seized	2020-10-25 11:34:00	Quesnel & District Branch		2021-02-06 13:18:00	Adopted Altered	H	Lionhead	White	Female	2019-12-26	2	11
540043	Rabbit	Owner Surrender	2021-12-06 12:31:00	East Kootenay Branch	Too Many Animals	2022-01-05 14:29:00	Adopted Unaltered	H	Dwarf	Grey	Male	2021-05-06	1	7
519123	Rabbit	Humane Officer Seized	2020-10-25 11:34:00	Quesnel & District Branch		2021-03-05 14:03:00	Adopted Altered	TR	American	Orange	Female	2019-10-25	3	1
527070	Rabbit	Stray	2021-04-16 17:26:00	Vancouver Branch		2021-04-28 11:18:00	Adopted Altered	TR	Dwarf	White	Male	2020-04-16	2	8
533144	Rabbit	Owner Surrender	2021-08-04 13:47:00	Vernon & District Branch	Landlord Does Not Allow Pets	2021-12-04 13:12:00	Adopted	H	Polish	Black	Female	2018-08-04	4	4
530634	Rabbit	Owner Surrender	2021-06-21 10:10:00	Victoria Branch	No Time For Pet/Pet Is Too Much Responsibility	2021-09-07 17:23:00	Adopted Altered	H	American	Tan	Female	2021-03-21	1	8
532624	Rabbit	Stray	2021-07-24 13:01:00	Quesnel & District Branch		2022-03-10 16:24:00	Stolen	TR	Rex	White	Male	2021-05-30	1	6
532630	Rabbit	Evacuation	2021-07-24 13:28:00	Kamloops & District Branch		2022-01-23 16:04:00	Emergency Evacuation - Released	H	Rex	White	Male	2019-07-24	3	4
532631	Rabbit	Evacuation	2021-07-24 13:28:00	Kamloops & District Branch		2022-01-23 16:04:00	Emergency Evacuation - Released	H	Rex	White	Female	2019-07-24	3	4
532922	Rabbit	Stray	2021-07-30 13:59:00	Nelson Branch		2021-07-30 14:22:00	Redeemed	H	New Zealand	Brown	Female
531600	Rabbit	Stray	2021-07-07 15:27:00	Chilliwack Branch		2021-08-03 13:37:00	Adopted Altered	H	Netherland Dwarf	Brown	Female	2020-07-07	2	5
533207	Rabbit	Owner Surrender	2021-08-05 12:50:00	Sunshine Coast Branch	No Time For Pet/Pet Is Too Much Responsibility	2021-10-14 15:36:00	Euthanized by Offsite Vet	TR	Angora	White	Female	2017-08-05	4	2
539234	Rabbit	Owner Surrender	2021-11-19 12:05:00	Sunshine Coast Branch	Too Many Animals	2021-11-19 16:41:00	Euthanized by Offsite Vet	UU	Angora	Tan	Male	2017-11-19	4	0
533262	Rabbit	Evacuation	2021-08-05 18:43:00	Kamloops & District Branch		2021-08-20 16:15:00	Emergency Evacuation - Released	TR	New Zealand	Brown	Female	2021-05-29	1	6
531442	Rabbit	Stray	2021-07-05 14:10:00	Maple Ridge Branch		2021-08-06 13:53:00	Adopted Unaltered	TR	Holland Lop	Tortoiseshell	Male	2019-07-05	3	5
532730	Rabbit	Stray	2021-07-27 11:01:00	Burnaby Branch		2021-08-18 14:39:00	Adopted Altered	TR	American	White	Male	2020-11-30	2	0
533978	Rabbit	Emergency Boarding	2021-08-16 17:11:00	Vancouver Branch		2021-09-12 16:30:00	Emergency Boarding Returned To Owner	TR	Netherland Dwarf	Grey	Male	2020-08-16	2	4
532276	Rabbit	Stray	2021-07-19 10:36:00	Victoria Branch	Life Change-Human Illness/Injury/CareHome/Hospital	2021-08-18 11:07:00	Adopted Altered	H	Mini Lop	Brown	Male	2019-07-19	3	4
532277	Rabbit	Stray	2021-07-19 10:36:00	Victoria Branch	Life Change-Human Illness/Injury/CareHome/Hospital	2021-08-18 11:07:00	Adopted Altered	H	Mini Lop	Brown	Female	2019-07-19	3	4
538068	Rabbit	Stray	2021-10-27 12:41:00	Vancouver Branch		2022-03-03 16:05:00	Adopted Altered	TR	Dwarf	White	Male	2021-09-15	1	3
532209	Rabbit	Stray	2021-07-17 14:46:00	Chilliwack Branch		2021-08-26 10:58:00	Adopted Altered	TR	American	Tan	Male	2019-07-17	3	5
531197	Rabbit	Owner Surrender	2021-06-30 16:03:00	Abbotsford Branch	Allergies - Person Has Allergies To Pet	2021-08-28 15:00:00	Adopted Altered	TR	Dutch	Tan	Male	2021-04-23	1	7
531198	Rabbit	Owner Surrender	2021-06-30 16:03:00	Abbotsford Branch	Allergies - Person Has Allergies To Pet	2021-08-28 15:00:00	Adopted Altered	TR	Dutch	Silver	Female	2021-04-23	1	7
532822	Rabbit	Owner Surrender	2021-07-28 15:21:00	Kelowna Branch	Too Many Animals	2021-09-01 16:24:00	Adopted Altered	H	Lop Eared	Orange	Male	2021-03-04	1	9
534946	Rabbit	Stray	2021-09-02 11:11:00	Williams Lake & District Branch		2021-09-07 12:31:00	Euthanized	UU	Mini Rex	Blue Tortoiseshell	Female	2020-09-02	1	0
532819	Rabbit	Owner Surrender	2021-07-28 15:21:00	Kelowna Branch	Too Many Animals	2021-09-04 15:49:00	Adopted Altered	H	Rex	Orange	Male	2021-03-04	1	9
534480	Rabbit	Stray	2021-08-25 12:54:00	Abbotsford Branch		2021-09-05 12:48:00	Adopted Altered	H	Dutch	Black	Unknown	2019-08-25	3	3
532820	Rabbit	Owner Surrender	2021-07-28 15:21:00	Kelowna Branch	Too Many Animals	2021-09-05 13:16:00	Adopted Altered	H	Lop Eared	Orange	Male	2021-03-10	1	9
532696	Rabbit	Stray	2021-07-26 13:25:00	Burnaby Branch		2022-02-16 11:13:00	Adopted Altered	H	Rex	Brown	Female	2019-07-30	3	4
532821	Rabbit	Owner Surrender	2021-07-28 15:21:00	Kelowna Branch	Too Many Animals	2021-09-11 15:35:00	Adopted	H	Rex	White	Male	2021-03-04	1	9
530972	Rabbit	Stray	2021-06-27 11:09:00	West Vancouver Branch		2021-09-12 15:17:00	Adopted Altered	H	Rex	Red	Female	2019-07-09	3	5
534514	Rabbit	Stray	2021-08-26 12:05:00	Vernon & District Branch		2021-09-18 15:03:00	Adopted Altered	TR	Holland Lop	White	Female	2019-08-26	3	3
535923	Rabbit	Owner Surrender	2021-09-20 14:32:00	Vernon & District Branch	Too Many Animals	2021-10-20 09:39:00	Unassisted Death	TR	Polish	White	Male	2021-03-20	0	7
533380	Rabbit	Owner Surrender	2021-08-07 10:29:00	Campbell River Branch	No Time For Pet/Pet Is Too Much Responsibility	2021-09-23 16:01:00	Adopted Altered	H	American	Brown	Female	2019-08-07	3	4
525016	Rabbit	Returns	2021-05-13 15:38:00	Powell River & District Branch		2021-05-25 16:01:00	Adopted Altered	H	Rex	White	Female	2018-03-04	4	9
525477	Rabbit	Returns	2021-05-13 15:39:00	Powell River & District Branch		2021-05-25 16:01:00	Adopted Altered	H	Holland Lop	Black	Female	2018-03-12	4	9
533391	Rabbit	Stray	2021-08-07 11:37:00	Vancouver Branch		2021-10-05 16:30:00	Adopted Altered	H	Holland Lop	Grey	Male	2021-01-10	1	11
533392	Rabbit	Stray	2021-08-07 11:37:00	Vancouver Branch		2021-10-05 16:30:00	Adopted Altered	H	Holland Lop	Grey	Male	2021-01-10	1	11
535554	Rabbit	Stray	2021-09-13 14:07:00	Burnaby Branch		2021-10-13 17:19:00	Adopted Altered	TR	Harlequin	Brown	Male	2016-09-14	6	3
535671	Rabbit	Stray	2021-09-15 10:16:00	Kamloops & District Branch		2021-10-09 15:48:00	Adopted	TR	American Fuzzy Lop	White	Female	2017-08-07	5	4
537101	Rabbit	Emergency Boarding	2021-10-10 14:19:00	Burnaby Branch		2021-10-24 13:11:00	Redeemed	H	American	White	Female	2019-07-13	3	5
534936	Rabbit	Stray	2021-09-02 10:14:00	Sea To Sky Branch		2021-10-20 09:59:00	Adopted Altered	H	American	Dark Grey	Female	2020-09-02	2	3
531182	Rabbit	Owner Surrender	2021-06-30 13:50:00	Sunshine Coast Branch	No Time For Pet/Pet Is Too Much Responsibility	2021-10-17 15:11:00	Adopted Altered	TR	Flemish Giant	Chinchilla/Silver Agouti	Female	2018-06-30	4	5
537510	Rabbit	Stray	2021-10-17 15:52:00	Abbotsford Branch		2021-10-18 10:22:00	Unassisted Death - In Transit		New Zealand	White		2021-10-11	0	0
533978	Rabbit	Owner Surrender	2021-10-01 15:10:00	Vancouver Branch	Moving/Evicted - Cant Take Pet Where Owner Going	2021-10-20 16:20:00	Adopted Altered	H	Netherland Dwarf	Grey	Male	2020-08-16	2	4
532710	Rabbit	Stray	2021-07-26 15:16:00	Burnaby Branch		2021-10-21 14:33:00	Adopted Altered	TR	Rex	Chocolate	Female	2020-09-27	2	2
537798	Rabbit	Euthanasia Request	2021-10-21 15:21:00	Kamloops & District Branch		2021-10-21 15:30:00	Euthanized by Offsite Vet	UU	Mini Rex	Black	Male	2012-10-21	9	0
536760	Rabbit	Returns	2021-11-06 13:08:00	Victoria Branch		2021-11-16 17:03:00	Unassisted Death - In Transit	H	Holland Lop	Brown	Male	2021-02-04	0	9
519115	Rabbit	Humane Officer Seized	2020-10-25 11:34:00	Quesnel & District Branch		2020-12-29 12:05:00	Adopted Altered	TR	Holland Lop	Grey	Male	2019-12-26	2	11
535921	Rabbit	Owner Surrender	2021-09-20 14:32:00	Vernon & District Branch	Too Many Animals	2021-10-29 12:14:00	Adopted Altered	TR	Polish	Agouti	Male	2021-03-20	1	8
535062	Rabbit	Owner Surrender	2021-09-03 16:35:00	Maple Ridge Branch	Life Change-Human Illness/Injury/CareHome/Hospital	2021-10-30 15:10:00	Adopted Altered	H	Mini Rex	Brown	Female	2020-05-03	2	7
535063	Rabbit	Owner Surrender	2021-09-03 16:35:00	Maple Ridge Branch	Life Change-Human Illness/Injury/CareHome/Hospital	2021-10-30 15:10:00	Adopted Altered	H	Dutch	White	Male	2020-09-03	2	3
532313	Rabbit	Stray	2021-07-19 16:01:00	Victoria Branch		2021-10-31 13:04:00	Adopted Altered	TR	American	Grey	Male	2021-06-19	1	5
537967	Rabbit	Owner Surrender	2021-10-25 14:55:00	Sunshine Coast Branch	Moving/Evicted - Cant Take Pet Where Owner Going	2021-11-03 12:36:00	Adopted Unaltered	TR	Holland Lop	White	Male	2019-10-25	3	1
533143	Rabbit	Owner Surrender	2021-08-04 13:47:00	Vernon & District Branch	Landlord Does Not Allow Pets	2021-11-05 12:18:00	Adopted Altered	H	Rex	White	Female	2019-02-04	3	10
504179	Rabbit	Owner Surrender	2019-12-24 14:31:00	Kamloops & District Branch	Feral/Free Roaming - Living on Person’s Property	2019-12-27 16:44:00	Euthanized by Offsite Vet	UU	Lop Eared	Agouti	Male	2011-12-25	8	0
538960	Rabbit	Owner Surrender	2021-11-13 13:42:00	Vancouver Branch	Home - Children Not Ready/Not Good With Pet	2022-03-19 14:34:00	Adopted Altered	TR	Holland Lop	Black	Female	2020-11-13	2	1
536623	Rabbit	Stray	2021-10-01 16:18:00	South Peace Branch		2021-12-06 11:55:00	Adopted Unaltered	H	American Sable	White	Female	2020-10-01	2	2
538947	Rabbit	Owner Surrender	2021-11-13 10:59:00	Victoria Branch	Too Many Animals	2022-01-07 11:20:00	Adopted Altered	H	Dwarf	White	Male	2018-11-13	4	1
537838	Rabbit	Owner Surrender	2021-10-22 12:08:00	Shuswap Branch	No Time For Pet/Pet Is Too Much Responsibility	2021-12-02 13:55:00	Adopted Altered	H	Mini Rex	Grey	Female	2021-03-22	1	8
537837	Rabbit	Owner Surrender	2021-10-22 12:08:00	Shuswap Branch	No Time For Pet/Pet Is Too Much Responsibility	2021-12-02 13:55:00	Adopted Altered	H	Mini Rex	Black	Female	2021-03-22	1	8
537224	Rabbit	Humane Officer Seized	2021-10-12 14:46:00	Chilliwack Branch		2022-11-04 15:39:00	Euthanized by Offsite Vet	UU	Dutch	Brown	Female	2021-10-08	1	0
537410	Rabbit	Owner Surrender	2021-10-15 15:32:00	Kelowna Branch	Home - Other Pets Aggressive To Him/Her	2021-12-03 13:50:00	Adopted Altered	H	English Spot	White	Female	2021-02-15	1	10
540555	Rabbit	Stray	2021-12-17 13:02:00	Sea To Sky Branch		2021-12-18 15:30:00	Redeemed	H	Lionhead	Tan	Male	2020-12-17	2	0
533928	Rabbit	Returns	2021-11-26 11:10:00	Burnaby Branch		2021-12-22 13:20:00	Adopted Altered	H	Rex	Black	Male	2021-08-14	1	4
539235	Rabbit	Owner Surrender	2021-11-19 12:05:00	Sunshine Coast Branch	Too Many Animals	2022-01-19 14:08:00	Adopted Unaltered	TR	Angora	Ruby Eyed White	Male	2017-11-20	5	0
539236	Rabbit	Owner Surrender	2021-11-19 12:05:00	Sunshine Coast Branch	Too Many Animals	2022-01-19 14:08:00	Adopted Unaltered	TR	Angora	Pointed White/Himi	Male	2017-11-20	5	0
538013	Rabbit	Owner Surrender	2021-10-26 13:49:00	Vancouver Branch	Life Change- Jail/Treatment Centre/Transition Home	2022-02-02 11:28:00	Adopted Altered	TR	New Zealand	Black	Female	2020-09-02	2	3
540809	Rabbit	Evacuation	2021-12-23 10:51:00	Maple Ridge Branch		2022-01-21 15:21:00	Emergency Evacuation - Released	H	Lionhead	Tan	Male	2020-12-23	1	11
540811	Rabbit	Evacuation	2021-12-23 10:51:00	Maple Ridge Branch		2022-01-21 15:21:00	Emergency Evacuation - Released	H	Lionhead	White	Female	2020-06-23	2	5
540810	Rabbit	Evacuation	2021-12-23 10:51:00	Maple Ridge Branch		2022-01-21 15:21:00	Emergency Evacuation - Released	H	Lionhead	Tan	Female	2020-06-23	2	5
540812	Rabbit	Evacuation	2021-12-23 10:51:00	Maple Ridge Branch		2022-01-21 15:22:00	Emergency Evacuation - Released	H	Lionhead	Brown	Female	2020-06-23	2	5
540808	Rabbit	Evacuation	2021-12-23 10:51:00	Maple Ridge Branch		2022-01-21 15:21:00	Emergency Evacuation - Released	H	Lionhead	Brown	Male	2020-06-23	2	5
540666	Rabbit	Owner Surrender	2021-12-19 14:15:00	Abbotsford Branch	Moving/Evicted - Cant Afford Pet Friendly Housing	2022-01-23 12:27:00	Adopted Altered	H	Holland Lop	Tan	Female	2020-12-19	1	11
536111	Rabbit	Stray	2021-09-23 16:23:00	South Okanagan/Similkameen Branch		2022-01-29 12:25:00	Adopted Altered	TR	Dwarf	Black	Female	2021-08-13	1	4
540291	Rabbit	Stray	2021-12-11 13:09:00	South Okanagan/Similkameen Branch		2022-01-29 15:07:00	Adopted Altered	TR	Rex	Tan	Male	2020-12-11	2	0
539955	Rabbit	Stray	2021-12-03 14:35:00	Sunshine Coast Branch		2022-01-31 12:10:00	Adopted Altered	H	Dutch	White	Male	2021-04-03	1	8
538420	Rabbit	Owner Surrender	2021-11-03 10:23:00	Victoria Branch	Behaviour - Growls/Lunges/Claws/Hisses At People	2022-02-01 13:44:00	Adopted Altered	H	Silver Fox	Dark Grey	Male	2021-04-03	1	8
540290	Rabbit	Stray	2021-12-11 13:09:00	South Okanagan/Similkameen Branch		2022-02-01 14:19:00	Adopted Altered	H	Mini Lop	Brown Brindle	Male	2020-12-11	2	0
511069	Rabbit	ACO Impound	2020-05-26 20:52:00	Burnaby Branch		2020-06-05 11:10:00	Unassisted Death	UU	American	Grey	Unknown	2020-05-27	0	0
540613	Rabbit	Humane Officer	2021-12-18 14:38:00	Burnaby Branch		2022-02-04 13:50:00	Redeemed	TR	American	White	Female	2018-12-18	4	0
540221	Rabbit	Owner Surrender	2021-12-10 09:24:00	Kelowna Branch	Cant Afford Vet Expenses for Procedure/Illness	2022-02-13 10:54:00	Adopted Altered	TM	Lop Eared	Black	Female	2020-12-10	2	0
538991	Rabbit	Stray	2021-11-15 09:38:00	West Vancouver Branch		2022-03-03 16:09:00	Adopted Altered	TR	American	Brown	Female	2021-02-10	1	10
540032	Rabbit	Stray	2021-12-05 14:13:00	Sunshine Coast Branch		2022-02-20 13:03:00	Adopted Altered	H	Dutch	Black	Female	2021-06-05	1	6
539954	Rabbit	Stray	2021-12-03 14:35:00	Sunshine Coast Branch		2022-02-20 13:03:00	Adopted Altered	H	Dutch	White	Male	2021-06-03	1	6
533145	Rabbit	Owner Surrender	2021-08-04 13:47:00	Vernon & District Branch	Landlord Does Not Allow Pets	2022-03-01 12:47:00	Adopted Altered	TR	Rex	Agouti	Female	2019-08-05	3	4
539384	Rabbit	Stray	2021-11-22 15:27:00	Maple Ridge Branch		2022-03-22 11:39:00	Adopted Altered	TR	New Zealand	Beige	Female	2019-11-22	3	0
533379	Rabbit	Owner Surrender	2021-08-07 10:29:00	Campbell River Branch	No Time For Pet/Pet Is Too Much Responsibility	2021-10-13 14:38:00	Adopted Altered	H	American	Grey	Female	2019-08-07	3	4
533046	Rabbit	Stray	2021-08-03 12:48:00	Maple Ridge Branch		2021-08-20 13:28:00	Adopted Unaltered	H	Holland Lop	Black	Female	2020-08-03	2	4
540663	Rabbit	Owner Surrender	2021-12-19 14:04:00	Abbotsford Branch	Moving/Evicted - Cant Afford Pet Friendly Housing	2022-07-03 14:24:00	Adopted Altered	H	Havana	Black	Male	2020-12-19	1	11
540665	Rabbit	Stray	2021-12-19 14:13:00	Abbotsford Branch	Moving/Evicted - Cant Take Pet Where Owner Going	2022-07-03 14:24:00	Adopted Altered	H	Dutch	White	Female	2020-12-19	1	11
537216	Rabbit	Humane Officer Seized	2021-10-12 14:46:00	Chilliwack Branch		2022-07-28 13:50:00	Adopted Altered	TR	Dutch	Tortoiseshell	Male	2021-04-12	1	8
537219	Rabbit	Humane Officer Seized	2021-10-12 14:46:00	Chilliwack Branch		2022-08-22 12:39:00	Adopted Altered	TR	Dutch	Tortoiseshell	Female	2021-04-12	1	8
533286	Rabbit	Humane Officer Surrendered	2021-08-05 08:42:00	Quesnel & District Branch		2022-09-24 13:22:00	Adopted Altered	TR	New Zealand	White	Female	2021-06-05	1	6
533282	Rabbit	Humane Officer Surrendered	2021-08-05 08:42:00	Quesnel & District Branch		2022-09-24 13:22:00	Adopted Altered	TR	New Zealand	White	Female	2021-06-05	1	6
521578	Rabbit	Owner Surrender	2020-12-09 14:42:00	Kamloops & District Branch	Life Change - New Baby/Divorce/Relation Split/etc.	2020-12-29 10:58:00	Post-operative Death	H	Rex	White	Male	2020-06-09	0	6
537206	Rabbit	Humane Officer Seized	2021-10-12 14:46:00	Chilliwack Branch		2022-11-20 10:33:00	Adopted Altered	TR	Dutch	White	Male	2021-08-30	1	3
537109	Rabbit	Stray	2021-10-11 11:22:00	Vancouver Branch		2022-11-20 12:01:00	Adopted Altered	TR	Harlequin	Grey	Female	2021-05-03	1	7
537227	Rabbit	Humane Officer Seized	2021-10-12 14:46:00	Chilliwack Branch		2022-11-25 13:14:00	Adopted Altered	TR	Dutch	Brown	Female	2021-10-08	1	2
