# Supplementary material for: Rabbit intakes and predictors of their length of stay in animal shelters in British Columbia, Canada
Source: PLoS One. 2024 Apr 24;19(4):e0300633. doi: 10.1371/journal.pone.0300633 (PMC11042706; doi:10.1371/journal.pone.0300633)
Supplement: S2 File — (XLSX) [file pone.0300633.s002.xlsx]

## Sheet: Sheet1
Animal ID	Animal Type	Total Days	Excluded Days	LOS	Age (years)	Incoming Source	Incoming Date	Incoming Region	Status Date	Outgoing Eval Cat
337423	Rabbit	28.04	0	28.04	4	Owner Surrender	2018-08-29 12:38:00	Abbotsford Branch	2018-09-26 13:37:00	H
337424	Rabbit	28.04	0	28.04	7	Owner Surrender	2018-08-29 12:37:00	Abbotsford Branch	2018-09-26 13:37:00	H
413814	Rabbit	190.06	173.86	16.2	0	Stray	2016-09-10 13:00:00	Abbotsford Branch	2017-03-19 14:33:00	H
415059	Rabbit	194.74	97.93	96.82	0	Stray	2016-09-22 16:48:00	Abbotsford Branch	2017-04-05 10:40:00	H
415918	Rabbit	161.1	34.07	127.03	1	Stray	2016-10-01 12:44:00	Abbotsford Branch	2017-03-11 15:11:00	H
417152	Rabbit	94.95	0	94.95	0	Stray	2016-10-15 15:59:00	Abbotsford Branch	2017-01-18 14:41:00	H
421732	Rabbit	79.14	44.01	35.13		Stray	2016-12-16 10:59:00	Abbotsford Branch	2017-03-05 14:20:00	TM
422964	Rabbit	35.97	0	35.97	0	Owner Surrender	2017-01-05 16:18:00	Abbotsford Branch	2017-02-10 15:35:00	H
422965	Rabbit	96.09	26.11	69.98	0	Owner Surrender	2017-01-05 16:18:00	Abbotsford Branch	2017-04-11 18:22:00	H
423051	Rabbit	189.95	0	189.95	1	Owner Surrender	2017-01-06 15:26:00	Abbotsford Branch	2017-07-15 14:09:00	H
423052	Rabbit	189.95	0	189.95		Owner Surrender	2017-01-06 15:26:00	Abbotsford Branch	2017-07-15 14:09:00	H
423656	Rabbit	28.13	0	28.13	1	Stray	2017-01-15 12:04:00	Abbotsford Branch	2017-02-12 15:05:00	H
424230	Rabbit	33.89	0	33.89	1	Stray	2017-01-23 15:11:00	Abbotsford Branch	2017-02-26 12:26:00	H
425965	Rabbit	8.07	0	8.07	1	Stray	2017-02-17 14:15:00	Abbotsford Branch	2017-02-25 15:53:00	H
425966	Rabbit	13.02	0	13.02	1	Stray	2017-02-17 14:15:00	Abbotsford Branch	2017-03-02 14:44:00	H
426873	Rabbit	57.99	0	57.99	0	Owner Surrender	2017-03-02 15:58:00	Abbotsford Branch	2017-04-29 15:49:00	H
426874	Rabbit	57.99	0	57.99	0	Owner Surrender	2017-03-02 15:58:00	Abbotsford Branch	2017-04-29 15:49:00	H
427041	Rabbit	34.08	0	34.08	3	Owner Surrender	2017-03-04 14:21:00	Abbotsford Branch	2017-04-07 16:17:00	H
428052	Rabbit	36.03	0	36.03	1	Stray	2017-03-17 15:21:00	Abbotsford Branch	2017-04-22 16:06:00	H
430541	Rabbit	10.08	0	10.08	4	Owner Surrender	2017-04-20 14:23:00	Abbotsford Branch	2017-04-30 16:18:00	H
430542	Rabbit	10.08	0	10.08	4	Owner Surrender	2017-04-20 14:23:00	Abbotsford Branch	2017-04-30 16:18:00	H
431880	Rabbit	31.96	0	31.96		Stray	2017-05-05 16:13:00	Abbotsford Branch	2017-06-06 15:15:00	H
432212	Rabbit	128.08	61.9	66.18	2	Emergency Boarding	2019-02-08 13:10:00	Abbotsford Branch	2019-06-16 15:06:00	H
432213	Rabbit	128.08	61.9	66.18	2	Emergency Boarding	2019-02-08 13:14:00	Abbotsford Branch	2019-06-16 15:06:00	H
432226	Rabbit	519.09	0	519.09	2	Owner Surrender	2017-05-10 14:58:00	Abbotsford Branch	2018-10-11 17:09:00	TR
432227	Rabbit	519.09	0	519.09	2	Owner Surrender	2017-05-10 14:58:00	Abbotsford Branch	2018-10-11 17:09:00	TR
433350	Rabbit	17.11	9.21	7.9	5	Stray	2017-05-23 14:15:00	Abbotsford Branch	2017-06-09 16:56:00	TR
434042	Rabbit	6.88	0	6.88	4	Owner Surrender	2017-05-31 15:27:00	Abbotsford Branch	2017-06-07 12:38:00	H
434247	Rabbit	111.28	107.14	4.14	0	Stray	2017-06-03 09:16:00	Abbotsford Branch	2017-09-22 16:01:00	TR
434955	Rabbit	103.16	5.06	98.11	0	Owner Surrender	2017-06-10 13:38:00	Abbotsford Branch	2017-09-21 17:33:00	H
435010	Rabbit	18.14	11.13	7.01	0	Owner Surrender	2017-06-11 13:22:00	Abbotsford Branch	2017-06-29 16:39:00	H
435013	Rabbit	18.14	11.13	7.01	1	Owner Surrender	2017-06-11 13:22:00	Abbotsford Branch	2017-06-29 16:39:00	H
435666	Rabbit	12.91	12.88	0.04	1	Stray	2017-06-17 15:35:00	Abbotsford Branch	2017-06-30 13:30:00	H
436086	Rabbit	13.08	0	13.08	0	Owner Surrender	2017-06-22 10:46:00	Abbotsford Branch	2017-07-05 12:47:00	H
437095	Rabbit	58.06	0	58.06	1	Stray	2017-07-05 14:47:00	Abbotsford Branch	2017-09-01 16:15:00	H
440239	Rabbit	11.04	10.95	0.09	4	Stray	2017-08-11 13:19:00	Abbotsford Branch	2017-08-22 14:12:00	H
440922	Rabbit	59.83	59	0.83	2	Owner Surrender	2017-08-19 15:31:00	Abbotsford Branch	2017-10-18 11:26:00	TR
442533	Rabbit	7.02	0	7.02	1	Owner Surrender	2017-09-05 13:26:00	Abbotsford Branch	2017-09-12 13:57:00	H
442799	Rabbit	19.12	0	19.12	2	Owner Surrender	2017-09-08 12:58:00	Abbotsford Branch	2017-09-27 15:51:00	H
443104	Rabbit	2.84	0	2.84	3	Stray	2017-09-12 12:38:00	Abbotsford Branch	2017-09-15 08:53:00	UU
443326	Rabbit	117.03	82.03	34.99	0	Stray	2017-09-13 15:27:00	Abbotsford Branch	2018-01-08 16:05:00	TR
443476	Rabbit	92.13	0	92.13	1	Owner Surrender	2017-09-15 13:02:00	Abbotsford Branch	2017-12-16 16:03:00	H
443478	Rabbit	9.83	0	9.83	0	Owner Surrender	2017-09-15 13:02:00	Abbotsford Branch	2017-09-25 09:00:00	UU
443479	Rabbit	194.01	192.18	1.83	0	Owner Surrender	2017-09-15 13:02:00	Abbotsford Branch	2018-03-28 13:14:00	TR
444468	Rabbit	16.98	0	16.98	0	Owner Surrender	2017-09-27 13:44:00	Abbotsford Branch	2017-10-14 13:12:00	H
446019	Rabbit	147.05	0	147.05	3	Stray	2017-10-14 14:04:00	Abbotsford Branch	2018-03-10 15:11:00	TR
447244	Rabbit	119.03	0	119.03	0	Stray	2017-10-28 12:53:00	Abbotsford Branch	2018-02-24 13:43:00	TR
447246	Rabbit	317.12	13.97	303.15	1	Stray	2017-10-28 12:53:00	Abbotsford Branch	2018-09-10 15:51:00	TR
447701	Rabbit	28.19	5.99	22.19	0	Stray	2017-11-02 12:10:00	Abbotsford Branch	2017-11-30 16:38:00	H
447702	Rabbit	37.02	5.99	31.02	0	Stray	2017-11-02 12:10:00	Abbotsford Branch	2017-12-09 12:36:00	H
447703	Rabbit	35.02	7.89	27.13	0	Stray	2017-11-02 12:10:00	Abbotsford Branch	2017-12-07 12:39:00	H
448018	Rabbit	45.98	0	45.98	2	Owner Surrender	2017-11-06 15:40:00	Abbotsford Branch	2017-12-22 15:17:00	TR
448319	Rabbit	19.93	0	19.93	1	Stray	2017-11-10 12:43:00	Abbotsford Branch	2017-11-30 11:02:00	H
448706	Rabbit	3.79	0	3.79	1	Owner Surrender	2017-11-16 14:58:00	Abbotsford Branch	2017-11-20 09:58:00	TM
449969	Rabbit	0.11	0	0.11	1	Owner Surrender	2017-12-05 12:31:00	Abbotsford Branch	2017-12-05 15:08:00	TR
451823	Rabbit	10.88	0	10.88	2	Owner Surrender	2018-01-06 15:21:00	Abbotsford Branch	2018-01-17 12:34:00	H
451824	Rabbit	10.88	0	10.88	2	Owner Surrender	2018-01-06 15:21:00	Abbotsford Branch	2018-01-17 12:35:00	H
451945	Rabbit	0.01	0	0.01	0	Owner Surrender	2018-01-09 12:39:00	Abbotsford Branch	2018-01-09 12:47:00	TM
452440	Rabbit	14.01	0	14.01	0	Owner Surrender	2018-01-13 14:47:00	Abbotsford Branch	2018-01-27 15:04:00	H
452448	Rabbit	30.95	0	30.95	1	Stray	2018-01-13 15:28:00	Abbotsford Branch	2018-02-13 14:20:00	H
452953	Rabbit	67.81	24.82	42.99	0	Stray	2018-01-19 16:32:00	Abbotsford Branch	2018-03-28 11:55:00	H
454578	Rabbit	24.14	0	24.14	3	Owner Surrender	2018-02-14 12:39:00	Abbotsford Branch	2018-03-10 16:04:00	H
454579	Rabbit	24.14	0	24.14	3	Owner Surrender	2018-02-14 12:39:00	Abbotsford Branch	2018-03-10 16:04:00	H
456689	Rabbit	14.87	0	14.87	8	Owner Surrender	2018-03-13 15:49:00	Abbotsford Branch	2018-03-28 12:35:00	H
456690	Rabbit	38.89	0	38.89	3	Owner Surrender	2018-03-13 15:49:00	Abbotsford Branch	2018-04-21 13:10:00	H
456695	Rabbit	29.91	0	29.91	1	Owner Surrender	2018-03-13 16:06:00	Abbotsford Branch	2018-04-12 14:00:00	UU
456723	Rabbit	0	0	0	0	Stray	2018-03-14 10:51:00	Abbotsford Branch	2018-03-14 10:54:00	TM
458452	Rabbit	2.1	0	2.1	0	Owner Surrender	2018-04-10 11:26:00	Abbotsford Branch	2018-04-12 13:50:00	UU
463185	Rabbit	37.93	12.86	25.07	1	Stray	2018-06-10 12:52:00	Abbotsford Branch	2018-07-18 11:06:00	H
463618	Rabbit	22.93	0	22.93	2	Owner Surrender	2018-06-14 14:23:00	Abbotsford Branch	2018-07-07 12:47:00	TR
465153	Rabbit	23.98	0	23.98	2	Owner Surrender	2018-07-04 15:09:00	Abbotsford Branch	2018-07-28 14:41:00	H
466030	Rabbit	33.01	0	33.01	0	Owner Surrender	2018-07-15 12:53:00	Abbotsford Branch	2018-08-17 13:07:00	H
466031	Rabbit	129.98	37.08	92.9	0	Owner Surrender	2018-07-15 12:53:00	Abbotsford Branch	2018-11-22 12:25:00	H
466032	Rabbit	129.98	37.08	92.9	0	Owner Surrender	2018-07-15 12:53:00	Abbotsford Branch	2018-11-22 12:25:00	H
467038	Rabbit	22.08	0	22.08	1	Stray	2018-07-27 12:39:00	Abbotsford Branch	2018-08-18 14:39:00	H
469259	Rabbit	27.05	0	27.05	3	Stray	2018-08-22 13:22:00	Abbotsford Branch	2018-09-18 14:30:00	H
472289	Rabbit	114.03	84.99	29.05	0	Owner Surrender	2018-09-28 14:27:00	Abbotsford Branch	2019-01-20 15:17:00	H
472290	Rabbit	155	42.03	112.96	0	Owner Surrender	2018-09-28 14:27:00	Abbotsford Branch	2019-03-02 14:26:00	H
472291	Rabbit	155	42.04	112.96	0	Owner Surrender	2018-09-28 14:27:00	Abbotsford Branch	2019-03-02 14:26:00	H
472292	Rabbit	60.07	2.09	57.98	0	Owner Surrender	2018-09-28 14:27:00	Abbotsford Branch	2018-11-27 16:09:00	H
472293	Rabbit	60.07	2.09	57.98	0	Owner Surrender	2018-09-28 14:27:00	Abbotsford Branch	2018-11-27 16:09:00	H
473991	Rabbit	2.89	0	2.89	1	Humane Officer Surrendered	2018-10-23 12:57:00	Abbotsford Branch	2018-10-26 10:20:00	UU
474988	Rabbit	46.04	0	46.04	0	Owner Surrender	2018-11-06 12:01:00	Abbotsford Branch	2018-12-22 12:54:00	TR
476348	Rabbit	33.12	0	33.12	2	Stray	2018-11-28 11:13:00	Abbotsford Branch	2018-12-31 14:12:00	H
476367	Rabbit	197.1	110.07	87.03	0	Stray	2018-11-28 13:13:00	Abbotsford Branch	2019-06-13 15:40:00	H
476368	Rabbit	94.11	78.23	15.89	0	Stray	2018-11-28 13:13:00	Abbotsford Branch	2019-03-02 15:58:00	H
476369	Rabbit	226.92	196.91	30	0	Stray	2018-11-28 13:13:00	Abbotsford Branch	2019-07-13 11:12:00	H
476370	Rabbit	120.06	40.97	79.09	0	Stray	2018-11-28 13:13:00	Abbotsford Branch	2019-03-28 14:44:00	H
476371	Rabbit	146.02	81.09	64.92	0	Stray	2018-11-28 13:13:00	Abbotsford Branch	2019-04-23 13:38:00	H
476372	Rabbit	160.01	148.06	11.95	0	Stray	2018-11-28 13:13:00	Abbotsford Branch	2019-05-07 13:33:00	H
479020	Rabbit	67.05	21.77	45.28		Stray	2019-01-11 10:36:00	Abbotsford Branch	2019-03-19 11:54:00	H
480811	Rabbit	81.22	21.12	60.1	1	Humane Officer Surrendered	2019-02-06 11:53:00	Abbotsford Branch	2019-04-28 17:04:00	TR
483008	Rabbit	29	0	29	3	Stray	2019-03-14 13:24:00	Abbotsford Branch	2019-04-12 13:25:00	UU
483070	Rabbit	17.99	0	17.99	1	Stray	2019-03-15 13:01:00	Abbotsford Branch	2019-04-02 12:45:00	H
483679	Rabbit	118.04	44.86	73.18	0	Stray	2019-03-24 14:46:00	Abbotsford Branch	2019-07-20 15:44:00	H
483754	Rabbit	1.04	0	1.04	1	Stray	2019-03-25 15:23:00	Abbotsford Branch	2019-03-26 16:27:00	H
486952	Rabbit	0.95	0	0.95	4	Owner Surrender	2019-05-08 11:35:00	Abbotsford Branch	2019-05-09 10:30:00	H
488155	Rabbit	247.13	153.09	94.04	0	Stray	2018-11-28 13:13:00	Abbotsford Branch	2019-09-21 15:48:00	H
488156	Rabbit	184.03	153.1	30.93	0	Stray	2018-11-28 13:13:00	Abbotsford Branch	2019-07-20 13:22:00	H
488158	Rabbit	181.11	153.09	28.01	0	Stray	2018-11-28 13:13:00	Abbotsford Branch	2019-07-17 15:15:00	H
488160	Rabbit	247.13	153.09	94.04	0	Stray	2018-11-28 13:13:00	Abbotsford Branch	2019-09-21 15:48:00	H
488453	Rabbit	129.02	0	129.02	0	Stray	2019-05-28 11:43:00	Abbotsford Branch	2019-10-04 12:08:00	TR
488454	Rabbit	129.02	0	129.02	0	Stray	2019-05-28 11:43:00	Abbotsford Branch	2019-10-04 12:08:00	TR
489113	Rabbit	59.11	47.95	11.16	1	Stray	2019-06-05 11:08:00	Abbotsford Branch	2019-08-03 13:48:00	TR
492978	Rabbit	34.25	13.74	20.51	2	Stray	2019-07-24 09:08:00	Abbotsford Branch	2019-08-27 15:12:00	H
492979	Rabbit	0.27	0	0.27	0	Stray	2019-07-24 09:08:00	Abbotsford Branch	2019-07-24 15:37:00	TR
492980	Rabbit	0.27	0	0.27	0	Stray	2019-07-24 09:08:00	Abbotsford Branch	2019-07-24 15:35:00	TR
492981	Rabbit	0.26	0	0.26	0	Stray	2019-07-24 09:08:00	Abbotsford Branch	2019-07-24 15:29:00	TR
494019	Rabbit	99.25	79	20.25	0	Stray	2019-07-24 09:08:00	Abbotsford Branch	2019-11-14 15:25:00	H
494020	Rabbit	89.26	62.86	26.4	0	Stray	2019-07-24 09:08:00	Abbotsford Branch	2019-11-04 15:32:00	H
495487	Rabbit	5.95	5.1	0.85	0	Stray	2019-08-23 12:29:00	Abbotsford Branch	2019-08-29 11:19:00	TR
496041	Rabbit	43.02	23	20.02	2	Stray	2019-08-30 13:14:00	Abbotsford Branch	2019-10-12 13:39:00	H
496042	Rabbit	23.03	0	23.03	2	Stray	2019-08-30 13:14:00	Abbotsford Branch	2019-09-22 13:55:00	H
497985	Rabbit	18.04	0	18.04	0	Stray	2019-09-24 12:03:00	Abbotsford Branch	2019-10-12 12:55:00	TR
498951	Rabbit	48	0	48	3	Stray	2019-10-05 16:11:00	Abbotsford Branch	2019-11-22 16:18:00	TR
498974	Rabbit	1	0	1		Stray	2019-10-06 13:45:00	Abbotsford Branch	2019-10-07 13:42:00	H
499433	Rabbit	158.22	84.06	74.15	0	Owner Surrender	2019-10-12 10:38:00	Abbotsford Branch	2020-03-18 15:50:00	TR
499486	Rabbit	21.16	0	21.16	0	Owner Surrender	2019-10-13 12:39:00	Abbotsford Branch	2019-11-03 16:36:00	H
501070	Rabbit	22.94	0	22.94		Stray	2019-11-06 13:50:00	Abbotsford Branch	2019-11-29 12:24:00	H
501092	Rabbit	10.74	0	10.74	2	Stray	2019-10-27 16:31:00	Abbotsford Branch	2019-11-07 10:16:00	UU
501315	Rabbit	79.91	59.99	19.92	1	Stray	2019-11-09 14:33:00	Abbotsford Branch	2020-01-28 12:17:00	TR
502620	Rabbit	60.99	59.99	1		Stray	2019-11-28 12:32:00	Abbotsford Branch	2020-01-28 12:17:00	H
502777	Rabbit	21.11	0	21.11	0	Stray	2019-11-30 11:39:00	Abbotsford Branch	2019-12-21 14:21:00	H
502778	Rabbit	21.11	0	21.11	0	Stray	2019-11-30 11:39:00	Abbotsford Branch	2019-12-21 14:21:00	H
502795	Rabbit	27	0	27	1	Stray	2019-11-30 13:07:00	Abbotsford Branch	2019-12-27 13:05:00	H
502859	Rabbit	22.89	12.97	9.91	2	Stray	2019-12-01 15:48:00	Abbotsford Branch	2019-12-24 13:08:00	H
502859	Rabbit	9.03	0	9.03	2	Returns	2019-12-24 14:36:00	Abbotsford Branch	2020-01-02 15:15:00	H
503751	Rabbit	48.92	28.27	20.65	0	Stray	2019-12-15 14:11:00	Abbotsford Branch	2020-02-02 12:23:00	H
504289	Rabbit	14.05	0	14.05	1	Owner Surrender	2019-12-29 13:15:00	Abbotsford Branch	2020-01-12 14:31:00	TR
505633	Rabbit	50.01	33.93	16.08	3	Owner Surrender	2020-01-22 15:46:00	Abbotsford Branch	2020-03-12 16:07:00	TR
505960	Rabbit	35.91	8.03	27.87	6	Owner Surrender	2020-01-25 15:57:00	Abbotsford Branch	2020-03-01 13:44:00	H
508638	Rabbit	38.92	37.84	1.08	0	Stray	2020-03-10 15:31:00	Abbotsford Branch	2020-04-18 13:34:00	TR
508638	Rabbit	2.05	0	2.05	0	Returns	2020-04-22 12:15:00	Abbotsford Branch	2020-04-24 13:30:00	H
508638	Rabbit	6.07	0	6.07	0	Returns	2020-05-28 13:10:00	Abbotsford Branch	2020-06-03 14:54:00	H
508921	Rabbit	6.71	0	6.71	2	Stray	2020-03-16 16:25:00	Abbotsford Branch	2020-03-23 09:28:00	UU
510189	Rabbit	62.11	39.22	22.89	3	Stray	2020-05-06 12:33:00	Abbotsford Branch	2020-07-07 15:09:00	TR
513395	Rabbit	3.72	0	3.72	1	Stray	2020-07-11 15:15:00	Abbotsford Branch	2020-07-15 08:32:00	UU
513528	Rabbit	35.91	0	35.91	4	Owner Surrender	2020-07-14 15:21:00	Abbotsford Branch	2020-08-19 13:08:00	H
513529	Rabbit	33.01	0	33.01	5	Owner Surrender	2020-07-14 15:21:00	Abbotsford Branch	2020-08-16 15:33:00	TR
513530	Rabbit	2.94	0	2.94	4	Owner Surrender	2020-07-14 15:21:00	Abbotsford Branch	2020-07-17 13:54:00	H
513790	Rabbit	129.27	105.86	23.41	0	Stray	2020-07-20 09:50:00	Abbotsford Branch	2020-11-26 16:23:00	TR
514144	Rabbit	32.07	26.84	5.23	4	Owner Surrender	2020-07-25 14:22:00	Abbotsford Branch	2020-08-26 16:06:00	H
514175	Rabbit	1.87	0	1.87	2	Owner Surrender	2020-07-26 13:50:00	Abbotsford Branch	2020-07-28 10:39:00	UU
515600	Rabbit	0.01	0	0.01		Stray	2020-08-21 14:37:00	Abbotsford Branch	2020-08-21 14:49:00	UU
516278	Rabbit	157.17	75.86	81.31	0	Stray	2020-09-04 12:58:00	Abbotsford Branch	2021-02-08 17:03:00	TR
516621	Rabbit	7.04	0	7.04		Stray	2020-09-10 15:48:00	Abbotsford Branch	2020-09-17 16:47:00	UU
517126	Rabbit	36.17	34.81	1.36	0	Stray	2020-09-18 10:56:00	Abbotsford Branch	2020-10-24 15:05:00	TR
517613	Rabbit	27.24	0	27.24	4	Owner Surrender	2020-09-25 10:01:00	Abbotsford Branch	2020-10-22 15:42:00	H
519123	Rabbit	6.88	0	6.88	1	Returns	2021-03-23 16:25:00	Abbotsford Branch	2021-03-30 13:36:00	H
519123	Rabbit	7.06	0	7.06	1	Returns	2021-03-30 14:49:00	Abbotsford Branch	2021-04-06 16:17:00	H
520661	Rabbit	1.87	0	1.87	4	Returns	2021-03-30 13:02:00	Abbotsford Branch	2021-04-01 09:51:00	H
526003	Rabbit	13.99	0	13.99	1	Owner Surrender	2021-03-23 15:45:00	Abbotsford Branch	2021-04-06 15:37:00	TR
526004	Rabbit	13.99	0	13.99	1	Owner Surrender	2021-03-23 15:45:00	Abbotsford Branch	2021-04-06 15:37:00	TR
527898	Rabbit	3.18	0	3.18	3	Stray	2021-05-04 12:08:00	Abbotsford Branch	2021-05-07 16:25:00	TM
529345	Rabbit	1.97	0	1.97		Euthanasia Request	2021-05-30 14:22:00	Abbotsford Branch	2021-06-01 13:36:00	TM
530546	Rabbit	38.02	0	38.02	1	Stray	2021-06-19 12:37:00	Abbotsford Branch	2021-07-27 13:02:00	TR
531197	Rabbit	58.96	19.71	39.24	0	Owner Surrender	2021-06-30 16:03:00	Abbotsford Branch	2021-08-28 15:00:00	TR
531198	Rabbit	58.96	19.71	39.24	0	Owner Surrender	2021-06-30 16:03:00	Abbotsford Branch	2021-08-28 15:00:00	TR
531283	Rabbit	3.99	0	3.99	0	Stray	2021-07-02 14:17:00	Abbotsford Branch	2021-07-06 14:07:00	UU
532506	Rabbit	27.95	3.03	24.92	1	Stray	2021-07-22 14:03:00	Abbotsford Branch	2021-08-19 12:48:00	TR
534480	Rabbit	11	0	11	2	Stray	2021-08-25 12:54:00	Abbotsford Branch	2021-09-05 12:48:00	H
538102	Rabbit	6.97	0	6.97	5	Stray	2021-10-27 14:24:00	Abbotsford Branch	2021-11-03 13:39:00	TR
385832	Rabbit	21.87	0	21.87	1	Returns	2017-04-28 16:28:00	Alberni-Clayoquot Branch	2017-05-20 13:17:00	TR
404767	Rabbit	16.91	10.86	6.05	1	Returns	2017-04-07 16:16:00	Alberni-Clayoquot Branch	2017-04-24 14:08:00	H
412317	Rabbit	170.13	0	170.13	2	Owner Surrender	2016-08-25 11:15:00	Alberni-Clayoquot Branch	2017-02-11 14:15:00	H
434382	Rabbit	13.2	0	13.2	2	Agency / Shelter	2017-06-05 11:11:00	Alberni-Clayoquot Branch	2017-06-18 16:04:00	TR
435537	Rabbit	113.91	4.11	109.8		Agency / Shelter	2017-06-16 14:03:00	Alberni-Clayoquot Branch	2017-10-08 11:54:00	H
456349	Rabbit	84.27	0	84.27	0	Agency / Shelter	2018-03-10 09:05:00	Alberni-Clayoquot Branch	2018-06-02 15:34:00	H
456350	Rabbit	174.15	0	174.15	0	Agency / Shelter	2018-03-10 09:05:00	Alberni-Clayoquot Branch	2018-08-31 12:35:00	H
459239	Rabbit	0.01	0	0.01		Agency / Shelter	2018-04-21 11:31:00	Alberni-Clayoquot Branch	2018-04-21 11:40:00	UU
473311	Rabbit	45.24	5.12	40.12	0	Stray	2018-10-13 09:56:00	Alberni-Clayoquot Branch	2018-11-27 15:46:00	H
475103	Rabbit	0.79	0	0.79		Agency / Shelter	2018-11-07 16:50:00	Alberni-Clayoquot Branch	2018-11-08 11:49:00	UU
526945	Rabbit	16.98	0	16.98	1	Agency / Shelter	2021-04-14 13:21:00	Alberni-Clayoquot Branch	2021-05-01 12:54:00	H
526946	Rabbit	16.98	0	16.98	1	Agency / Shelter	2021-04-14 13:21:00	Alberni-Clayoquot Branch	2021-05-01 12:54:00	H
529147	Rabbit	20.11	0	20.11	4	Agency / Shelter	2021-05-27 09:00:00	Alberni-Clayoquot Branch	2021-06-16 11:40:00	TR
530533	Rabbit	32.01	0	32.01	0	Owner Surrender	2021-06-19 10:56:00	Alberni-Clayoquot Branch	2021-07-21 11:07:00	H
532915	Rabbit	19.03	0	19.03	3	Stray	2021-07-30 13:11:00	Alberni-Clayoquot Branch	2021-08-18 14:00:00	H
534757	Rabbit	24.96	0	24.96	5	Agency / Shelter	2021-08-30 15:35:00	Alberni-Clayoquot Branch	2021-09-24 14:44:00	TR
537365	Rabbit	28.84	0	28.84	3	Owner Surrender	2021-10-14 14:49:00	Alberni-Clayoquot Branch	2021-11-12 10:59:00	TR
537366	Rabbit	58.88	0	58.88	3	Owner Surrender	2021-10-14 14:49:00	Alberni-Clayoquot Branch	2021-12-12 11:52:00	TR
332608	Rabbit	5.09	0	5.09	7	Owner Surrender	2020-08-21 12:49:00	Burnaby Branch	2020-08-26 15:05:00	H
410447	Rabbit	167.15	0	167.15	2	Stray	2016-08-05 12:30:00	Burnaby Branch	2017-01-19 16:02:00	H
422021	Rabbit	21.9	14.89	7	2	Owner Surrender	2016-12-20 15:49:00	Burnaby Branch	2017-01-11 13:19:00	H
423010	Rabbit	22.11	0	22.11	0	ACO Impound	2017-01-06 12:57:00	Burnaby Branch	2017-01-28 15:29:00	H
423011	Rabbit	22.11	0	22.11	0	ACO Impound	2017-01-06 12:57:00	Burnaby Branch	2017-01-28 15:29:00	H
424247	Rabbit	40.98	0	40.98	3	Owner Surrender	2017-01-23 15:49:00	Burnaby Branch	2017-03-05 15:25:00	H
425080	Rabbit	0.83	0	0.83		ACO Impound	2017-02-02 14:50:00	Burnaby Branch	2017-02-03 10:43:00	H
425081	Rabbit	0.83	0	0.83	7	ACO Impound	2017-02-02 14:50:00	Burnaby Branch	2017-02-03 10:45:00	H
427401	Rabbit	19.14	0	19.14	1	Owner Surrender	2017-03-10 11:32:00	Burnaby Branch	2017-03-29 14:56:00	H
427417	Rabbit	130.07	0	130.07	1	Stray	2017-03-10 13:51:00	Burnaby Branch	2017-07-18 15:32:00	TR
427418	Rabbit	130.07	0	130.07	1	Stray	2017-03-10 13:51:00	Burnaby Branch	2017-07-18 15:32:00	H
433247	Rabbit	46.97	27.11	19.86	5	Stray	2017-05-21 15:45:00	Burnaby Branch	2017-07-07 15:00:00	UU
434354	Rabbit	17.01	0	17.01	2	Stray	2017-06-04 16:24:00	Burnaby Branch	2017-06-21 16:40:00	H
434779	Rabbit	47.93	0	47.93	3	Humane Officer Surrendered	2017-06-09 13:41:00	Burnaby Branch	2017-07-27 12:07:00	TR
435625	Rabbit	85.94	0	85.94	2	Humane Officer Surrendered	2017-06-17 12:31:00	Burnaby Branch	2017-09-11 11:02:00	H
435626	Rabbit	3.11	0	3.11	0	Humane Officer Surrendered	2017-06-17 12:31:00	Burnaby Branch	2017-06-20 15:09:00	H
435627	Rabbit	113.14	0.01	113.13	0	Humane Officer Surrendered	2017-06-17 12:31:00	Burnaby Branch	2017-10-08 15:56:00	H
435628	Rabbit	113.14	0.01	113.13	0	Humane Officer Surrendered	2017-06-17 12:31:00	Burnaby Branch	2017-10-08 15:56:00	H
435629	Rabbit	85.94	0	85.94	0	Humane Officer Surrendered	2017-06-17 12:31:00	Burnaby Branch	2017-09-11 11:02:00	H
436330	Rabbit	5.14	0	5.14		Stray	2017-06-25 12:44:00	Burnaby Branch	2017-06-30 16:08:00	TM
436854	Rabbit	196	39.96	156.04	1	ACO Impound	2017-07-02 16:17:00	Burnaby Branch	2018-01-14 16:14:00	H
438012	Rabbit	2.16	0	2.16		Stray	2017-07-18 10:22:00	Burnaby Branch	2017-07-20 14:09:00	UU
438013	Rabbit	153.18	0	153.18		Stray	2017-07-18 10:22:00	Burnaby Branch	2017-12-18 14:45:00	H
440304	Rabbit	43.08	0	43.08	2	Stray	2017-08-12 11:00:00	Burnaby Branch	2017-09-24 12:56:00	H
441013	Rabbit	0.04	0	0.04	1	Stray	2017-08-21 09:59:00	Burnaby Branch	2017-08-21 11:02:00	UU
442975	Rabbit	61.01	0	61.01	1	Stray	2017-09-10 15:44:00	Burnaby Branch	2017-11-10 16:02:00	TM
443783	Rabbit	10.82	0	10.82	1	ACO Impound	2017-09-19 13:25:00	Burnaby Branch	2017-09-30 09:11:00	H
444742	Rabbit	90.26	0	90.26	1	Stray	2017-09-30 10:40:00	Burnaby Branch	2017-12-29 16:56:00	H
449123	Rabbit	36.11	0	36.11	2	Stray	2017-11-23 11:37:00	Burnaby Branch	2017-12-29 14:18:00	H
449214	Rabbit	30.08	0	30.08	1	Stray	2017-11-24 11:32:00	Burnaby Branch	2017-12-24 13:34:00	H
451345	Rabbit	145.96	145.05	0.91	1	Humane Officer Surrendered	2017-12-29 17:04:00	Burnaby Branch	2018-05-24 16:10:00	H
451800	Rabbit	0.18	0	0.18	7	Owner Surrender	2018-01-06 12:26:00	Burnaby Branch	2018-01-06 16:52:00	UU
452567	Rabbit	211.17	19.84	191.33	2	Stray	2018-01-16 09:17:00	Burnaby Branch	2018-08-15 13:18:00	H
464881	Rabbit	5.81	0	5.81	1	Stray	2018-06-29 16:24:00	Burnaby Branch	2018-07-05 11:48:00	H
472787	Rabbit	0.01	0	0.01		Stray	2018-10-05 11:27:00	Burnaby Branch	2018-10-05 11:40:00	H
477202	Rabbit	0.16	0	0.16	6	Owner Surrender	2018-12-09 11:03:00	Burnaby Branch	2018-12-09 14:56:00	H
479604	Rabbit	18.14	0	18.14	0	Stray	2019-01-19 13:38:00	Burnaby Branch	2019-02-06 16:54:00	H
481784	Rabbit	35.13	0	35.13		Stray	2019-02-22 11:53:00	Burnaby Branch	2019-03-29 15:06:00	H
484766	Rabbit	76.22	0	76.22	1	Owner Surrender	2019-04-09 10:57:00	Burnaby Branch	2019-06-24 16:12:00	H
484767	Rabbit	76.22	0	76.22	1	Owner Surrender	2019-04-09 10:57:00	Burnaby Branch	2019-06-24 16:12:00	H
486717	Rabbit	2.99	0	2.99	9	Stray	2019-05-05 14:59:00	Burnaby Branch	2019-05-08 14:43:00	TM
486925	Rabbit	2.49	1.95	0.54	0	ACO Impound	2019-05-08 00:40:00	Burnaby Branch	2019-05-10 12:28:00	H
490411	Rabbit	21.16	6.13	15.03	1	ACO Impound	2019-06-20 13:13:00	Burnaby Branch	2019-07-11 17:04:00	H
493322	Rabbit	24.3	11.11	13.18	0	Stray	2019-07-28 10:22:00	Burnaby Branch	2019-08-21 17:27:00	H
493399	Rabbit	160.91	131.89	29.03		ACO Impound	2019-07-29 14:23:00	Burnaby Branch	2020-01-06 12:19:00	H
494649	Rabbit	28.18	0	28.18	1	Owner Surrender	2019-08-14 11:11:00	Burnaby Branch	2019-09-11 15:28:00	H
494650	Rabbit	28.18	0	28.18	1	Owner Surrender	2019-08-14 11:11:00	Burnaby Branch	2019-09-11 15:28:00	H
495350	Rabbit	171.26	132.71	38.55	0	Owner Surrender	2019-08-22 09:14:00	Burnaby Branch	2020-02-09 15:29:00	TR
496230	Rabbit	30.96	13.05	17.9		ACO Impound	2019-09-01 13:43:00	Burnaby Branch	2019-10-02 12:40:00	H
499731	Rabbit	57.91	47.91	9.99	1	Owner Surrender	2019-10-17 15:57:00	Burnaby Branch	2019-12-14 13:41:00	H
500830	Rabbit	21.03	10.77	10.26	0	Owner Surrender	2019-11-02 10:25:00	Burnaby Branch	2019-11-23 11:07:00	TR
502214	Rabbit	14.13	0	14.13	2	Stray	2019-11-22 12:37:00	Burnaby Branch	2019-12-06 15:40:00	H
504273	Rabbit	42.22	0	42.22	2	Owner Surrender	2019-12-29 09:54:00	Burnaby Branch	2020-02-09 15:05:00	H
507236	Rabbit	45.18	0	45.18		Stray	2020-02-16 12:42:00	Burnaby Branch	2020-04-01 16:56:00	TR
507509	Rabbit	28.71	0	28.71	1	Stray	2020-02-20 17:09:00	Burnaby Branch	2020-03-20 10:09:00	H
508604	Rabbit	6.16	0	6.16	0	Stray	2020-03-10 12:20:00	Burnaby Branch	2020-03-16 16:10:00	UU
510609	Rabbit	4.07	0	4.07	1	Owner Surrender	2020-05-16 10:29:00	Burnaby Branch	2020-05-20 12:06:00	H
510911	Rabbit	2.14	0	2.14	4	Owner Surrender	2020-05-25 09:32:00	Burnaby Branch	2020-05-27 12:48:00	H
511017	Rabbit	106.8	88.05	18.75	3	ACO Impound	2020-05-26 20:52:00	Burnaby Branch	2020-09-10 16:03:00	H
511068	Rabbit	114.07	95.95	18.12	0	ACO Impound	2020-05-26 20:52:00	Burnaby Branch	2020-09-18 17:57:00	H
511070	Rabbit	196.78	176.67	20.11	0	ACO Impound	2020-05-26 20:52:00	Burnaby Branch	2020-12-10 10:59:00	H
511071	Rabbit	196.78	176.67	20.11	0	ACO Impound	2020-05-26 20:52:00	Burnaby Branch	2020-12-10 10:59:00	H
511072	Rabbit	114.72	91.12	23.61	0	ACO Impound	2020-05-26 20:52:00	Burnaby Branch	2020-09-19 09:36:00	H
511073	Rabbit	222.97	206.01	16.96	0	ACO Impound	2020-05-26 20:52:00	Burnaby Branch	2021-01-05 15:22:00	H
511074	Rabbit	195.97	188.91	7.07	0	ACO Impound	2020-05-26 20:52:00	Burnaby Branch	2020-12-09 15:34:00	H
511149	Rabbit	106.92	89.19	17.73	0	ACO Impound	2020-05-26 20:52:00	Burnaby Branch	2020-09-11 14:22:00	H
511150	Rabbit	195.97	188.91	7.06	0	ACO Impound	2020-05-26 20:52:00	Burnaby Branch	2020-12-09 15:34:00	H
511195	Rabbit	13.94	0	13.94	8	Stray	2020-05-29 14:59:00	Burnaby Branch	2020-06-12 13:31:00	UU
513563	Rabbit	33.13	22.95	10.19	0	Stray	2020-07-15 12:16:00	Burnaby Branch	2020-08-17 15:26:00	H
513563	Rabbit	0.15	0	0.15	1	Owner Surrender	2021-09-02 11:26:00	Burnaby Branch	2021-09-02 15:03:00	UU
513827	Rabbit	36.07	0	36.07	4	ACO Impound	2020-07-21 11:22:00	Burnaby Branch	2020-08-26 12:59:00	UU
515982	Rabbit	19.14	5.03	14.11	3	Owner Surrender	2020-08-29 13:51:00	Burnaby Branch	2020-09-17 17:08:00	H
515982	Rabbit	43.04	0	43.04	3	Returns	2020-10-24 13:23:00	Burnaby Branch	2020-12-06 14:16:00	H
516187	Rabbit	56.09	48.09	8	2	Stray	2020-09-02 15:59:00	Burnaby Branch	2020-10-28 18:05:00	H
520661	Rabbit	70.02	12	58.02	4	Owner Surrender	2020-11-20 11:08:00	Burnaby Branch	2021-01-29 11:41:00	H
520662	Rabbit	39.13	0	39.13	4	Owner Surrender	2020-11-20 11:08:00	Burnaby Branch	2020-12-29 14:15:00	TR
523775	Rabbit	27.01	20.05	6.96		Stray	2021-02-05 15:18:00	Burnaby Branch	2021-03-04 15:37:00	H
525619	Rabbit	125.11	114.04	11.07	0	ACO Impound	2021-03-16 12:55:00	Burnaby Branch	2021-07-19 15:36:00	TR
526171	Rabbit	34.18	0	34.18		Stray	2021-03-26 12:17:00	Burnaby Branch	2021-04-29 16:31:00	H
527050	Rabbit	6.12	0	6.12	5	ACO Impound	2021-04-16 13:21:00	Burnaby Branch	2021-04-22 16:09:00	TR
527402	Rabbit	139.99	125.86	14.13	0	ACO Impound	2021-04-23 10:22:00	Burnaby Branch	2021-09-10 10:05:00	H
527817	Rabbit	17.86	11.93	5.93	0	Owner Surrender	2021-05-02 13:03:00	Burnaby Branch	2021-05-20 09:42:00	H
527818	Rabbit	17.86	11.92	5.94	0	Owner Surrender	2021-05-02 13:03:00	Burnaby Branch	2021-05-20 09:42:00	H
528169	Rabbit	51.07	0	51.07	5	Stray	2021-05-09 10:20:00	Burnaby Branch	2021-06-29 11:55:00	TR
532710	Rabbit	86.97	62.22	24.75	1	Stray	2021-07-26 15:16:00	Burnaby Branch	2021-10-21 14:33:00	TR
532730	Rabbit	22.15	11.94	10.21	0	Stray	2021-07-27 11:01:00	Burnaby Branch	2021-08-18 14:39:00	TR
533210	Rabbit	28.16	13.98	14.18	0	Stray	2021-08-05 13:04:00	Burnaby Branch	2021-09-02 16:48:00	TR
533231	Rabbit	72.9	56.93	15.97	1	Stray	2021-08-05 14:54:00	Burnaby Branch	2021-10-17 12:27:00	H
533926	Rabbit	91.16	23.88	67.28	0	Shelter Offspring	2021-08-16 10:52:00	Burnaby Branch	2021-11-15 14:38:00	H
533927	Rabbit	91.21	91.19	0.01	0	Shelter Offspring	2021-08-16 10:52:00	Burnaby Branch	2021-11-15 15:48:00	H
533930	Rabbit	91.21	91.2	0.01	0	Shelter Offspring	2021-08-16 10:52:00	Burnaby Branch	2021-11-15 15:48:00	H
535554	Rabbit	30.13	7.05	23.09	5	Stray	2021-09-13 14:07:00	Burnaby Branch	2021-10-13 17:19:00	TR
537128	Rabbit	17.22	0	17.22	4	Stray	2021-10-12 10:39:00	Burnaby Branch	2021-10-29 15:58:00	TR
537129	Rabbit	51.26	29.93	21.33	4	Stray	2021-10-12 10:39:00	Burnaby Branch	2021-12-02 16:56:00	TR
546916	Rabbit	44	36.99	7.01	0	Stray	2017-01-24 12:50:00	Burnaby Branch	2017-03-09 12:48:00	H
407794	Rabbit	50.04	0	50.04	0	Returns	2017-01-18 12:39:00	Campbell River Branch	2017-03-09 13:41:00	H
412340	Rabbit	198.04	0	198.04	2	Stray	2016-08-25 12:54:00	Campbell River Branch	2017-03-11 13:49:00	TM
419505	Rabbit	327.82	0	327.82	3	Owner Surrender	2016-11-12 16:14:00	Campbell River Branch	2017-10-06 11:54:00	TM
419506	Rabbit	327.82	0	327.82	3	Owner Surrender	2016-11-12 16:14:00	Campbell River Branch	2017-10-06 11:57:00	TM
422340	Rabbit	85.9	0	85.9	2	Stray	2016-12-27 15:32:00	Campbell River Branch	2017-03-23 13:10:00	H
422341	Rabbit	73.93	0	73.93	1	Stray	2016-12-27 15:32:00	Campbell River Branch	2017-03-11 13:49:00	TR
423426	Rabbit	20.16	0	20.16	0	Owner Surrender	2017-01-25 10:02:00	Campbell River Branch	2017-02-14 13:54:00	H
423427	Rabbit	20.16	0	20.16	0	Owner Surrender	2017-01-25 10:04:00	Campbell River Branch	2017-02-14 13:54:00	H
423428	Rabbit	14.15	0	14.15	0	Owner Surrender	2017-03-18 13:08:00	Campbell River Branch	2017-04-01 16:38:00	H
427561	Rabbit	26.01	0	26.01	0	Owner Surrender	2017-03-18 13:15:00	Campbell River Branch	2017-04-13 13:35:00	H
427562	Rabbit	26.01	0	26.01	0	Owner Surrender	2017-03-18 13:17:00	Campbell River Branch	2017-04-13 13:35:00	H
427564	Rabbit	46.05	0	46.05	0	Owner Surrender	2017-03-18 13:14:00	Campbell River Branch	2017-05-03 14:33:00	TR
430510	Rabbit	0.16	0	0.16	2	Stray	2017-04-20 12:06:00	Campbell River Branch	2017-04-20 15:50:00	H
431765	Rabbit	7.03	0	7.03	5	Stray	2017-05-04 12:07:00	Campbell River Branch	2017-05-11 12:45:00	TM
431766	Rabbit	64.17	0	64.17	4	Stray	2017-05-04 12:07:00	Campbell River Branch	2017-07-07 16:19:00	TR
446281	Rabbit	0.96	0	0.96	0	Stray	2017-10-18 12:15:00	Campbell River Branch	2017-10-19 11:13:00	TR
446282	Rabbit	31.09	26.85	4.24	0	Stray	2017-10-18 12:15:00	Campbell River Branch	2017-11-18 14:31:00	TR
449224	Rabbit	37.03	0	37.03	2	Stray	2017-11-24 12:23:00	Campbell River Branch	2017-12-31 13:03:00	TR
452679	Rabbit	30.1	21.23	8.87	0	Owner Surrender	2018-01-17 13:11:00	Campbell River Branch	2018-02-16 15:32:00	H
468028	Rabbit	8.17	0	8.17	4	Stray	2018-08-08 12:14:00	Campbell River Branch	2018-08-16 16:22:00	TM
479514	Rabbit	55.14	0	55.14	1	Stray	2019-01-18 12:53:00	Campbell River Branch	2019-03-14 16:14:00	H
480331	Rabbit	0.71	0	0.71	0	Stray	2019-01-30 15:17:00	Campbell River Branch	2019-01-31 08:15:00	TR
480536	Rabbit	47.01	0	47.01	2	Stray	2019-02-01 15:32:00	Campbell River Branch	2019-03-20 15:42:00	TR
480563	Rabbit	45.18	0	45.18	2	Stray	2019-02-02 11:11:00	Campbell River Branch	2019-03-19 15:36:00	TR
482713	Rabbit	38.93	38.91	0.01	1	Stray	2019-03-09 14:02:00	Campbell River Branch	2019-04-17 12:15:00	TR
484979	Rabbit	5.06	0	5.06	4	Stray	2019-04-11 13:04:00	Campbell River Branch	2019-04-16 14:36:00	TR
487686	Rabbit	22.12	0	22.12	1	Stray	2019-05-17 12:35:00	Campbell River Branch	2019-06-08 15:28:00	TR
489901	Rabbit	54.04	0	54.04	4	Stray	2019-06-14 12:12:00	Campbell River Branch	2019-08-07 13:10:00	TR
489902	Rabbit	69.95	0	69.95	4	Stray	2019-06-14 12:12:00	Campbell River Branch	2019-08-23 10:58:00	H
519001	Rabbit	13.21	0	13.21	1	Stray	2020-10-23 11:00:00	Campbell River Branch	2020-11-05 15:56:00	H
524532	Rabbit	47.16	0	47.16	3	Stray	2021-02-22 09:38:00	Campbell River Branch	2021-04-10 13:30:00	TR
524533	Rabbit	33.12	0	33.12	3	Stray	2021-02-22 09:38:00	Campbell River Branch	2021-03-27 12:26:00	TR
525751	Rabbit	15.96	0	15.96	0	Owner Surrender	2021-03-18 13:21:00	Campbell River Branch	2021-04-03 12:19:00	TR
527358	Rabbit	30.06	0	30.06	1	Owner Surrender	2021-04-22 11:34:00	Campbell River Branch	2021-05-22 13:02:00	TR
527473	Rabbit	27.96	0	27.96	1	Owner Surrender	2021-04-24 14:01:00	Campbell River Branch	2021-05-22 13:02:00	H
527474	Rabbit	16	0	16	1	Owner Surrender	2021-04-24 14:01:00	Campbell River Branch	2021-05-10 14:01:00	TM
533379	Rabbit	67.17	0	67.17	2	Owner Surrender	2021-08-07 10:29:00	Campbell River Branch	2021-10-13 14:38:00	H
533380	Rabbit	47.23	0	47.23	2	Owner Surrender	2021-08-07 10:29:00	Campbell River Branch	2021-09-23 16:01:00	H
413604	Rabbit	11.03	0	11.03	1	Returns	2017-07-30 13:18:00	Chilliwack Branch	2017-08-10 14:07:00	H
417836	Rabbit	82.85	0	82.85	1	Humane Officer Surrendered	2016-10-22 16:01:00	Chilliwack Branch	2017-01-13 12:19:00	TR
419381	Rabbit	184.03	46.85	137.18	0	Humane Officer Surrendered	2016-11-10 14:31:00	Chilliwack Branch	2017-05-13 15:11:00	H
419382	Rabbit	180.99	167.31	13.68	0	Humane Officer Surrendered	2016-11-10 14:31:00	Chilliwack Branch	2017-05-10 14:18:00	H
419383	Rabbit	184.03	46.85	137.18	0	Humane Officer Surrendered	2016-11-10 14:31:00	Chilliwack Branch	2017-05-13 15:11:00	H
419384	Rabbit	236.99	167.31	69.67	0	Humane Officer Surrendered	2016-11-10 14:31:00	Chilliwack Branch	2017-07-05 14:10:00	H
419385	Rabbit	135.96	128.95	7	0	Humane Officer Surrendered	2016-11-10 14:31:00	Chilliwack Branch	2017-03-26 13:27:00	H
419386	Rabbit	88.01	56.9	31.1	0	Humane Officer Surrendered	2016-11-10 14:31:00	Chilliwack Branch	2017-02-06 14:40:00	H
420461	Rabbit	74.93	0	74.93	6	Owner Surrender	2016-11-27 13:04:00	Chilliwack Branch	2017-02-10 11:19:00	TM
426575	Rabbit	0.99	0	0.99	1	Stray	2017-02-27 16:11:00	Chilliwack Branch	2017-02-28 15:54:00	H
426575	Rabbit	5.19	0	5.19	1	Stray	2017-03-09 10:43:00	Chilliwack Branch	2017-03-14 15:19:00	H
433933	Rabbit	69.02	59.07	9.95		Owner Surrender	2017-05-30 13:56:00	Chilliwack Branch	2017-08-07 14:28:00	TR
440410	Rabbit	21.95	0	21.95	1	Owner Surrender	2017-08-13 14:06:00	Chilliwack Branch	2017-09-04 12:56:00	TM
440455	Rabbit	84.07	0	84.07	1	Stray	2017-08-14 13:29:00	Chilliwack Branch	2017-11-07 14:38:00	H
441399	Rabbit	94.77	72.78	21.99	1	Owner Surrender	2017-08-24 14:14:00	Chilliwack Branch	2017-11-27 08:41:00	H
443394	Rabbit	56.2	0	56.2	1	Stray	2017-09-14 13:54:00	Chilliwack Branch	2017-11-09 18:42:00	H
443858	Rabbit	0.87	0	0.87	1	Stray	2017-09-20 12:58:00	Chilliwack Branch	2017-09-21 09:53:00	H
444316	Rabbit	29.25	0	29.25	2	Humane Officer Surrendered	2017-09-26 09:25:00	Chilliwack Branch	2017-10-25 15:31:00	H
444317	Rabbit	21.22	0	21.22	2	Humane Officer Surrendered	2017-09-26 09:25:00	Chilliwack Branch	2017-10-17 14:41:00	H
444318	Rabbit	21.22	0	21.22	0	Humane Officer Surrendered	2017-09-26 09:25:00	Chilliwack Branch	2017-10-17 14:41:00	H
444704	Rabbit	23.04	0	23.04	1	Stray	2017-09-29 14:11:00	Chilliwack Branch	2017-10-22 15:11:00	H
447156	Rabbit	14.07	0	14.07	1	Stray	2017-10-27 14:22:00	Chilliwack Branch	2017-11-10 16:03:00	H
448006	Rabbit	122.99	0	122.99	5	Owner Surrender	2017-11-06 13:46:00	Chilliwack Branch	2018-03-09 13:28:00	H
448466	Rabbit	9.01	0	9.01	2	Owner Surrender	2017-11-13 13:07:00	Chilliwack Branch	2017-11-22 13:15:00	H
448470	Rabbit	24.99	0	24.99	1	Stray	2017-11-13 13:34:00	Chilliwack Branch	2017-12-08 13:15:00	H
452003	Rabbit	125.97	77.86	48.12	1	Humane Officer Seized	2018-01-09 15:00:00	Chilliwack Branch	2018-05-15 14:23:00	TR
452004	Rabbit	125.04	77.84	47.2	1	Humane Officer Seized	2018-01-09 15:00:00	Chilliwack Branch	2018-05-14 15:55:00	TR
452005	Rabbit	152.01	77.88	74.13	1	Humane Officer Seized	2018-01-09 15:00:00	Chilliwack Branch	2018-06-10 15:15:00	TM
452005	Rabbit	41.01	0	41.01	1	Returns	2018-08-15 15:16:00	Chilliwack Branch	2018-09-25 15:24:00	TM
452006	Rabbit	144.99	77.88	67.11	1	Humane Officer Seized	2018-01-09 15:00:00	Chilliwack Branch	2018-06-03 14:49:00	TR
452007	Rabbit	146.96	77.88	69.07	1	Humane Officer Seized	2018-01-09 15:00:00	Chilliwack Branch	2018-06-05 13:58:00	TR
452008	Rabbit	110.02	77.88	32.14	1	Humane Officer Seized	2018-01-09 15:00:00	Chilliwack Branch	2018-04-29 15:26:00	TR
452008	Rabbit	2.04	0	2.04	1	Returns	2018-05-06 14:56:00	Chilliwack Branch	2018-05-08 15:57:00	TR
452009	Rabbit	119.1	77.88	41.22	1	Humane Officer Seized	2018-01-09 15:00:00	Chilliwack Branch	2018-05-08 17:26:00	UU
452012	Rabbit	116.84	71.94	44.9	1	Humane Officer Seized	2018-01-09 15:00:00	Chilliwack Branch	2018-05-06 11:05:00	TR
452013	Rabbit	177.9	166.81	11.1	1	Humane Officer Seized	2018-01-09 15:00:00	Chilliwack Branch	2018-07-06 12:41:00	TR
452014	Rabbit	73.03	72.85	0.18	1	Humane Officer Seized	2018-01-09 15:00:00	Chilliwack Branch	2018-03-23 15:46:00	TR
452016	Rabbit	86.8	75.81	10.99	2	Humane Officer Seized	2018-01-09 15:00:00	Chilliwack Branch	2018-04-06 10:16:00	UU
452017	Rabbit	150.98	75.81	75.18	2	Humane Officer Seized	2018-01-09 15:00:00	Chilliwack Branch	2018-06-09 14:37:00	TR
452018	Rabbit	150.98	75.82	75.17	2	Humane Officer Seized	2018-01-09 15:00:00	Chilliwack Branch	2018-06-09 14:37:00	TM
452044	Rabbit	146.94	77.89	69.06	1	Humane Officer Seized	2018-01-09 15:00:00	Chilliwack Branch	2018-06-05 13:37:00	TR
452936	Rabbit	130.06	71.08	58.97	0	Cruelty Case Offspring	2018-01-19 14:22:00	Chilliwack Branch	2018-05-29 15:44:00	H
464436	Rabbit	3.13	0	3.13		Stray	2018-06-25 09:57:00	Chilliwack Branch	2018-06-28 12:59:00	TR
464437	Rabbit	85.19	84.93	0.26	2	Stray	2018-06-25 09:57:00	Chilliwack Branch	2018-09-18 14:33:00	TR
474065	Rabbit	107.16	0	107.16	1	Humane Officer Surrendered	2018-10-24 13:12:00	Chilliwack Branch	2019-02-08 17:06:00	TR
474066	Rabbit	24.99	0	24.99	0	Humane Officer Surrendered	2018-10-24 13:12:00	Chilliwack Branch	2018-11-18 12:56:00	TR
474067	Rabbit	66.06	0	66.06	0	Humane Officer Surrendered	2018-10-24 13:12:00	Chilliwack Branch	2018-12-29 14:42:00	TR
474068	Rabbit	88.15	0	88.15	0	Humane Officer Surrendered	2018-10-24 13:12:00	Chilliwack Branch	2019-01-20 16:45:00	TR
474069	Rabbit	88.15	0	88.15	0	Humane Officer Surrendered	2018-10-24 13:12:00	Chilliwack Branch	2019-01-20 16:45:00	TR
474070	Rabbit	80.06	0	80.06	0	Humane Officer Surrendered	2018-10-24 13:12:00	Chilliwack Branch	2019-01-12 14:43:00	TR
474071	Rabbit	80.06	0	80.06	0	Humane Officer Surrendered	2018-10-24 13:12:00	Chilliwack Branch	2019-01-12 14:43:00	TR
474072	Rabbit	24.99	0	24.99	0	Humane Officer Surrendered	2018-10-24 13:12:00	Chilliwack Branch	2018-11-18 12:56:00	TR
474073	Rabbit	1.94	0	1.94	2	Humane Officer Surrendered	2018-10-24 13:12:00	Chilliwack Branch	2018-10-26 11:45:00	UU
474074	Rabbit	1.94	0	1.94	1	Humane Officer Surrendered	2018-10-24 13:12:00	Chilliwack Branch	2018-10-26 11:46:00	UU
478916	Rabbit	44.82	19.76	25.06	0	Humane Officer Seized	2019-01-09 16:39:00	Chilliwack Branch	2019-02-23 12:15:00	H
478917	Rabbit	36.96	19.76	17.2	0	Humane Officer Seized	2019-01-09 16:39:00	Chilliwack Branch	2019-02-15 15:39:00	TR
478918	Rabbit	59.99	19.76	40.24	0	Humane Officer Seized	2019-01-09 16:39:00	Chilliwack Branch	2019-03-10 16:29:00	TR
478919	Rabbit	39.86	19.76	20.1	0	Humane Officer Seized	2019-01-09 16:39:00	Chilliwack Branch	2019-02-18 13:16:00	TR
478920	Rabbit	51.92	19.76	32.16	0	Humane Officer Seized	2019-01-09 16:39:00	Chilliwack Branch	2019-03-02 14:37:00	TR
478920	Rabbit	42.12	0	42.12	0	Returns	2019-06-23 12:11:00	Chilliwack Branch	2019-08-04 15:01:00	H
478921	Rabbit	58.95	19.76	39.19	0	Humane Officer Seized	2019-01-09 16:39:00	Chilliwack Branch	2019-03-09 15:22:00	TR
483020	Rabbit	141.91	0	141.91	3	Owner Surrender	2019-03-14 14:54:00	Chilliwack Branch	2019-08-03 12:44:00	TR
483021	Rabbit	10.97	0	10.97	2	Owner Surrender	2019-03-14 14:54:00	Chilliwack Branch	2019-03-25 14:05:00	TR
483022	Rabbit	274.93	0	274.93	2	Owner Surrender	2019-03-14 14:54:00	Chilliwack Branch	2019-12-14 13:18:00	TR
483023	Rabbit	91.83	0	91.83	2	Owner Surrender	2019-03-14 14:54:00	Chilliwack Branch	2019-06-14 10:51:00	TR
483399	Rabbit	27.09	0	27.09	2	Stray	2019-03-21 11:50:00	Chilliwack Branch	2019-04-17 13:56:00	H
487279	Rabbit	5.07	0	5.07	2	Stray	2019-05-11 14:17:00	Chilliwack Branch	2019-05-16 15:53:00	UU
489648	Rabbit	74.78	0	74.78	2	Stray	2019-06-11 15:00:00	Chilliwack Branch	2019-08-25 09:43:00	TR
499235	Rabbit	101.98	69.78	32.2	1	Stray	2019-10-09 15:18:00	Chilliwack Branch	2020-01-19 14:54:00	H
499902	Rabbit	63	20.01	42.99	2	Stray	2019-10-20 13:06:00	Chilliwack Branch	2019-12-22 13:05:00	H
499903	Rabbit	48.02	24.89	23.13	2	Stray	2019-10-20 13:06:00	Chilliwack Branch	2019-12-07 13:34:00	H
500408	Rabbit	149.11	149.07	0.04	0	Shelter Offspring	2019-10-27 12:21:00	Chilliwack Branch	2020-03-24 15:01:00	TR
500408	Rabbit	34.08	0	34.08	1	Owner Surrender	2021-01-26 10:44:00	Chilliwack Branch	2021-03-01 12:35:00	TR
500409	Rabbit	149.11	149.07	0.04	0	Shelter Offspring	2019-10-27 12:21:00	Chilliwack Branch	2020-03-24 15:01:00	TR
500410	Rabbit	158.01	64.75	93.26	0	Shelter Offspring	2019-10-27 12:21:00	Chilliwack Branch	2020-04-02 12:31:00	TR
500411	Rabbit	158.01	64.75	93.26	0	Shelter Offspring	2019-10-27 12:21:00	Chilliwack Branch	2020-04-02 12:31:00	TR
506429	Rabbit	21.12	0	21.12	1	Owner Surrender	2020-02-02 13:27:00	Chilliwack Branch	2020-02-23 16:26:00	TM
508032	Rabbit	3.04	0.11	2.94	1	Owner Surrender	2020-03-01 12:26:00	Chilliwack Branch	2020-03-04 13:28:00	H
508386	Rabbit	9.11	9.06	0.05	1	Owner Surrender	2020-03-06 10:43:00	Chilliwack Branch	2020-03-15 13:18:00	H
508486	Rabbit	5.92	0	5.92	0	Owner Surrender	2020-03-07 14:56:00	Chilliwack Branch	2020-03-13 13:04:00	H
508487	Rabbit	4.93	0	4.93	0	Owner Surrender	2020-03-07 14:56:00	Chilliwack Branch	2020-03-12 13:09:00	H
509560	Rabbit	16.86	16.85	0.01	1	Owner Surrender	2020-04-15 14:29:00	Chilliwack Branch	2020-05-02 11:13:00	H
509563	Rabbit	11.01	8.07	2.95	0	Owner Surrender	2020-04-15 14:29:00	Chilliwack Branch	2020-04-26 14:50:00	H
509943	Rabbit	0	0	0	1	Stray	2020-04-28 16:58:00	Chilliwack Branch	2020-04-28 17:00:00	UU
515907	Rabbit	29.17	5.7	23.47	1	Stray	2020-08-28 10:10:00	Chilliwack Branch	2020-09-26 14:15:00	H
515908	Rabbit	13.04	5.7	7.34	1	Stray	2020-08-28 10:10:00	Chilliwack Branch	2020-09-10 11:01:00	H
516049	Rabbit	33.87	0	33.87	4	Stray	2020-08-31 14:22:00	Chilliwack Branch	2020-10-04 11:14:00	TR
518589	Rabbit	41.71	37.03	4.68	0	Humane Officer Surrendered	2020-10-14 18:02:00	Chilliwack Branch	2020-11-25 11:08:00	TR
519247	Rabbit	47.97	0	47.97	1	Owner Surrender	2020-10-27 15:24:00	Chilliwack Branch	2020-12-14 14:42:00	TM
519248	Rabbit	37.84	0	37.84	3	Owner Surrender	2020-10-27 15:24:00	Chilliwack Branch	2020-12-04 11:29:00	H
519249	Rabbit	37.84	0	37.84	2	Owner Surrender	2020-10-27 15:24:00	Chilliwack Branch	2020-12-04 11:29:00	H
523053	Rabbit	13.57	0.88	12.69	0	Humane Officer Surrendered	2021-01-19 21:08:00	Chilliwack Branch	2021-02-02 10:53:00	TR
523054	Rabbit	15.55	14.73	0.82	0	Humane Officer Surrendered	2021-01-19 21:12:00	Chilliwack Branch	2021-02-04 10:28:00	TR
526843	Rabbit	19.83	12.05	7.77	1	Stray	2021-04-12 14:55:00	Chilliwack Branch	2021-05-02 10:47:00	TR
526844	Rabbit	19.83	12.06	7.77	1	Stray	2021-04-12 14:55:00	Chilliwack Branch	2021-05-02 10:47:00	TR
527083	Rabbit	14.15	10.77	3.38	0	Humane Officer Surrendered	2021-04-17 11:44:00	Chilliwack Branch	2021-05-01 15:20:00	H
527084	Rabbit	13.98	10.76	3.22	0	Humane Officer Surrendered	2021-04-17 11:46:00	Chilliwack Branch	2021-05-01 11:16:00	H
527085	Rabbit	28.17	24.96	3.21	0	Humane Officer Surrendered	2021-04-17 11:48:00	Chilliwack Branch	2021-05-15 15:58:00	H
527858	Rabbit	38	25.71	12.3	1	Stray	2021-05-03 11:50:00	Chilliwack Branch	2021-06-10 11:57:00	TM
528239	Rabbit	145.06	24.33	120.73	0	Humane Officer Surrendered	2021-05-10 14:03:00	Chilliwack Branch	2021-10-02 15:30:00	TM
528240	Rabbit	1.04	0	1.04	0	Humane Officer Surrendered	2021-05-10 14:03:00	Chilliwack Branch	2021-05-11 15:00:00	UU
528241	Rabbit	145.06	24.33	120.73	0	Humane Officer Surrendered	2021-05-10 14:03:00	Chilliwack Branch	2021-10-02 15:30:00	TR
528242	Rabbit	75.96	0	75.96	0	Humane Officer Surrendered	2021-05-10 14:03:00	Chilliwack Branch	2021-07-25 13:12:00	TR
528243	Rabbit	85.01	23.2	61.81	0	Humane Officer Surrendered	2021-05-10 14:03:00	Chilliwack Branch	2021-08-03 14:19:00	TR
528244	Rabbit	124	72.08	51.91	0	Humane Officer Surrendered	2021-05-10 14:03:00	Chilliwack Branch	2021-09-11 13:57:00	TR
528245	Rabbit	0.08	0	0.08	0	Humane Officer Surrendered	2021-05-10 14:03:00	Chilliwack Branch	2021-05-10 15:54:00	UU
528844	Rabbit	61.92	15.84	46.08	0	Humane Officer Surrendered	2021-05-20 18:06:00	Chilliwack Branch	2021-07-21 16:09:00	TR
528845	Rabbit	25.87	0	25.87	0	Humane Officer Surrendered	2021-05-20 18:06:00	Chilliwack Branch	2021-06-15 14:56:00	TR
528846	Rabbit	70.81	0	70.81	1	Humane Officer Surrendered	2021-05-20 18:06:00	Chilliwack Branch	2021-07-30 13:28:00	TR
528847	Rabbit	70.81	0	70.81	0	Humane Officer Surrendered	2021-05-20 18:06:00	Chilliwack Branch	2021-07-30 13:28:00	TR
528848	Rabbit	20.75	0	20.75	0	Humane Officer Surrendered	2021-05-20 18:06:00	Chilliwack Branch	2021-06-10 12:11:00	TR
528907	Rabbit	25.12	0	25.12	0	Humane Officer Surrendered	2021-05-22 13:25:00	Chilliwack Branch	2021-06-16 16:19:00	H
528908	Rabbit	25.12	0	25.12	0	Humane Officer Surrendered	2021-05-22 13:25:00	Chilliwack Branch	2021-06-16 16:19:00	H
531600	Rabbit	26.92	6	20.92	1	Stray	2021-07-07 15:27:00	Chilliwack Branch	2021-08-03 13:37:00	H
532209	Rabbit	39.84	16.98	22.86	2	Stray	2021-07-17 14:46:00	Chilliwack Branch	2021-08-26 10:58:00	TR
537200	Rabbit	54.78	51.82	2.96	0	Humane Officer Seized	2021-10-12 14:46:00	Chilliwack Branch	2021-12-06 09:28:00	UU
537201	Rabbit	65.03	62.07	2.96	0	Humane Officer Seized	2021-10-12 14:46:00	Chilliwack Branch	2021-12-16 15:22:00	UU
537213	Rabbit	29.02	22.06	6.96	0	Humane Officer Seized	2021-10-12 14:46:00	Chilliwack Branch	2021-11-10 15:16:00	UU
537218	Rabbit	70.85	34.66	36.19	0	Humane Officer Seized	2021-10-12 14:46:00	Chilliwack Branch	2021-12-22 11:07:00	TR
537221	Rabbit	29.02	22.06	6.95	0	Humane Officer Seized	2021-10-12 14:46:00	Chilliwack Branch	2021-11-10 15:10:00	UU
397474	Rabbit	5.07	0	5.07	1	Returns	2017-07-15 14:26:00	Comox Valley & District Branch	2017-07-20 16:08:00	UU
397475	Rabbit	12.95	0	12.95	1	Returns	2017-07-15 14:27:00	Comox Valley & District Branch	2017-07-28 13:09:00	H
431710	Rabbit	7.02	0	7.02		Owner Surrender	2017-05-03 15:16:00	Comox Valley & District Branch	2017-05-10 15:47:00	H
431792	Rabbit	0.74	0	0.74		Stray	2017-05-04 15:22:00	Comox Valley & District Branch	2017-05-05 09:06:00	UU
432542	Rabbit	0.99	0	0.99		Stray	2017-05-13 09:09:00	Comox Valley & District Branch	2017-05-14 08:53:00	UU
437531	Rabbit	5.11	0	5.11	0	Stray	2017-07-12 09:29:00	Comox Valley & District Branch	2017-07-17 12:05:00	UU
439146	Rabbit	1.72	0	1.72		Stray	2017-07-29 15:55:00	Comox Valley & District Branch	2017-07-31 09:13:00	UU
439149	Rabbit	1.71	0	1.71		Stray	2017-07-29 16:11:00	Comox Valley & District Branch	2017-07-31 09:13:00	UU
439973	Rabbit	17.84	0	17.84	0	Owner Surrender	2017-08-08 16:46:00	Comox Valley & District Branch	2017-08-26 12:59:00	H
442698	Rabbit	105.05	40.92	64.13	0	Stray	2017-09-07 12:10:00	Comox Valley & District Branch	2017-12-21 13:28:00	TR
442699	Rabbit	108	40.92	67.08	0	Stray	2017-09-07 12:10:00	Comox Valley & District Branch	2017-12-24 12:08:00	TR
442700	Rabbit	51.16	40.92	10.24	0	Stray	2017-09-07 12:10:00	Comox Valley & District Branch	2017-10-28 15:56:00	TR
442701	Rabbit	106.07	40.92	65.15	0	Stray	2017-09-07 12:10:00	Comox Valley & District Branch	2017-12-22 13:51:00	TR
442702	Rabbit	108	40.92	67.08	0	Stray	2017-09-07 12:10:00	Comox Valley & District Branch	2017-12-24 12:08:00	TR
444278	Rabbit	0	0	0	0	Stray	2017-09-25 12:49:00	Comox Valley & District Branch	2017-09-25 12:52:00	UU
455065	Rabbit	81.06	72.95	8.11	0	Stray	2018-02-21 13:01:00	Comox Valley & District Branch	2018-05-13 14:29:00	TR
455066	Rabbit	51.03	42.93	8.11	0	Stray	2018-02-21 13:01:00	Comox Valley & District Branch	2018-04-13 13:48:00	TR
455067	Rabbit	81.06	72.95	8.11	0	Stray	2018-02-21 13:01:00	Comox Valley & District Branch	2018-05-13 14:29:00	TR
455068	Rabbit	81.06	72.95	8.11	0	Stray	2018-02-21 13:01:00	Comox Valley & District Branch	2018-05-13 14:29:00	TR
455069	Rabbit	80.05	71.93	8.12	0	Stray	2018-02-21 13:01:00	Comox Valley & District Branch	2018-05-12 14:12:00	TR
455324	Rabbit	0.94	0	0.94		Stray	2018-02-24 12:10:00	Comox Valley & District Branch	2018-02-25 10:46:00	UU
455325	Rabbit	0.94	0	0.94		Stray	2018-02-24 12:10:00	Comox Valley & District Branch	2018-02-25 10:46:00	UU
455326	Rabbit	0.94	0	0.94		Stray	2018-02-24 12:10:00	Comox Valley & District Branch	2018-02-25 10:46:00	UU
455327	Rabbit	0.94	0	0.94		Stray	2018-02-24 12:10:00	Comox Valley & District Branch	2018-02-25 10:46:00	UU
455328	Rabbit	0.94	0	0.94		Stray	2018-02-24 12:10:00	Comox Valley & District Branch	2018-02-25 10:46:00	UU
455329	Rabbit	0.94	0	0.94		Stray	2018-02-24 12:10:00	Comox Valley & District Branch	2018-02-25 10:46:00	UU
455683	Rabbit	7.06	0	7.06	1	Stray	2018-03-01 12:37:00	Comox Valley & District Branch	2018-03-08 13:59:00	TR
455736	Rabbit	3.03	0	3.03	5	Stray	2018-03-02 09:16:00	Comox Valley & District Branch	2018-03-05 09:54:00	UU
456533	Rabbit	1.13	0	1.13	2	Stray	2018-03-13 09:02:00	Comox Valley & District Branch	2018-03-14 12:04:00	UU
471085	Rabbit	4.97	0	4.97	0	Stray	2018-09-14 13:51:00	Comox Valley & District Branch	2018-09-19 13:03:00	TR
478195	Rabbit	19.03	0	19.03	0	Owner Surrender	2018-12-29 15:30:00	Comox Valley & District Branch	2019-01-17 16:14:00	H
483691	Rabbit	12.26	0	12.26	2	Stray	2019-03-25 09:17:00	Comox Valley & District Branch	2019-04-06 15:25:00	TM
483867	Rabbit	30.92	26.85	4.07		Stray	2019-03-26 14:30:00	Comox Valley & District Branch	2019-04-26 12:28:00	TR
487342	Rabbit	332.8	68.17	264.63	0	Foster Offspring	2019-05-12 16:28:34	Comox Valley & District Branch	2020-04-09 11:36:00	TR
492683	Rabbit	3.12	0	3.12	2	Stray	2019-07-19 12:07:00	Comox Valley & District Branch	2019-07-22 14:56:00	UU
495017	Rabbit	0.09	0	0.09	1	Humane Officer Surrendered	2019-08-18 12:26:00	Comox Valley & District Branch	2019-08-18 14:42:00	UU
502059	Rabbit	0.85	0	0.85	2	Stray	2019-11-20 12:39:00	Comox Valley & District Branch	2019-11-21 08:58:00	UU
502444	Rabbit	0.8	0	0.8	1	Stray	2019-11-26 13:14:00	Comox Valley & District Branch	2019-11-27 08:28:00	UU
419696	Rabbit	54.95	0	54.95		Returns	2016-12-23 14:56:00	Cowichan & District Branch	2017-02-16 13:49:00	H
426404	Rabbit	16.86	0	16.86		Stray	2017-02-24 14:29:00	Cowichan & District Branch	2017-03-13 11:03:00	H
426405	Rabbit	17.87	12.18	5.69		Stray	2017-02-24 14:29:00	Cowichan & District Branch	2017-03-14 11:17:00	H
427240	Rabbit	3.26	0	3.26	0	Stray	2017-03-08 09:21:00	Cowichan & District Branch	2017-03-11 15:37:00	UU
435100	Rabbit	26.87	0	26.87	2	Owner Surrender	2017-06-12 12:38:00	Cowichan & District Branch	2017-07-09 09:34:00	TR
435102	Rabbit	60	38.91	21.09	2	Owner Surrender	2017-06-12 12:38:00	Cowichan & District Branch	2017-08-11 12:36:00	TR
459489	Rabbit	0.75	0	0.75	3	Owner Surrender	2018-04-25 14:54:00	Cowichan & District Branch	2018-04-26 08:57:00	TR
467002	Rabbit	76.01	0	76.01	2	Humane Officer Surrendered	2018-07-27 09:59:00	Cowichan & District Branch	2018-10-11 10:19:00	TR
467003	Rabbit	0.14	0	0.14	5	Humane Officer Surrendered	2018-07-27 09:59:00	Cowichan & District Branch	2018-07-27 13:24:00	UU
467004	Rabbit	49.27	0	49.27	1	Humane Officer Surrendered	2018-07-27 09:59:00	Cowichan & District Branch	2018-09-14 16:30:00	TR
467005	Rabbit	76.01	0	76.01	2	Humane Officer Surrendered	2018-07-27 09:59:00	Cowichan & District Branch	2018-10-11 10:19:00	TR
467006	Rabbit	76.02	0	76.02	2	Humane Officer Surrendered	2018-07-27 09:59:00	Cowichan & District Branch	2018-10-11 10:25:00	H
475828	Rabbit	54.85	45.86	8.99	0	Stray	2018-11-16 17:00:00	Cowichan & District Branch	2019-01-10 13:27:00	H
481505	Rabbit	14.98	0	14.98	5	Returns	2021-11-16 13:49:00	Cowichan & District Branch	2021-12-01 14:13:00	H
483042	Rabbit	0	0	0		Stray	2019-03-15 09:14:00	Cowichan & District Branch	2019-03-15 09:17:00	UU
501084	Rabbit	41.72	0	41.72	3	Owner Surrender	2019-11-06 15:52:00	Cowichan & District Branch	2019-12-18 09:15:00	UU
519179	Rabbit	12.05	0	12.05		Owner Surrender	2020-10-26 13:07:00	Cowichan & District Branch	2020-11-07 14:16:00	H
519180	Rabbit	18.11	0	18.11		Owner Surrender	2020-10-26 13:07:00	Cowichan & District Branch	2020-11-13 15:47:00	TM
520509	Rabbit	17.03	0	17.03	2	Stray	2020-11-18 11:59:00	Cowichan & District Branch	2020-12-05 12:39:00	H
521179	Rabbit	10.94	0	10.94	0	Stray	2020-12-01 13:59:00	Cowichan & District Branch	2020-12-12 12:39:00	TR
523249	Rabbit	0.08	0	0.08		Stray	2021-01-22 15:00:00	Cowichan & District Branch	2021-01-22 17:00:00	UU
526114	Rabbit	26.1	0	26.1	1	Stray	2021-03-25 12:03:00	Cowichan & District Branch	2021-04-20 14:24:00	TR
529162	Rabbit	15.15	0	15.15	0	Owner Surrender	2021-05-27 12:23:00	Cowichan & District Branch	2021-06-11 15:59:00	TR
530227	Rabbit	53.08	38.09	14.99	3	Owner Surrender	2021-06-15 13:09:00	Cowichan & District Branch	2021-08-07 15:11:00	H
530228	Rabbit	1.12	0	1.12	3	Owner Surrender	2021-06-15 13:13:00	Cowichan & District Branch	2021-06-16 16:10:00	UU
398253	Rabbit	298.64	98.21	200.43	1	Humane Officer Seized	2016-03-15 21:47:00	Cruelty Investigations Department	2017-01-08 13:08:00	UU
422190	Rabbit	106.88	0	106.88	1	Humane Officer Seized	2016-12-22 18:34:00	Cruelty Investigations Department	2017-04-08 15:35:00	H
422191	Rabbit	176.79	0	176.79	2	Humane Officer Seized	2016-12-22 18:34:00	Cruelty Investigations Department	2017-06-17 13:31:00	H
443711	Rabbit	29.79	1.99	27.81	1	Humane Officer Surrendered	2017-09-18 18:04:00	Cruelty Investigations Department	2017-10-18 13:06:00	H
443712	Rabbit	29.79	1.99	27.81	1	Humane Officer Surrendered	2017-09-18 18:04:00	Cruelty Investigations Department	2017-10-18 13:06:00	H
456333	Rabbit	47.63	0	47.63	1	Humane Officer Seized	2018-03-09 22:29:00	Cruelty Investigations Department	2018-04-26 13:36:00	TR
456334	Rabbit	47.63	0	47.63	1	Humane Officer Seized	2018-03-09 22:29:00	Cruelty Investigations Department	2018-04-26 13:36:00	TR
456335	Rabbit	12.98	0	12.98	4	Humane Officer Seized	2018-03-09 22:29:00	Cruelty Investigations Department	2018-03-22 22:00:00	UU
456336	Rabbit	97.66	0	97.66	4	Humane Officer Seized	2018-03-09 22:29:00	Cruelty Investigations Department	2018-06-15 14:22:00	TR
456337	Rabbit	13.71	0	13.71	4	Humane Officer Seized	2018-03-09 22:29:00	Cruelty Investigations Department	2018-03-23 15:32:00	UU
456338	Rabbit	13.71	0	13.71	4	Humane Officer Seized	2018-03-09 22:29:00	Cruelty Investigations Department	2018-03-23 15:32:00	UU
456339	Rabbit	12.98	0	12.98	4	Humane Officer Seized	2018-03-09 22:29:00	Cruelty Investigations Department	2018-03-22 21:54:00	UU
456340	Rabbit	9.72	0	9.72	4	Humane Officer Seized	2018-03-09 22:29:00	Cruelty Investigations Department	2018-03-19 15:50:00	UU
456341	Rabbit	12.97	0	12.97	4	Humane Officer Seized	2018-03-09 22:29:00	Cruelty Investigations Department	2018-03-22 21:53:00	UU
481254	Rabbit	2.28	0	2.28	4	Humane Officer Surrendered	2019-02-14 11:05:00	Cruelty Investigations Department	2019-02-16 17:46:00	UU
485955	Rabbit	105.88	0	105.88	1	Humane Officer Seized	2019-04-25 19:08:00	Cruelty Investigations Department	2019-08-09 16:10:00	TR
485956	Rabbit	105.88	0	105.88	1	Humane Officer Seized	2019-04-25 19:08:00	Cruelty Investigations Department	2019-08-09 16:10:00	TR
490103	Rabbit	82.09	49.99	32.1	0	Cruelty Case Offspring	2019-06-17 09:57:00	Cruelty Investigations Department	2019-09-07 12:11:00	TR
490104	Rabbit	82.09	49.99	32.1	0	Cruelty Case Offspring	2019-06-17 09:57:00	Cruelty Investigations Department	2019-09-07 12:11:00	TR
490105	Rabbit	82.09	50	32.1	0	Cruelty Case Offspring	2019-06-17 09:57:00	Cruelty Investigations Department	2019-09-07 12:11:00	TR
437097	Rabbit	16.99	0	16.99	0	Stray	2017-07-05 14:44:00	East Kootenay Branch	2017-07-22 14:28:00	H
437098	Rabbit	19.02	0	19.02	0	Stray	2017-07-05 14:44:00	East Kootenay Branch	2017-07-24 15:15:00	H
437099	Rabbit	15.96	0	15.96	0	Stray	2017-07-05 14:44:00	East Kootenay Branch	2017-07-21 13:50:00	TR
442174	Rabbit	11.05	0	11.05	0	Owner Surrender	2017-09-01 10:05:00	East Kootenay Branch	2017-09-12 11:23:00	H
442175	Rabbit	42.09	0	42.09	0	Owner Surrender	2017-09-01 10:05:00	East Kootenay Branch	2017-10-13 12:18:00	H
442176	Rabbit	11.05	0	11.05	0	Owner Surrender	2017-09-01 10:05:00	East Kootenay Branch	2017-09-12 11:23:00	H
442177	Rabbit	21.98	0	21.98	0	Owner Surrender	2017-09-01 10:05:00	East Kootenay Branch	2017-09-23 09:37:00	TM
442177	Rabbit	66	0	66	1	Returns	2018-06-20 14:52:00	East Kootenay Branch	2018-08-25 14:48:00	H
442178	Rabbit	42.09	0	42.09	0	Owner Surrender	2017-09-01 10:05:00	East Kootenay Branch	2017-10-13 12:18:00	H
442179	Rabbit	21.98	0	21.98	0	Owner Surrender	2017-09-01 10:05:00	East Kootenay Branch	2017-09-23 09:37:00	TM
442179	Rabbit	60.95	0	60.95	1	Returns	2018-06-20 14:55:00	East Kootenay Branch	2018-08-20 13:45:00	H
443246	Rabbit	39	0	39	1	Stray	2017-09-13 13:31:00	East Kootenay Branch	2017-10-22 13:30:00	TR
445417	Rabbit	146.11	0	146.11	1	Owner Surrender	2017-10-07 12:54:00	East Kootenay Branch	2018-03-02 15:35:00	TR
445424	Rabbit	66.96	0	66.96	0	Owner Surrender	2017-10-07 14:17:00	East Kootenay Branch	2017-12-13 13:21:00	TR
445425	Rabbit	66.96	0	66.96	0	Owner Surrender	2017-10-07 14:17:00	East Kootenay Branch	2017-12-13 13:21:00	TR
459540	Rabbit	18.2	0	18.2	1	Owner Surrender	2018-04-26 09:33:00	East Kootenay Branch	2018-05-14 14:26:00	H
459864	Rabbit	0.01	0	0.01		Stray	2018-04-30 11:13:00	East Kootenay Branch	2018-04-30 11:21:00	UU
463312	Rabbit	0.78	0	0.78	2	Stray	2018-06-11 13:19:00	East Kootenay Branch	2018-06-12 08:07:00	UU
463926	Rabbit	0.88	0	0.88	1	Stray	2018-06-19 10:40:00	East Kootenay Branch	2018-06-20 07:52:00	H
466405	Rabbit	19.24	19.09	0.15	0	Stray	2018-07-20 09:07:00	East Kootenay Branch	2018-08-08 14:48:00	H
487593	Rabbit	20.2	0	20.2	1	Owner Surrender	2019-05-16 09:37:00	East Kootenay Branch	2019-06-05 14:24:00	H
492986	Rabbit	20.17	3.91	16.26	0	Owner Surrender	2019-07-24 09:43:00	East Kootenay Branch	2019-08-13 13:47:00	TR
492987	Rabbit	66.2	3.91	62.29	0	Owner Surrender	2019-07-24 09:43:00	East Kootenay Branch	2019-09-28 14:38:00	TR
492988	Rabbit	74.21	50.02	24.19	0	Owner Surrender	2019-07-24 09:43:00	East Kootenay Branch	2019-10-06 14:40:00	TR
492989	Rabbit	74.21	50.02	24.19	0	Owner Surrender	2019-07-24 09:43:00	East Kootenay Branch	2019-10-06 14:40:00	TR
496802	Rabbit	39.01	29.05	9.96	0	Owner Surrender	2019-09-09 13:52:00	East Kootenay Branch	2019-10-18 14:11:00	TR
506835	Rabbit	56.1	55.97	0.14	0	Owner Surrender	2020-02-10 12:09:00	East Kootenay Branch	2020-04-06 14:38:00	TR
506836	Rabbit	56.1	55.97	0.14	0	Owner Surrender	2020-02-10 12:09:00	East Kootenay Branch	2020-04-06 14:38:00	TR
506837	Rabbit	67.08	66.95	0.14	0	Owner Surrender	2020-02-10 12:09:00	East Kootenay Branch	2020-04-17 14:08:00	TR
506838	Rabbit	56	55.87	0.14	0	Owner Surrender	2020-02-10 12:09:00	East Kootenay Branch	2020-04-06 12:14:00	TR
506839	Rabbit	70.94	70.77	0.17	0	Owner Surrender	2020-02-10 12:09:00	East Kootenay Branch	2020-04-21 10:39:00	TR
506840	Rabbit	78.03	68.9	9.13	0	Owner Surrender	2020-02-10 12:09:00	East Kootenay Branch	2020-04-28 12:58:00	TR
506841	Rabbit	61.06	60.88	0.17	0	Owner Surrender	2020-02-10 12:09:00	East Kootenay Branch	2020-04-11 13:32:00	TR
506842	Rabbit	70.94	64.74	6.2	0	Owner Surrender	2020-02-10 12:09:00	East Kootenay Branch	2020-04-21 10:39:00	TR
506843	Rabbit	41.07	0	41.07	0	Owner Surrender	2020-02-10 12:09:00	East Kootenay Branch	2020-03-22 13:55:00	TR
506844	Rabbit	37	0	37	0	Owner Surrender	2020-02-10 12:09:00	East Kootenay Branch	2020-03-18 12:04:00	TR
506845	Rabbit	44.05	23.02	21.02	0	Owner Surrender	2020-02-10 12:09:00	East Kootenay Branch	2020-03-25 13:18:00	H
506846	Rabbit	29.96	0	29.96	0	Owner Surrender	2020-02-10 12:09:00	East Kootenay Branch	2020-03-11 11:08:00	H
506847	Rabbit	37	0	37	0	Owner Surrender	2020-02-10 12:09:00	East Kootenay Branch	2020-03-18 12:04:00	TR
506848	Rabbit	43	0	43	0	Owner Surrender	2020-02-10 12:09:00	East Kootenay Branch	2020-03-24 12:09:00	TR
506849	Rabbit	61.05	8	53.05	0	Owner Surrender	2020-02-10 12:09:00	East Kootenay Branch	2020-04-11 13:16:00	H
506850	Rabbit	50.09	0	50.09	0	Owner Surrender	2020-02-10 12:09:00	East Kootenay Branch	2020-03-31 14:12:00	TR
506851	Rabbit	63.92	0	63.92	0	Owner Surrender	2020-02-10 12:09:00	East Kootenay Branch	2020-04-14 10:08:00	TR
506852	Rabbit	64	0	64	0	Owner Surrender	2020-02-10 12:09:00	East Kootenay Branch	2020-04-14 12:16:00	H
506853	Rabbit	43	0	43	0	Owner Surrender	2020-02-10 12:09:00	East Kootenay Branch	2020-03-24 12:09:00	TR
506854	Rabbit	50.09	0	50.09	0	Owner Surrender	2020-02-10 12:09:00	East Kootenay Branch	2020-03-31 14:12:00	TR
506855	Rabbit	15.15	0	15.15	0	Owner Surrender	2020-02-10 12:09:00	East Kootenay Branch	2020-02-25 15:48:00	UU
512351	Rabbit	48.86	40.05	8.81	3	Owner Surrender	2020-06-21 14:03:00	East Kootenay Branch	2020-08-09 10:43:00	TR
517872	Rabbit	39.05	0	39.05	1	Owner Surrender	2020-09-30 10:10:00	East Kootenay Branch	2020-11-08 11:24:00	H
517873	Rabbit	3.15	0	3.15	1	Owner Surrender	2020-09-30 10:10:00	East Kootenay Branch	2020-10-03 13:52:00	H
517874	Rabbit	79.23	0	79.23	0	Owner Surrender	2020-09-30 10:10:00	East Kootenay Branch	2020-12-18 15:45:00	H
518428	Rabbit	21.01	0	21.01	0	Stray	2020-10-10 13:06:00	East Kootenay Branch	2020-10-31 13:24:00	H
519411	Rabbit	79.01	78.08	0.92	0	Owner Surrender	2020-10-30 13:35:00	East Kootenay Branch	2021-01-17 13:46:00	TR
519412	Rabbit	29.97	29.05	0.92	0	Owner Surrender	2020-10-30 13:35:00	East Kootenay Branch	2020-11-29 12:53:00	TR
519624	Rabbit	25.04	24.99	0.05	0	Stray	2020-11-04 11:58:00	East Kootenay Branch	2020-11-29 12:53:00	TR
521165	Rabbit	88.13	75.98	12.15	0	Owner Surrender	2020-12-01 13:15:00	East Kootenay Branch	2021-02-27 16:22:00	H
521166	Rabbit	49.95	47.86	2.09	0	Owner Surrender	2020-12-01 13:15:00	East Kootenay Branch	2021-01-20 12:10:00	TR
521167	Rabbit	49.97	48.75	1.22	0	Owner Surrender	2020-12-01 13:15:00	East Kootenay Branch	2021-01-20 12:30:00	TR
521168	Rabbit	49.95	47.86	2.09	0	Owner Surrender	2020-12-01 13:15:00	East Kootenay Branch	2021-01-20 12:10:00	TR
521169	Rabbit	74.99	70.68	4.31	0	Owner Surrender	2020-12-01 13:15:00	East Kootenay Branch	2021-02-14 13:05:00	H
521170	Rabbit	60.04	56.78	3.26	0	Owner Surrender	2020-12-01 13:15:00	East Kootenay Branch	2021-01-30 14:18:00	TR
521171	Rabbit	74.99	70.53	4.46	0	Owner Surrender	2020-12-01 13:15:00	East Kootenay Branch	2021-02-14 13:05:00	TR
521172	Rabbit	60.04	56.66	3.39	0	Owner Surrender	2020-12-01 13:15:00	East Kootenay Branch	2021-01-30 14:18:00	TR
521173	Rabbit	59.95	55.53	4.42	0	Owner Surrender	2020-12-01 13:15:00	East Kootenay Branch	2021-01-30 12:08:00	TR
521495	Rabbit	5.91	0	5.91	3	Owner Surrender	2020-12-08 12:14:00	East Kootenay Branch	2020-12-14 10:01:00	TR
521678	Rabbit	35.11	35.1	0	1	Stray	2020-12-12 11:43:00	East Kootenay Branch	2021-01-16 14:17:00	H
521909	Rabbit	28.17	8.78	19.39	0	Owner Surrender	2020-12-19 09:56:00	East Kootenay Branch	2021-01-16 13:59:00	H
521910	Rabbit	53.12	26.78	26.34	0	Owner Surrender	2020-12-19 09:56:00	East Kootenay Branch	2021-02-10 12:48:00	H
521911	Rabbit	28.17	8.78	19.39	0	Owner Surrender	2020-12-19 09:56:00	East Kootenay Branch	2021-01-16 13:59:00	H
521912	Rabbit	53.12	26.78	26.34	0	Owner Surrender	2020-12-19 09:56:00	East Kootenay Branch	2021-02-10 12:48:00	H
521913	Rabbit	57.27	30.94	26.33	0	Owner Surrender	2020-12-19 09:56:00	East Kootenay Branch	2021-02-14 16:28:00	H
521936	Rabbit	31.07	31.02	0.05	0	Owner Surrender	2020-12-20 13:20:00	East Kootenay Branch	2021-01-20 15:08:00	H
521937	Rabbit	51.07	51.02	0.05	0	Owner Surrender	2020-12-20 13:20:00	East Kootenay Branch	2021-02-09 15:05:00	H
521938	Rabbit	31.08	31.03	0.05	0	Owner Surrender	2020-12-20 13:20:00	East Kootenay Branch	2021-01-20 15:14:00	TR
521939	Rabbit	30.97	29.04	1.93	0	Owner Surrender	2020-12-20 13:20:00	East Kootenay Branch	2021-01-20 12:30:00	H
521940	Rabbit	30.07	29.04	1.03	0	Owner Surrender	2020-12-20 13:20:00	East Kootenay Branch	2021-01-19 14:57:00	TR
521941	Rabbit	82.96	28.72	54.24	0	Owner Surrender	2020-12-20 13:20:00	East Kootenay Branch	2021-03-13 12:18:00	H
521942	Rabbit	59.02	28.72	30.3	0	Owner Surrender	2020-12-20 13:20:00	East Kootenay Branch	2021-02-17 13:45:00	H
523984	Rabbit	15.17	15.07	0.1	0	Stray	2021-02-10 08:25:00	East Kootenay Branch	2021-02-25 12:31:00	TR
523985	Rabbit	15.17	15.07	0.1	0	Stray	2021-02-10 08:25:00	East Kootenay Branch	2021-02-25 12:31:00	TR
523986	Rabbit	15.17	15.07	0.1	0	Stray	2021-02-10 08:25:00	East Kootenay Branch	2021-02-25 12:31:00	TR
524839	Rabbit	54.2	51.15	3.05	0	Stray	2021-03-01 09:27:00	East Kootenay Branch	2021-04-24 14:08:00	TR
524840	Rabbit	54.2	51.15	3.05	0	Stray	2021-03-01 09:27:00	East Kootenay Branch	2021-04-24 14:08:00	TR
524841	Rabbit	54.15	51.15	3.01	0	Stray	2021-03-01 09:27:00	East Kootenay Branch	2021-04-24 13:10:00	TR
524841	Rabbit	17.78	14.85	2.93	0	Returns	2021-04-26 14:38:00	East Kootenay Branch	2021-05-14 09:18:00	H
524842	Rabbit	17.78	14.85	2.93	0	Returns	2021-04-26 14:38:00	East Kootenay Branch	2021-05-14 09:18:00	H
524842	Rabbit	54.15	51.15	3.01	0	Stray	2021-03-01 09:27:00	East Kootenay Branch	2021-04-24 13:10:00	TR
526511	Rabbit	43.94	41.12	2.82	5	Humane Officer Surrendered	2021-04-05 16:10:00	East Kootenay Branch	2021-05-19 14:45:00	TR
527744	Rabbit	46.22	46.07	0.16	2	Stray	2021-05-01 09:10:00	East Kootenay Branch	2021-06-16 14:32:00	H
529275	Rabbit	14.08	14.06	0.02	0	Stray	2021-05-29 09:38:00	East Kootenay Branch	2021-06-12 11:37:00	H
529276	Rabbit	176.18	176.16	0.02	0	Stray	2021-05-29 09:38:00	East Kootenay Branch	2021-11-21 13:53:00	H
530522	Rabbit	28.25	26.9	1.34	2	Stray	2021-06-19 07:34:00	East Kootenay Branch	2021-07-17 13:33:00	TR
545204	Rabbit	177.17	177.15	0.02	1	Stray	2021-05-29 09:38:00	East Kootenay Branch	2021-11-22 13:44:00	H
464909	Rabbit	459.48	0	459.48	1	Owner Surrender	2018-06-30 00:27:00	Haida Gwaii Branch	2019-10-02 11:53:00	H
464910	Rabbit	39.85	0	39.85	0	Owner Surrender	2018-06-30 00:27:00	Haida Gwaii Branch	2018-08-08 20:51:00	H
464910	Rabbit	336.53	0	336.53	1	Owner Surrender	2018-10-29 23:12:00	Haida Gwaii Branch	2019-10-02 11:53:00	H
464911	Rabbit	459.52	0	459.52	1	Owner Surrender	2018-06-30 00:27:00	Haida Gwaii Branch	2019-10-02 12:56:00	H
466313	Rabbit	440.8	0	440.8	1	Owner Surrender	2018-07-16 17:48:00	Haida Gwaii Branch	2019-10-02 12:56:00	H
400780	Rabbit	274.19	68.37	205.82	0	Shelter Offspring	2016-04-16 11:39:00	Kamloops & District Branch	2017-01-15 16:08:00	H
400782	Rabbit	274.19	68.37	205.82	0	Shelter Offspring	2016-04-16 11:39:00	Kamloops & District Branch	2017-01-15 16:08:00	H
400783	Rabbit	359.19	68.03	291.16	0	Shelter Offspring	2016-04-16 11:39:00	Kamloops & District Branch	2017-04-10 16:09:00	H
400784	Rabbit	359.19	68.03	291.16	0	Shelter Offspring	2016-04-16 11:39:00	Kamloops & District Branch	2017-04-10 16:09:00	H
405813	Rabbit	206.95	90.43	116.52	2	Stray	2016-06-14 13:38:00	Kamloops & District Branch	2017-01-07 12:25:00	H
417093	Rabbit	91.21	0	91.21	1	Stray	2016-10-15 10:20:00	Kamloops & District Branch	2017-01-16 15:23:00	TR
418378	Rabbit	89.04	0	89.04	0	Stray	2016-10-29 13:53:00	Kamloops & District Branch	2017-01-26 14:50:00	H
423811	Rabbit	61.01	0	61.01	0	Owner Surrender	2017-01-18 10:10:00	Kamloops & District Branch	2017-03-20 10:29:00	TR
423812	Rabbit	61.02	0	61.02	0	Owner Surrender	2017-01-18 10:10:00	Kamloops & District Branch	2017-03-20 10:32:00	TR
424124	Rabbit	0.06	0	0.06	0	Stray	2017-01-21 14:37:00	Kamloops & District Branch	2017-01-21 15:57:00	UU
426771	Rabbit	25.98	0	25.98	0	Stray	2017-03-01 14:45:00	Kamloops & District Branch	2017-03-27 14:13:00	H
427322	Rabbit	76.1	0	76.1	1	Stray	2017-03-09 13:12:00	Kamloops & District Branch	2017-05-24 15:33:00	H
429710	Rabbit	144.04	0	144.04	1	Stray	2017-04-07 16:07:00	Kamloops & District Branch	2017-08-29 17:08:00	TR
431519	Rabbit	8.96	0	8.96	1	Stray	2017-05-01 15:40:00	Kamloops & District Branch	2017-05-10 14:45:00	TR
431608	Rabbit	63.04	0	63.04	2	Stray	2017-05-02 15:03:00	Kamloops & District Branch	2017-07-04 16:02:00	H
432212	Rabbit	353.05	106.78	246.27	0	Shelter Offspring	2017-05-10 13:44:00	Kamloops & District Branch	2018-04-28 15:01:00	TR
432213	Rabbit	353.05	106.78	246.27	0	Shelter Offspring	2017-05-10 13:44:00	Kamloops & District Branch	2018-04-28 15:01:00	TR
436452	Rabbit	22.1	0	22.1	1	Stray	2017-06-27 11:11:00	Kamloops & District Branch	2017-07-19 13:41:00	UU
436453	Rabbit	47.02	0	47.02	1	Stray	2017-06-27 11:11:00	Kamloops & District Branch	2017-08-15 11:29:00	TR
439619	Rabbit	1.97	0	1.97	1	Stray	2017-08-03 16:35:00	Kamloops & District Branch	2017-08-05 15:49:00	H
440920	Rabbit	22.96	0	22.96	4	Owner Surrender	2017-08-19 15:13:00	Kamloops & District Branch	2017-09-11 14:20:00	TR
441162	Rabbit	122.95	82.87	40.08	0	Owner Surrender	2017-08-22 14:18:00	Kamloops & District Branch	2017-12-23 13:07:00	TR
441164	Rabbit	115.9	52.82	63.08	0	Owner Surrender	2017-08-22 14:18:00	Kamloops & District Branch	2017-12-16 11:52:00	TR
445525	Rabbit	3.35	0	3.35	0	Shelter Offspring	2017-10-09 12:09:00	Kamloops & District Branch	2017-10-12 20:31:00	UU
445854	Rabbit	0	0	0	0	Shelter Offspring	2017-10-12 20:39:00	Kamloops & District Branch	2017-10-12 20:44:00	UU
445855	Rabbit	0	0	0	0	Shelter Offspring	2017-10-12 20:39:00	Kamloops & District Branch	2017-10-12 20:45:00	UU
445856	Rabbit	0	0	0	0	Shelter Offspring	2017-10-12 20:39:00	Kamloops & District Branch	2017-10-12 20:46:00	UU
445857	Rabbit	0.01	0	0.01	0	Shelter Offspring	2017-10-12 20:39:00	Kamloops & District Branch	2017-10-12 20:47:00	UU
445858	Rabbit	0.01	0	0.01	0	Shelter Offspring	2017-10-12 20:39:00	Kamloops & District Branch	2017-10-12 20:47:00	UU
445859	Rabbit	0.01	0	0.01	0	Shelter Offspring	2017-10-12 20:39:00	Kamloops & District Branch	2017-10-12 20:48:00	UU
453114	Rabbit	44.88	14.79	30.09	0	Owner Surrender	2018-01-22 15:12:00	Kamloops & District Branch	2018-03-08 12:12:00	TM
455040	Rabbit	2.96	0	2.96	5	Owner Surrender	2018-02-21 12:05:00	Kamloops & District Branch	2018-02-24 11:07:00	UU
455138	Rabbit	45.24	0	45.24	4	Owner Surrender	2018-02-22 12:57:00	Kamloops & District Branch	2018-04-09 15:13:00	TR
455139	Rabbit	56.07	0	56.07	4	Owner Surrender	2018-02-22 12:57:00	Kamloops & District Branch	2018-04-19 14:33:00	UU
455140	Rabbit	63.83	0	63.83	2	Owner Surrender	2018-02-22 12:57:00	Kamloops & District Branch	2018-04-27 08:54:00	UU
455141	Rabbit	5.1	0	5.1	2	Owner Surrender	2018-02-22 12:57:00	Kamloops & District Branch	2018-02-27 15:24:00	UU
455441	Rabbit	29.07	0	29.07	2	Owner Surrender	2018-02-26 13:34:00	Kamloops & District Branch	2018-03-27 15:18:00	TR
455442	Rabbit	29.07	0	29.07	2	Owner Surrender	2018-02-26 13:34:00	Kamloops & District Branch	2018-03-27 15:18:00	TR
458497	Rabbit	3.84	1.72	2.13	1	Owner Surrender	2018-04-10 15:55:00	Kamloops & District Branch	2018-04-14 12:10:00	UU
462090	Rabbit	120.29	65.76	54.53	3	Owner Surrender	2018-05-28 09:26:00	Kamloops & District Branch	2018-09-25 16:25:00	TR
462091	Rabbit	32.97	0	32.97	3	Owner Surrender	2018-05-28 09:26:00	Kamloops & District Branch	2018-06-30 08:47:00	TR
462948	Rabbit	175.12	159.68	15.44	0	Shelter Offspring	2018-06-07 09:28:00	Kamloops & District Branch	2018-11-29 12:17:00	TR
462949	Rabbit	0	0	0	0	Shelter Offspring	2018-06-07 09:28:00	Kamloops & District Branch	2018-06-07 09:32:00	UU
462950	Rabbit	0	0	0	0	Shelter Offspring	2018-06-07 09:28:00	Kamloops & District Branch	2018-06-07 09:33:00	UU
462951	Rabbit	0	0	0	0	Shelter Offspring	2018-06-07 09:28:00	Kamloops & District Branch	2018-06-07 09:33:00	UU
462952	Rabbit	0	0	0	0	Shelter Offspring	2018-06-07 09:28:00	Kamloops & District Branch	2018-06-07 09:33:00	UU
463594	Rabbit	46.02	0	46.02	2	Stray	2018-06-14 12:18:00	Kamloops & District Branch	2018-07-30 12:50:00	H
464824	Rabbit	218.21	0	218.21	3	Stray	2018-06-29 10:49:00	Kamloops & District Branch	2019-02-02 15:48:00	H
465863	Rabbit	1.73	0	1.73	6	Stray	2018-07-12 18:43:00	Kamloops & District Branch	2018-07-14 12:21:00	H
466107	Rabbit	67.03	0	67.03	1	Stray	2018-07-16 12:08:00	Kamloops & District Branch	2018-09-21 12:50:00	H
468469	Rabbit	4.1	0	4.1	2	Stray	2018-08-13 12:22:00	Kamloops & District Branch	2018-08-17 14:47:00	UU
471240	Rabbit	29.96	0	29.96	2	Stray	2018-09-15 16:46:00	Kamloops & District Branch	2018-10-15 15:46:00	TR
472955	Rabbit	56.03	0	56.03	3	Stray	2018-10-08 12:36:00	Kamloops & District Branch	2018-12-03 13:12:00	H
472956	Rabbit	39.06	0	39.06	0	Stray	2018-10-08 12:36:00	Kamloops & District Branch	2018-11-16 14:03:00	H
477551	Rabbit	40.03	0	40.03	4	Owner Surrender	2018-12-14 13:28:00	Kamloops & District Branch	2019-01-23 14:08:00	H
480236	Rabbit	85.86	0	85.86	3	Owner Surrender	2019-01-29 15:42:00	Kamloops & District Branch	2019-04-25 12:20:00	TR
480665	Rabbit	80.95	0	80.95	3	Owner Surrender	2019-02-04 13:27:00	Kamloops & District Branch	2019-04-26 12:12:00	TR
483243	Rabbit	49.92	0	49.92	2	Stray	2019-03-18 15:37:00	Kamloops & District Branch	2019-05-07 13:42:00	TR
486154	Rabbit	37.02	0	37.02	3	Owner Surrender	2019-04-29 11:51:00	Kamloops & District Branch	2019-06-05 12:22:00	H
486610	Rabbit	0.72	0	0.72	0	Stray	2019-05-03 14:57:00	Kamloops & District Branch	2019-05-04 08:12:00	UU
488103	Rabbit	81.16	0	81.16	1	Owner Surrender	2019-05-23 12:48:00	Kamloops & District Branch	2019-08-12 16:44:00	H
488379	Rabbit	38.86	0	38.86	1	Stray	2019-05-26 17:55:00	Kamloops & District Branch	2019-07-04 14:33:00	TR
493490	Rabbit	24.9	0	24.9	3	Owner Surrender	2019-07-30 15:32:00	Kamloops & District Branch	2019-08-24 13:15:00	H
495098	Rabbit	126.11	0	126.11	2	Stray	2019-08-20 10:19:00	Kamloops & District Branch	2019-12-24 12:54:00	TR
499253	Rabbit	28.22	0	28.22	0	Stray	2019-10-10 10:43:00	Kamloops & District Branch	2019-11-07 16:06:00	H
501553	Rabbit	38.09	0	38.09	0	Stray	2019-11-14 10:30:00	Kamloops & District Branch	2019-12-22 12:44:00	H
504121	Rabbit	26.09	0	26.09	1	Owner Surrender	2019-12-23 14:01:00	Kamloops & District Branch	2020-01-18 16:15:00	H
504179	Rabbit	3.09	0	3.09	8	Owner Surrender	2019-12-24 14:31:00	Kamloops & District Branch	2019-12-27 16:44:00	UU
506156	Rabbit	77.93	0	77.93	4	Stray	2020-01-29 13:57:00	Kamloops & District Branch	2020-04-16 12:19:00	H
510064	Rabbit	2.1	0	2.1	1	Stray	2020-05-02 11:22:00	Kamloops & District Branch	2020-05-04 13:48:00	TR
516922	Rabbit	41.99	0	41.99	1	Humane Officer Surrendered	2020-09-15 15:49:00	Kamloops & District Branch	2020-10-27 15:35:00	H
519149	Rabbit	22.96	0	22.96	5	Stray	2020-10-25 15:37:00	Kamloops & District Branch	2020-11-17 14:44:00	TR
520933	Rabbit	8.89	0	8.89	2	Owner Surrender	2020-11-26 11:54:00	Kamloops & District Branch	2020-12-05 09:14:00	TR
521578	Rabbit	19.84	0	19.84	0	Owner Surrender	2020-12-09 14:42:00	Kamloops & District Branch	2020-12-29 10:58:00	H
522063	Rabbit	81	0	81	2	Stray	2020-12-23 15:00:00	Kamloops & District Branch	2021-03-14 15:03:00	H
522557	Rabbit	52.1	0	52.1	5	Stray	2021-01-09 13:36:00	Kamloops & District Branch	2021-03-02 16:07:00	TR
525951	Rabbit	33.99	0	33.99	0	Owner Surrender	2021-03-22 15:08:00	Kamloops & District Branch	2021-04-25 14:53:00	H
527611	Rabbit	4.73	0	4.73	3	Stray	2021-04-27 15:37:00	Kamloops & District Branch	2021-05-02 09:14:00	UU
533262	Rabbit	14.9	13.08	1.81	0	Evacuation	2021-08-05 18:43:00	Kamloops & District Branch	2021-08-20 16:15:00	TR
535671	Rabbit	24.1	0	24.1	4	Stray	2021-09-15 10:16:00	Kamloops & District Branch	2021-10-09 15:48:00	TR
417381	Rabbit	96.95	0	96.95	0	Stray	2016-10-18 16:39:00	Kelowna Branch	2017-01-23 15:22:00	TR
417382	Rabbit	96.95	0	96.95	0	Stray	2016-10-18 16:39:00	Kelowna Branch	2017-01-23 15:22:00	TR
418120	Rabbit	99.01	88.9	10.1	0	Stray	2016-10-26 16:07:00	Kelowna Branch	2017-02-02 16:18:00	TR
418121	Rabbit	99.01	88.9	10.11	0	Stray	2016-10-26 16:07:00	Kelowna Branch	2017-02-02 16:18:00	TR
423141	Rabbit	14.95	0	14.95	2	Stray	2017-01-07 15:03:00	Kelowna Branch	2017-01-22 13:44:00	TR
433931	Rabbit	6.89	0	6.89	1	Stray	2017-05-30 13:36:00	Kelowna Branch	2017-06-06 10:51:00	TR
439609	Rabbit	1.02	0	1.02	2	Owner Surrender	2017-08-03 15:02:00	Kelowna Branch	2017-08-04 15:29:00	H
439641	Rabbit	96.09	27.98	68.12	0	Stray	2017-08-04 11:36:00	Kelowna Branch	2017-11-08 13:50:00	H
439642	Rabbit	51.17	0	51.17	0	Stray	2017-08-04 11:36:00	Kelowna Branch	2017-09-24 15:35:00	TR
440230	Rabbit	393.11	16.08	377.02	2	Humane Officer Seized	2017-08-11 12:57:00	Kelowna Branch	2018-09-08 15:34:00	H
440231	Rabbit	293.13	16.08	277.05	1	Humane Officer Seized	2017-08-11 12:57:00	Kelowna Branch	2018-05-31 16:00:00	TR
440232	Rabbit	0.01	0	0.01	1	Humane Officer Seized	2017-08-11 12:57:00	Kelowna Branch	2017-08-11 13:10:00	UU
442106	Rabbit	22.96	0	22.96	2	Stray	2017-08-31 13:41:00	Kelowna Branch	2017-09-23 12:40:00	H
444929	Rabbit	15.05	0	15.05	0	Stray	2017-10-02 14:11:00	Kelowna Branch	2017-10-17 15:19:00	H
444931	Rabbit	15.08	0	15.08	0	Stray	2017-10-02 14:11:00	Kelowna Branch	2017-10-17 16:06:00	H
444932	Rabbit	15.89	0	15.89	0	Stray	2017-10-02 14:11:00	Kelowna Branch	2017-10-18 11:30:00	H
444933	Rabbit	71.88	0	71.88	0	Stray	2017-10-02 14:11:00	Kelowna Branch	2017-12-13 11:19:00	H
444934	Rabbit	201.11	0	201.11	0	Stray	2017-10-02 14:11:00	Kelowna Branch	2018-04-21 16:55:00	H
444935	Rabbit	52.07	0	52.07	0	Stray	2017-10-02 14:11:00	Kelowna Branch	2017-11-23 15:50:00	H
447856	Rabbit	49.01	0	49.01	0	Stray	2017-11-04 13:52:00	Kelowna Branch	2017-12-23 14:02:00	TR
447857	Rabbit	118.03	0	118.03	0	Stray	2017-11-04 13:52:00	Kelowna Branch	2018-03-02 14:31:00	TR
447858	Rabbit	192.06	0	192.06	0	Stray	2017-11-04 13:52:00	Kelowna Branch	2018-05-15 15:18:00	TR
447859	Rabbit	132.06	0	132.06	0	Stray	2017-11-04 13:52:00	Kelowna Branch	2018-03-16 15:21:00	TR
447860	Rabbit	96.07	50.03	46.04	0	Stray	2017-11-04 13:52:00	Kelowna Branch	2018-02-08 15:33:00	TR
447861	Rabbit	44.96	0	44.96	0	Stray	2017-11-04 13:52:00	Kelowna Branch	2017-12-19 12:50:00	TR
447862	Rabbit	96.07	50.03	46.04	0	Stray	2017-11-04 13:52:00	Kelowna Branch	2018-02-08 15:33:00	TR
450086	Rabbit	9.99	0	9.99	3	Owner Surrender	2018-01-09 16:11:00	Kelowna Branch	2018-01-19 15:53:00	H
451878	Rabbit	56.1	50.83	5.27	0	Stray	2018-01-08 12:03:00	Kelowna Branch	2018-03-05 14:26:00	TM
451880	Rabbit	52.04	0	52.04	0	Stray	2018-01-08 12:03:00	Kelowna Branch	2018-03-01 12:58:00	H
451881	Rabbit	138.04	83.93	54.11	0	Stray	2018-01-08 12:03:00	Kelowna Branch	2018-05-26 13:01:00	H
451882	Rabbit	56.12	45.02	11.09	0	Stray	2018-01-08 12:03:00	Kelowna Branch	2018-03-05 14:49:00	TR
451883	Rabbit	48.16	45.03	3.13	0	Stray	2018-01-08 12:03:00	Kelowna Branch	2018-02-25 15:52:00	TM
451964	Rabbit	12.97	0	12.97	1	Owner Surrender	2018-01-09 14:10:00	Kelowna Branch	2018-01-22 13:28:00	H
454294	Rabbit	99.11	0	99.11	3	Owner Surrender	2018-02-09 12:05:00	Kelowna Branch	2018-05-19 14:38:00	H
454295	Rabbit	99.11	0	99.11	3	Owner Surrender	2018-02-09 12:05:00	Kelowna Branch	2018-05-19 14:38:00	TR
454812	Rabbit	21.12	0	21.12	0	Stray	2018-02-17 12:55:00	Kelowna Branch	2018-03-10 15:48:00	H
455388	Rabbit	8.97	0	8.97	1	Owner Surrender	2018-02-25 11:35:00	Kelowna Branch	2018-03-06 10:51:00	TR
456366	Rabbit	40.99	0	40.99	2	Owner Surrender	2018-03-10 13:07:00	Kelowna Branch	2018-04-20 12:58:00	H
456366	Rabbit	82.99	9.99	73	2	Returns	2018-05-13 12:47:00	Kelowna Branch	2018-08-04 12:31:00	H
464168	Rabbit	0.88	0	0.88	1	Stray	2018-06-21 11:54:00	Kelowna Branch	2018-06-22 09:06:00	H
464169	Rabbit	0.88	0	0.88	1	Stray	2018-06-21 11:54:00	Kelowna Branch	2018-06-22 09:07:00	H
464170	Rabbit	0.88	0	0.88	1	Stray	2018-06-21 11:54:00	Kelowna Branch	2018-06-22 09:07:00	H
476072	Rabbit	29.13	0	29.13	3	Stray	2018-11-23 09:11:00	Kelowna Branch	2018-12-22 12:13:00	TR
477639	Rabbit	21.11	0	21.11	2	Owner Surrender	2018-12-16 12:53:00	Kelowna Branch	2019-01-06 15:29:00	H
481334	Rabbit	43.04	21.98	21.06	2	Owner Surrender	2019-02-15 13:43:00	Kelowna Branch	2019-03-30 14:42:00	H
481335	Rabbit	102.94	21.98	80.95	2	Owner Surrender	2019-02-15 13:43:00	Kelowna Branch	2019-05-29 12:11:00	H
497634	Rabbit	83.91	43.83	40.08	2	Owner Surrender	2019-09-19 14:34:00	Kelowna Branch	2019-12-12 12:19:00	TM
500857	Rabbit	33.09	22.9	10.18	0	Owner Surrender	2019-11-02 12:58:00	Kelowna Branch	2019-12-05 15:01:00	H
500858	Rabbit	29.05	22.9	6.15	0	Owner Surrender	2019-11-02 12:58:00	Kelowna Branch	2019-12-01 14:10:00	H
502904	Rabbit	25.06	18.71	6.35	5	Owner Surrender	2019-12-02 12:41:00	Kelowna Branch	2019-12-27 14:02:00	H
502905	Rabbit	115.99	29.58	86.41	4	Owner Surrender	2019-12-02 12:41:00	Kelowna Branch	2020-03-27 12:27:00	TR
519120	Rabbit	10.94	0	10.94	0	Returns	2020-12-19 14:17:00	Kelowna Branch	2020-12-30 12:51:00	TR
525800	Rabbit	46.08	31.77	14.3	1	Stray	2021-03-19 12:47:00	Kelowna Branch	2021-05-04 14:38:00	H
525801	Rabbit	43.12	29.9	13.22	1	Stray	2021-03-19 12:47:00	Kelowna Branch	2021-05-01 15:44:00	H
532819	Rabbit	38.02	0	38.02	0	Owner Surrender	2021-07-28 15:21:00	Kelowna Branch	2021-09-04 15:49:00	H
532820	Rabbit	38.91	0	38.91	0	Owner Surrender	2021-07-28 15:21:00	Kelowna Branch	2021-09-05 13:16:00	H
532821	Rabbit	45.01	0	45.01	0	Owner Surrender	2021-07-28 15:21:00	Kelowna Branch	2021-09-11 15:35:00	H
532822	Rabbit	35.04	0	35.04	0	Owner Surrender	2021-07-28 15:21:00	Kelowna Branch	2021-09-01 16:24:00	H
534870	Rabbit	52.04	0	52.04	9	Stray	2021-09-01 12:28:00	Kelowna Branch	2021-10-23 13:29:00	TR
537410	Rabbit	48.93	0	48.93	0	Owner Surrender	2021-10-15 15:32:00	Kelowna Branch	2021-12-03 13:50:00	H
293424	Rabbit	113.96	0	113.96	4	Owner Surrender	2017-08-29 15:52:00	Maple Ridge Branch	2017-12-21 15:01:00	H
293424	Rabbit	11.12	0	11.12	7	Owner Surrender	2020-06-16 11:12:00	Maple Ridge Branch	2020-06-27 14:08:00	TR
293426	Rabbit	5.14	0	5.14	7	Owner Surrender	2020-06-16 11:14:00	Maple Ridge Branch	2020-06-21 14:41:00	H
293426	Rabbit	113.97	0	113.97	4	Owner Surrender	2017-08-29 15:39:00	Maple Ridge Branch	2017-12-21 15:01:00	H
337412	Rabbit	55.86	0	55.86	7	Owner Surrender	2021-01-26 16:17:00	Maple Ridge Branch	2021-03-23 12:53:00	H
414537	Rabbit	108.9	0	108.9	4	Owner Surrender	2016-09-17 15:14:00	Maple Ridge Branch	2017-01-04 12:56:00	H
414538	Rabbit	108.9	0	108.9	4	Owner Surrender	2016-09-17 15:14:00	Maple Ridge Branch	2017-01-04 12:56:00	H
414743	Rabbit	197.61	113.66	83.95	1	Humane Officer Seized	2016-09-19 21:30:00	Maple Ridge Branch	2017-04-05 12:12:00	TM
420131	Rabbit	385.03	0	385.03	1	Humane Officer Surrendered	2016-11-22 15:20:00	Maple Ridge Branch	2017-12-12 16:05:00	H
420132	Rabbit	385.03	0	385.03	1	Humane Officer Surrendered	2016-11-22 15:20:00	Maple Ridge Branch	2017-12-12 16:05:00	H
420346	Rabbit	97.12	0	97.12	0	Stray	2016-11-25 12:57:00	Maple Ridge Branch	2017-03-02 15:56:00	TR
421618	Rabbit	214.9	64.68	150.21	5	Humane Officer Seized	2016-12-14 16:38:00	Maple Ridge Branch	2017-07-17 14:10:00	TM
421619	Rabbit	114.98	48.77	66.21	5	Humane Officer Seized	2016-12-14 16:38:00	Maple Ridge Branch	2017-04-08 16:04:00	TM
421620	Rabbit	62.71	48.77	13.95	5	Humane Officer Seized	2016-12-14 16:38:00	Maple Ridge Branch	2017-02-15 09:46:00	TM
421621	Rabbit	145.87	48.77	97.1	5	Humane Officer Seized	2016-12-14 16:38:00	Maple Ridge Branch	2017-05-09 13:29:00	TM
423988	Rabbit	40.89	0	40.89	0	Owner Surrender	2017-01-19 15:42:00	Maple Ridge Branch	2017-03-01 13:00:00	H
423990	Rabbit	21.8	0	21.8	0	Owner Surrender	2017-01-19 15:42:00	Maple Ridge Branch	2017-02-10 11:00:00	H
426718	Rabbit	13.97	0	13.97	2	Stray	2017-03-01 10:52:00	Maple Ridge Branch	2017-03-15 10:04:00	H
427146	Rabbit	9.81	0	9.81	0	Owner Surrender	2017-03-06 17:27:00	Maple Ridge Branch	2017-03-16 12:56:00	H
427147	Rabbit	35.83	0	35.83	0	Owner Surrender	2017-03-06 17:27:00	Maple Ridge Branch	2017-04-11 13:28:00	H
428032	Rabbit	121.98	0	121.98	1	Owner Surrender	2017-03-17 14:33:00	Maple Ridge Branch	2017-07-17 14:02:00	H
428206	Rabbit	0.11	0	0.11	1	Owner Surrender	2017-03-20 13:17:00	Maple Ridge Branch	2017-03-20 15:56:00	H
428879	Rabbit	29.87	0	29.87	3	Stray	2017-03-28 15:11:00	Maple Ridge Branch	2017-04-27 12:02:00	H
429155	Rabbit	18.03	10.02	8.01	0	Stray	2017-03-31 14:16:00	Maple Ridge Branch	2017-04-18 14:58:00	H
429170	Rabbit	14.8	0	14.8	2	Owner Surrender	2017-03-31 14:33:00	Maple Ridge Branch	2017-04-15 09:52:00	TR
430685	Rabbit	29.98	0	29.98	1	Owner Surrender	2017-04-21 13:34:00	Maple Ridge Branch	2017-05-21 13:02:00	H
430995	Rabbit	17.89	0	17.89	3	Owner Surrender	2017-04-25 14:28:00	Maple Ridge Branch	2017-05-13 11:48:00	TR
431959	Rabbit	68.2	0	68.2	1	Stray	2017-05-07 12:49:00	Maple Ridge Branch	2017-07-14 17:36:00	H
432942	Rabbit	408.83	0	408.83	1	Humane Officer Surrendered	2017-05-17 17:48:00	Maple Ridge Branch	2018-06-30 13:42:00	TR
432943	Rabbit	408.83	0	408.83	1	Humane Officer Surrendered	2017-05-17 17:48:00	Maple Ridge Branch	2018-06-30 13:42:00	TR
432944	Rabbit	75.74	6.98	68.76	0	Humane Officer Surrendered	2017-05-17 17:48:00	Maple Ridge Branch	2017-08-01 11:29:00	TM
432945	Rabbit	26.95	0	26.95	0	Humane Officer Surrendered	2017-05-17 17:48:00	Maple Ridge Branch	2017-06-13 16:31:00	TM
432946	Rabbit	3.67	0	3.67	0	Humane Officer Surrendered	2017-05-17 17:48:00	Maple Ridge Branch	2017-05-21 09:49:00	UU
432947	Rabbit	88.94	19.87	69.07	0	Humane Officer Surrendered	2017-05-17 17:48:00	Maple Ridge Branch	2017-08-14 16:23:00	TM
432948	Rabbit	64.73	0	64.73	0	Humane Officer Surrendered	2017-05-17 17:48:00	Maple Ridge Branch	2017-07-21 11:18:00	TM
432949	Rabbit	56.74	0	56.74	0	Humane Officer Surrendered	2017-05-17 17:48:00	Maple Ridge Branch	2017-07-13 11:36:00	TM
432950	Rabbit	29.78	0	29.78	0	Humane Officer Surrendered	2017-05-17 17:48:00	Maple Ridge Branch	2017-06-16 12:36:00	TM
432950	Rabbit	6.05	0	6.05	1	Owner Surrender	2018-02-25 11:36:00	Maple Ridge Branch	2018-03-03 12:41:00	H
433179	Rabbit	30.07	0	30.07	0	Owner Surrender	2017-05-20 12:54:00	Maple Ridge Branch	2017-06-19 14:36:00	H
434194	Rabbit	89.93	19.89	70.03	0	Humane Officer Surrendered	2017-05-17 17:48:00	Maple Ridge Branch	2017-08-31 10:20:00	TM
434195	Rabbit	107.05	20	87.05	0	Humane Officer Surrendered	2017-05-17 17:48:00	Maple Ridge Branch	2017-09-17 13:11:00	TM
434196	Rabbit	80.07	20	60.07	0	Humane Officer Surrendered	2017-05-17 17:48:00	Maple Ridge Branch	2017-08-21 13:41:00	TM
434196	Rabbit	7.02	0	7.02	0	Returns	2018-01-06 15:42:00	Maple Ridge Branch	2018-01-13 16:06:00	H
434197	Rabbit	77.9	20	57.9	0	Humane Officer Surrendered	2017-05-17 17:48:00	Maple Ridge Branch	2017-08-19 09:42:00	TM
434198	Rabbit	72.17	20	52.16	0	Humane Officer Surrendered	2017-05-17 17:48:00	Maple Ridge Branch	2017-08-13 16:05:00	TM
434199	Rabbit	77.9	20.01	57.89	0	Humane Officer Surrendered	2017-05-17 17:48:00	Maple Ridge Branch	2017-08-19 09:42:00	TM
434200	Rabbit	72.17	20.01	52.16	0	Humane Officer Surrendered	2017-05-17 17:48:00	Maple Ridge Branch	2017-08-13 16:05:00	TM
434201	Rabbit	73.18	20.01	53.17	0	Humane Officer Surrendered	2017-05-17 17:48:00	Maple Ridge Branch	2017-08-14 16:23:00	TM
437386	Rabbit	10.05	0	10.05		Stray	2017-07-09 11:59:00	Maple Ridge Branch	2017-07-19 13:15:00	H
437947	Rabbit	10.13	0	10.13	1	Stray	2017-07-17 11:20:00	Maple Ridge Branch	2017-07-27 14:29:00	H
437947	Rabbit	139.18	0	139.18	3	Owner Surrender	2019-06-03 12:06:00	Maple Ridge Branch	2019-10-20 16:27:00	H
437948	Rabbit	139.18	0	139.18	3	Owner Surrender	2019-06-03 12:05:00	Maple Ridge Branch	2019-10-20 16:27:00	H
437948	Rabbit	10.13	0	10.13	1	Stray	2017-07-17 11:20:00	Maple Ridge Branch	2017-07-27 14:29:00	H
440448	Rabbit	8.01	0	8.01	4	Owner Surrender	2017-08-14 12:40:00	Maple Ridge Branch	2017-08-22 12:55:00	TR
440448	Rabbit	2.16	0	2.16	6	Returns	2019-09-17 11:52:00	Maple Ridge Branch	2019-09-19 15:41:00	TR
440602	Rabbit	4.07	0	4.07	3	Owner Surrender	2017-08-16 13:53:00	Maple Ridge Branch	2017-08-20 15:27:00	TM
441160	Rabbit	27.08	0	27.08		Owner Surrender	2017-08-22 14:05:00	Maple Ridge Branch	2017-09-18 16:07:00	H
446093	Rabbit	27.94	0	27.94	2	Stray	2017-10-15 16:09:00	Maple Ridge Branch	2017-11-12 14:42:00	H
446094	Rabbit	13.86	0	13.86	2	Stray	2017-10-15 16:09:00	Maple Ridge Branch	2017-10-29 12:44:00	TR
446271	Rabbit	180.03	0	180.03	3	ACO Impound	2017-10-18 11:35:00	Maple Ridge Branch	2018-04-16 12:13:00	TR
447817	Rabbit	13.16	4.04	9.12	2	Stray	2017-11-04 12:02:00	Maple Ridge Branch	2017-11-17 15:50:00	H
448015	Rabbit	90.01	0	90.01	1	Stray	2017-11-06 15:22:00	Maple Ridge Branch	2018-02-04 15:39:00	TR
448016	Rabbit	34.91	0	34.91	1	Stray	2017-11-06 15:22:00	Maple Ridge Branch	2017-12-11 13:09:00	TR
448358	Rabbit	321.88	159.83	162.05	3	Owner Surrender	2017-11-10 15:39:00	Maple Ridge Branch	2018-09-28 12:48:00	H
448818	Rabbit	10.2	0	10.2	1	Stray	2017-11-18 11:40:00	Maple Ridge Branch	2017-11-28 16:22:00	TR
449267	Rabbit	77.88	0	77.88	1	ACO Impound	2017-11-24 16:29:00	Maple Ridge Branch	2018-02-10 13:31:00	H
450287	Rabbit	10.09	4.11	5.98	1	ACO Impound	2017-12-10 13:15:00	Maple Ridge Branch	2017-12-20 15:21:00	TR
451123	Rabbit	133.96	0	133.96	0	Owner Surrender	2017-12-23 13:46:00	Maple Ridge Branch	2018-05-06 12:45:00	H
451124	Rabbit	42.03	0	42.03	0	Owner Surrender	2017-12-23 13:46:00	Maple Ridge Branch	2018-02-03 14:26:00	H
451125	Rabbit	10.13	0	10.13	0	Owner Surrender	2017-12-23 13:46:00	Maple Ridge Branch	2018-01-02 16:54:00	H
451126	Rabbit	13.99	0	13.99	0	Owner Surrender	2017-12-23 13:46:00	Maple Ridge Branch	2018-01-06 13:28:00	H
451127	Rabbit	21.12	0	21.12	0	Owner Surrender	2017-12-23 13:46:00	Maple Ridge Branch	2018-01-13 16:33:00	H
451128	Rabbit	5.03	0	5.03	0	Owner Surrender	2017-12-23 13:46:00	Maple Ridge Branch	2017-12-28 14:31:00	H
451129	Rabbit	70.1	0	70.1	0	Owner Surrender	2017-12-23 13:46:00	Maple Ridge Branch	2018-03-03 16:04:00	H
451130	Rabbit	10.13	0	10.13	0	Owner Surrender	2017-12-23 13:46:00	Maple Ridge Branch	2018-01-02 16:54:00	H
451131	Rabbit	70.1	0	70.1	0	Owner Surrender	2017-12-23 13:46:00	Maple Ridge Branch	2018-03-03 16:04:00	H
451463	Rabbit	2.93	0	2.93	1	Stray	2018-01-02 15:21:00	Maple Ridge Branch	2018-01-05 13:47:00	UU
453432	Rabbit	13.82	0	13.82	0	Owner Surrender	2018-01-26 17:02:00	Maple Ridge Branch	2018-02-09 12:42:00	H
454003	Rabbit	17.18	0	17.18	2	Stray	2018-02-04 12:54:00	Maple Ridge Branch	2018-02-21 17:07:00	H
454475	Rabbit	17.31	0	17.31	0	Stray	2018-02-13 09:18:00	Maple Ridge Branch	2018-03-02 16:50:00	H
455921	Rabbit	22.04	0	22.04	1	Owner Surrender	2018-03-04 12:24:00	Maple Ridge Branch	2018-03-26 13:15:00	H
456514	Rabbit	0.11	0	0.11	7	Stray	2018-03-12 12:34:00	Maple Ridge Branch	2018-03-12 15:15:00	UU
461194	Rabbit	88.12	0	88.12	0	Stray	2018-05-16 13:38:00	Maple Ridge Branch	2018-08-12 16:26:00	H
462325	Rabbit	57.01	0	57.01	1	Humane Officer Surrendered	2018-05-30 13:52:00	Maple Ridge Branch	2018-07-26 14:04:00	TR
464381	Rabbit	23	8.15	14.85	0	Owner Surrender	2018-06-23 15:43:00	Maple Ridge Branch	2018-07-16 15:50:00	TR
467753	Rabbit	8.94	0	8.94	3	Owner Surrender	2018-08-03 14:17:00	Maple Ridge Branch	2018-08-12 12:44:00	H
473179	Rabbit	0.01	0	0.01	3	Stray	2018-10-11 13:27:00	Maple Ridge Branch	2018-10-11 13:37:00	UU
476370	Rabbit	25.16	0	25.16	0	Returns	2019-03-29 12:11:00	Maple Ridge Branch	2019-04-23 15:58:00	H
479580	Rabbit	9.03	0	9.03	2	Owner Surrender	2019-01-19 11:27:00	Maple Ridge Branch	2019-01-28 12:13:00	H
483596	Rabbit	20.01	0	20.01	2	Owner Surrender	2019-03-23 12:10:00	Maple Ridge Branch	2019-04-12 12:20:00	H
483597	Rabbit	16.1	0	16.1	2	Owner Surrender	2019-03-23 12:15:00	Maple Ridge Branch	2019-04-08 14:45:00	TR
487829	Rabbit	49.23	0	49.23	0	Stray	2019-05-19 10:18:00	Maple Ridge Branch	2019-07-07 15:46:00	H
492676	Rabbit	15.05	0	15.05	3	Owner Surrender	2019-07-19 11:00:00	Maple Ridge Branch	2019-08-03 12:15:00	TR
498481	Rabbit	68.94	20.06	48.88	1	ACO Impound	2019-09-29 16:21:00	Maple Ridge Branch	2019-12-07 14:55:00	H
501697	Rabbit	21.16	0	21.16		Stray	2019-11-15 12:49:00	Maple Ridge Branch	2019-12-06 16:43:00	TR
505454	Rabbit	18.13	0	18.13		Stray	2020-01-20 12:58:00	Maple Ridge Branch	2020-02-07 16:09:00	H
507060	Rabbit	19.11	0	19.11	4	Owner Surrender	2020-02-13 11:36:00	Maple Ridge Branch	2020-03-03 14:20:00	UU
511974	Rabbit	0.04	0	0.04	2	Stray	2020-06-13 15:14:00	Maple Ridge Branch	2020-06-13 16:06:00	UU
514183	Rabbit	1.88	0	1.88	5	Stray	2020-07-26 15:02:00	Maple Ridge Branch	2020-07-28 12:09:00	H
518405	Rabbit	74.97	0	74.97	1	Stray	2020-10-09 16:10:00	Maple Ridge Branch	2020-12-23 15:28:00	H
522246	Rabbit	12.94	0	12.94		Stray	2021-01-02 13:07:00	Maple Ridge Branch	2021-01-15 11:39:00	H
525172	Rabbit	81.8	0	81.8	2	Stray	2021-03-08 15:55:00	Maple Ridge Branch	2021-05-29 11:14:00	H
527444	Rabbit	14.79	7.75	7.04	5	Humane Officer Surrendered	2021-04-23 16:12:00	Maple Ridge Branch	2021-05-08 11:11:00	H
529851	Rabbit	10.91	0	10.91	0	Owner Surrender	2021-06-08 14:02:00	Maple Ridge Branch	2021-06-19 11:54:00	H
531442	Rabbit	31.99	0	31.99	2	Stray	2021-07-05 14:10:00	Maple Ridge Branch	2021-08-06 13:53:00	TR
531795	Rabbit	106.82	66.01	40.82	2	Stray	2021-07-09 16:08:00	Maple Ridge Branch	2021-10-24 11:53:00	TR
533046	Rabbit	17.03	0	17.03	1	Stray	2021-08-03 12:48:00	Maple Ridge Branch	2021-08-20 13:28:00	H
535062	Rabbit	56.94	0	56.94	1	Owner Surrender	2021-09-03 16:35:00	Maple Ridge Branch	2021-10-30 15:10:00	H
535063	Rabbit	56.94	0	56.94	1	Owner Surrender	2021-09-03 16:35:00	Maple Ridge Branch	2021-10-30 15:10:00	H
537035	Rabbit	18.87	0	18.87	0	ACO Impound	2021-10-08 16:29:00	Maple Ridge Branch	2021-10-27 13:28:00	H
537036	Rabbit	18.87	0	18.87	0	ACO Impound	2021-10-08 16:29:00	Maple Ridge Branch	2021-10-27 13:28:00	H
537043	Rabbit	71.76	27.01	44.75	1	ACO Impound	2021-10-08 17:36:00	Maple Ridge Branch	2021-12-19 11:44:00	H
537044	Rabbit	71.76	27.01	44.75	1	ACO Impound	2021-10-08 17:36:00	Maple Ridge Branch	2021-12-19 11:44:00	H
537113	Rabbit	17.19	0	17.19	1	ACO Impound	2021-10-11 10:30:00	Maple Ridge Branch	2021-10-28 15:07:00	TR
537671	Rabbit	52.13	12.04	40.08	1	ACO Impound	2021-10-20 10:16:00	Maple Ridge Branch	2021-12-11 13:22:00	H
421794	Rabbit	62.85	0	62.85	0	Owner Surrender	2016-12-16 15:46:00	Nanaimo & District Branch	2017-02-17 12:05:00	UU
421795	Rabbit	63.97	0	63.97	0	Owner Surrender	2016-12-16 15:46:00	Nanaimo & District Branch	2017-02-18 14:56:00	H
423482	Rabbit	49.99	12.89	37.1	1	Humane Officer Surrendered	2017-01-12 15:33:00	Nanaimo & District Branch	2017-03-03 15:21:00	H
425387	Rabbit	17.05	0	17.05	1	Stray	2017-02-08 10:01:00	Nanaimo & District Branch	2017-02-25 11:09:00	UU
427837	Rabbit	8.75	0	8.75	5	Owner Surrender	2017-03-15 17:40:00	Nanaimo & District Branch	2017-03-24 11:47:00	UU
429297	Rabbit	29.87	0	29.87	0	Owner Surrender	2017-04-02 15:27:00	Nanaimo & District Branch	2017-05-02 12:15:00	TR
429297	Rabbit	13.88	0	13.88	5	Returns	2021-11-13 13:43:00	Nanaimo & District Branch	2021-11-27 10:53:00	H
439493	Rabbit	3	0	3	0	Owner Surrender	2017-08-02 12:55:00	Nanaimo & District Branch	2017-08-05 12:55:00	TR
439494	Rabbit	15.22	0	15.22	0	Owner Surrender	2017-08-02 12:55:00	Nanaimo & District Branch	2017-08-17 18:16:00	H
446321	Rabbit	107.98	0	107.98	0	Owner Surrender	2017-10-18 14:24:00	Nanaimo & District Branch	2018-02-03 13:48:00	H
448090	Rabbit	92.8	0	92.8	0	Owner Surrender	2017-11-07 15:42:00	Nanaimo & District Branch	2018-02-08 10:54:00	H
448091	Rabbit	83.93	0	83.93	0	Owner Surrender	2017-11-07 15:42:00	Nanaimo & District Branch	2018-01-30 14:03:00	H
448122	Rabbit	51.11	0	51.11	0	Owner Surrender	2017-11-08 12:24:00	Nanaimo & District Branch	2017-12-29 15:05:00	H
448123	Rabbit	51.11	0	51.11	0	Owner Surrender	2017-11-08 12:24:00	Nanaimo & District Branch	2017-12-29 15:05:00	TR
451563	Rabbit	44.99	0	44.99	4	Humane Officer Surrendered	2018-01-03 16:51:00	Nanaimo & District Branch	2018-02-17 16:34:00	TR
454492	Rabbit	18.13	0	18.13	2	Stray	2018-02-13 12:17:00	Nanaimo & District Branch	2018-03-03 15:21:00	TR
454678	Rabbit	8.14	0	8.14	0	Owner Surrender	2018-02-15 12:20:00	Nanaimo & District Branch	2018-02-23 15:35:00	TR
454678	Rabbit	18.99	0	18.99	0	Returns	2018-06-05 12:33:00	Nanaimo & District Branch	2018-06-24 12:21:00	TR
419261	Rabbit	78.05	0	78.05	2	Owner Surrender	2016-11-09 12:54:00	Nelson Branch	2017-01-26 14:05:00	H
422105	Rabbit	35.78	0	35.78	1	Owner Surrender	2016-12-21 16:58:00	Nelson Branch	2017-01-26 11:46:00	H
427815	Rabbit	28.94	0	28.94	0	Owner Surrender	2017-03-15 16:03:00	Nelson Branch	2017-04-13 14:41:00	H
427816	Rabbit	55.96	0	55.96	0	Owner Surrender	2017-03-15 16:03:00	Nelson Branch	2017-05-10 15:11:00	H
427817	Rabbit	28.94	0	28.94	0	Owner Surrender	2017-03-15 16:03:00	Nelson Branch	2017-04-13 14:41:00	H
427818	Rabbit	55.96	0	55.96	0	Owner Surrender	2017-03-15 16:03:00	Nelson Branch	2017-05-10 15:11:00	H
432491	Rabbit	5.95	0	5.95	1	Stray	2017-05-12 14:20:00	Nelson Branch	2017-05-18 13:10:00	H
454630	Rabbit	67.84	27.83	40.01	0	Stray	2018-02-14 17:57:00	Nelson Branch	2018-04-23 14:03:00	H
473400	Rabbit	41.93	0	41.93	2	Stray	2018-10-14 17:21:00	Nelson Branch	2018-11-25 15:40:00	H
506291	Rabbit	29.04	7.79	21.25	11	Owner Surrender	2020-01-31 10:07:00	Nelson Branch	2020-02-29 11:07:00	H
512224	Rabbit	16.12	9.01	7.11	0	Owner Surrender	2020-10-15 13:03:00	Nelson Branch	2020-10-31 15:54:00	H
512225	Rabbit	16.12	9.01	7.11	0	Owner Surrender	2020-10-15 13:07:00	Nelson Branch	2020-10-31 15:54:00	H
532922	Rabbit	0.02	0	0.02		Stray	2021-07-30 13:59:00	Nelson Branch	2021-07-30 14:22:00	H
422635	Rabbit	32.12	0	32.12	2	Stray	2017-01-01 12:28:00	North Cariboo District Branch	2017-02-02 15:23:00	H
422635	Rabbit	29.97	0	29.97	2	Returns	2017-03-23 14:47:00	North Cariboo District Branch	2017-04-22 14:06:00	H
422635	Rabbit	149.96	141.06	8.9	2	Returns	2017-05-31 15:03:00	North Cariboo District Branch	2017-10-28 14:02:00	H
434981	Rabbit	70.73	9.73	61	2	Stray	2017-06-10 17:02:00	North Cariboo District Branch	2017-08-20 10:39:00	H
439603	Rabbit	85	0	85	2	Stray	2017-08-03 14:10:00	North Cariboo District Branch	2017-10-27 14:04:00	H
457416	Rabbit	13.09	2.98	10.11	0	Stray	2018-03-24 13:03:00	North Cariboo District Branch	2018-04-06 15:12:00	H
459300	Rabbit	142.93	0	142.93	1	Stray	2018-04-21 16:52:00	North Cariboo District Branch	2018-09-11 15:10:00	H
461571	Rabbit	136.95	13.91	123.04	0	Owner Surrender	2018-05-22 13:39:00	North Cariboo District Branch	2018-10-06 12:26:00	H
461572	Rabbit	191.05	0	191.05	0	Owner Surrender	2018-05-22 13:39:00	North Cariboo District Branch	2018-11-29 14:49:00	H
466482	Rabbit	18.03	0	18.03	1	Owner Surrender	2018-07-20 15:06:00	North Cariboo District Branch	2018-08-07 15:44:00	UU
468776	Rabbit	48.97	0	48.97	1	Owner Surrender	2019-02-22 15:04:00	North Cariboo District Branch	2019-04-12 14:15:00	H
468777	Rabbit	48.97	0	48.97	1	Owner Surrender	2019-02-22 15:05:00	North Cariboo District Branch	2019-04-12 14:15:00	H
473096	Rabbit	103.03	13.96	89.07	1	Stray	2018-10-10 14:05:00	North Cariboo District Branch	2019-01-25 16:37:00	H
473097	Rabbit	54.02	0	54.02	1	Stray	2018-10-10 14:05:00	North Cariboo District Branch	2018-12-03 14:28:00	H
486090	Rabbit	59.1	25.14	33.96	0	Owner Surrender	2019-04-27 13:02:00	North Cariboo District Branch	2019-06-25 15:33:00	TR
497562	Rabbit	8.98	0	8.98		Stray	2019-09-18 16:36:00	North Cariboo District Branch	2019-09-27 16:13:00	H
503908	Rabbit	33.32	24.15	9.17	0	Owner Surrender	2019-12-19 09:53:00	North Cariboo District Branch	2020-01-21 17:39:00	TR
505289	Rabbit	66	23.15	42.85	0	Owner Surrender	2020-01-17 12:18:00	North Cariboo District Branch	2020-03-23 12:15:00	H
505290	Rabbit	66	23.15	42.85	0	Owner Surrender	2020-01-17 12:18:00	North Cariboo District Branch	2020-03-23 12:15:00	TR
507050	Rabbit	117.73	72.87	44.86	1	Humane Officer Seized	2020-02-12 21:19:00	North Cariboo District Branch	2020-06-09 14:51:00	H
507338	Rabbit	50.84	43.72	7.13	0	Stray	2020-02-18 13:50:00	North Cariboo District Branch	2020-04-09 10:06:00	TR
507339	Rabbit	50.84	43.72	7.13	0	Stray	2020-02-18 13:50:00	North Cariboo District Branch	2020-04-09 10:06:00	TR
508968	Rabbit	23.78	13.87	9.91	2	Stray	2020-03-17 17:27:00	North Cariboo District Branch	2020-04-10 12:13:00	H
514851	Rabbit	47.97	14.96	33.02	0	Stray	2020-08-07 13:43:00	North Cariboo District Branch	2020-09-24 13:03:00	TR
514852	Rabbit	93.08	0	93.08	0	Stray	2020-08-07 13:43:00	North Cariboo District Branch	2020-11-08 15:43:00	TR
514853	Rabbit	122.97	37.07	85.89	0	Stray	2020-08-07 13:43:00	North Cariboo District Branch	2020-12-08 12:55:00	TR
515016	Rabbit	104.83	33.8	71.04	1	Stray	2020-08-11 14:18:00	North Cariboo District Branch	2020-11-24 10:20:00	TR
518890	Rabbit	27.88	17.02	10.86	2	Stray	2020-10-20 16:05:00	North Cariboo District Branch	2020-11-17 13:09:00	TR
520839	Rabbit	102	0	102	1	Stray	2020-11-24 14:33:00	North Cariboo District Branch	2021-03-06 14:26:00	H
520840	Rabbit	80.93	0	80.93	0	Stray	2020-11-24 14:33:00	North Cariboo District Branch	2021-02-13 12:56:00	H
524265	Rabbit	22	15.96	6.04	0	Emergency Boarding	2021-02-16 16:38:00	North Cariboo District Branch	2021-03-10 16:42:00	H
529504	Rabbit	1.15	0	1.15	1	Owner Surrender	2021-06-02 12:18:00	North Cariboo District Branch	2021-06-03 15:57:00	H
529635	Rabbit	69.16	34	35.16	1	Stray	2021-06-04 12:23:00	North Cariboo District Branch	2021-08-12 16:20:00	H
531811	Rabbit	3.95	0	3.95	7	Stray	2021-07-10 10:52:00	North Cariboo District Branch	2021-07-14 09:41:00	UU
418886	Rabbit	188.99	0	188.99	5	Returns	2020-08-29 14:15:00	North Peace Branch	2021-03-06 13:58:00	H
437296	Rabbit	103.02	40.12	62.9	0	Owner Surrender	2017-07-06 15:15:00	North Peace Branch	2017-10-17 15:43:00	TR
466460	Rabbit	116.04	15.96	100.07	1	Owner Surrender	2018-07-17 13:42:00	North Peace Branch	2018-11-10 14:38:00	H
484460	Rabbit	110.86	100.85	10.01	2	Owner Surrender	2019-04-03 12:39:00	North Peace Branch	2019-07-23 09:21:00	UU
488048	Rabbit	11.12	0	11.12		Stray	2019-05-22 15:27:00	North Peace Branch	2019-06-02 18:21:00	TR
489463	Rabbit	17	0	17	0	Stray	2019-06-06 12:28:00	North Peace Branch	2019-06-23 12:25:00	H
489464	Rabbit	17	0	17	0	Stray	2019-06-06 12:28:00	North Peace Branch	2019-06-23 12:25:00	H
489465	Rabbit	56.12	47.97	8.15	0	Stray	2019-06-06 12:28:00	North Peace Branch	2019-08-01 15:17:00	H
489466	Rabbit	40.1	21.02	19.09	0	Stray	2019-06-06 12:28:00	North Peace Branch	2019-07-16 14:55:00	H
489467	Rabbit	56.12	47.97	8.15	0	Stray	2019-06-06 12:28:00	North Peace Branch	2019-08-01 15:17:00	H
489467	Rabbit	7.06	0	7.06	0	Returns	2019-08-22 14:42:00	North Peace Branch	2019-08-29 16:09:00	H
496738	Rabbit	6.15	5.15	1.01		Stray	2019-09-07 13:13:00	North Peace Branch	2019-09-13 16:53:00	TR
497815	Rabbit	167.93	90.28	77.65	2	Stray	2019-09-19 13:31:00	North Peace Branch	2020-03-05 11:50:00	TM
498170	Rabbit	40.95	8.29	32.66	2	Stray	2019-09-21 13:31:00	North Peace Branch	2019-11-01 12:26:00	H
500276	Rabbit	0.01	0	0.01	0	Agency / Shelter	2019-10-24 12:37:00	North Peace Branch	2019-10-24 12:53:00	H
500276	Rabbit	0	0	0	1	Stray	2020-04-21 12:06:00	North Peace Branch	2020-04-21 12:12:00	TR
503646	Rabbit	32	24.11	7.89	0	Owner Surrender	2019-12-12 11:53:00	North Peace Branch	2020-01-13 11:54:00	H
503647	Rabbit	103.96	43.81	60.15	0	Owner Surrender	2019-12-12 11:53:00	North Peace Branch	2020-03-25 10:54:00	H
503648	Rabbit	103.96	43.81	60.15	0	Owner Surrender	2019-12-12 11:53:00	North Peace Branch	2020-03-25 10:54:00	H
505502	Rabbit	91.03	21.93	69.1	1	Stray	2020-01-21 12:38:00	North Peace Branch	2020-04-21 13:17:00	H
513371	Rabbit	15.06	0	15.06	0	Owner Surrender	2020-07-08 12:18:00	North Peace Branch	2020-07-23 13:38:00	H
420533	Rabbit	56.08	0	56.08		Stray	2016-11-29 10:15:00	Parksville-Qualicum Beach & District Branch	2017-01-24 12:07:00	TR
428262	Rabbit	1.12	0	1.12	5	Owner Surrender	2017-03-21 10:47:00	Parksville-Qualicum Beach & District Branch	2017-03-22 13:36:00	H
435160	Rabbit	65.21	0	65.21	0	Stray	2017-06-13 11:23:00	Parksville-Qualicum Beach & District Branch	2017-08-17 16:22:00	H
442180	Rabbit	0.05	0	0.05		Stray	2017-09-01 10:20:00	Parksville-Qualicum Beach & District Branch	2017-09-01 11:37:00	UU
443493	Rabbit	68.97	4.11	64.87	3	Owner Surrender	2017-09-15 13:55:00	Parksville-Qualicum Beach & District Branch	2017-11-23 13:17:00	TR
446398	Rabbit	45.17	0	45.17	0	Stray	2017-10-19 12:50:00	Parksville-Qualicum Beach & District Branch	2017-12-03 16:58:00	H
451299	Rabbit	41.96	0	41.96	0	Stray	2017-12-29 12:03:00	Parksville-Qualicum Beach & District Branch	2018-02-09 11:07:00	H
454991	Rabbit	195.93	0	195.93	1	Stray	2018-02-20 15:26:00	Parksville-Qualicum Beach & District Branch	2018-09-04 13:50:00	TR
454992	Rabbit	269.96	0	269.96	1	Stray	2018-02-20 15:26:00	Parksville-Qualicum Beach & District Branch	2018-11-17 14:27:00	TR
454993	Rabbit	10.89	0	10.89	0	Stray	2018-02-20 15:26:00	Parksville-Qualicum Beach & District Branch	2018-03-03 12:41:00	TR
461042	Rabbit	0.02	0	0.02		Stray	2018-05-15 10:30:00	Parksville-Qualicum Beach & District Branch	2018-05-15 10:59:00	UU
478768	Rabbit	0.05	0	0.05	0	Stray	2019-01-07 10:23:00	Parksville-Qualicum Beach & District Branch	2019-01-07 11:36:00	UU
482117	Rabbit	0.85	0	0.85		Stray	2019-02-27 11:40:00	Parksville-Qualicum Beach & District Branch	2019-02-28 08:02:00	UU
482828	Rabbit	0.09	0	0.09		Stray	2019-03-12 11:14:00	Parksville-Qualicum Beach & District Branch	2019-03-12 13:25:00	UU
417090	Rabbit	224.25	0	224.25	2	Stray	2016-10-15 09:10:00	Powell River & District Branch	2017-05-27 15:12:00	H
422843	Rabbit	143.12	0	143.12	2	Owner Surrender	2017-01-04 12:15:00	Powell River & District Branch	2017-05-27 15:12:00	H
425579	Rabbit	189.9	0	189.9	1	Stray	2017-02-11 15:05:00	Powell River & District Branch	2017-08-20 12:35:00	TR
426105	Rabbit	0.81	0	0.81	0	Stray	2017-02-19 14:55:00	Powell River & District Branch	2017-02-20 10:25:00	UU
429353	Rabbit	37.43	0	37.43	2	Stray	2017-04-03 12:53:00	Powell River & District Branch	2017-05-10 23:14:00	TM
430048	Rabbit	23.02	0	23.02	2	Owner Surrender	2017-04-12 15:13:00	Powell River & District Branch	2017-05-05 15:46:00	H
430316	Rabbit	80.09	0	80.09	2	Stray	2017-04-18 12:06:00	Powell River & District Branch	2017-07-07 14:12:00	TR
431447	Rabbit	67.9	0	67.9	0	Shelter Offspring	2017-04-30 15:26:00	Powell River & District Branch	2017-07-07 13:07:00	TR
431448	Rabbit	44.84	0	44.84	0	Shelter Offspring	2017-04-30 15:26:00	Powell River & District Branch	2017-06-14 11:39:00	TR
431449	Rabbit	61.92	0	61.92	0	Shelter Offspring	2017-04-30 15:26:00	Powell River & District Branch	2017-07-01 13:38:00	TR
431449	Rabbit	0.76	0	0.76	0	Returns	2017-08-09 15:49:00	Powell River & District Branch	2017-08-10 09:58:00	TR
431450	Rabbit	59.03	0	59.03	0	Shelter Offspring	2017-04-30 15:26:00	Powell River & District Branch	2017-06-28 16:10:00	TR
431450	Rabbit	0.75	0	0.75	0	Returns	2017-08-09 15:54:00	Powell River & District Branch	2017-08-10 09:59:00	TR
431451	Rabbit	61.92	0	61.92	0	Shelter Offspring	2017-04-30 15:26:00	Powell River & District Branch	2017-07-01 13:38:00	TR
431451	Rabbit	0.75	0	0.75	0	Returns	2017-08-09 15:58:00	Powell River & District Branch	2017-08-10 09:59:00	TR
431452	Rabbit	75.99	0	75.99	1	Shelter Offspring	2017-04-30 15:26:00	Powell River & District Branch	2017-07-15 15:08:00	TR
431453	Rabbit	87.06	0	87.06	0	Shelter Offspring	2017-04-30 15:26:00	Powell River & District Branch	2017-07-26 16:47:00	TR
431454	Rabbit	25.82	0	25.82	0	Shelter Offspring	2017-04-30 15:26:00	Powell River & District Branch	2017-05-26 11:06:00	UU
432035	Rabbit	17.98	0	17.98	0	Stray	2017-05-08 17:06:00	Powell River & District Branch	2017-05-26 16:44:00	UU
434200	Rabbit	29.21	9.17	20.03	0	Stray	2018-03-28 12:39:00	Powell River & District Branch	2018-04-26 17:36:00	TM
435612	Rabbit	2.27	0	2.27		Stray	2017-06-17 10:46:00	Powell River & District Branch	2017-06-19 17:12:00	TR
439876	Rabbit	10	0	10	2	Stray	2017-08-08 10:48:00	Powell River & District Branch	2017-08-08 10:50:00	UU
446993	Rabbit	0.98	0	0.98	2	Owner Surrender	2017-10-25 13:55:00	Powell River & District Branch	2017-10-26 13:24:00	TR
446993	Rabbit	1.13	0	1.13	2	Returns	2017-11-07 12:39:00	Powell River & District Branch	2017-11-08 15:44:00	H
451098	Rabbit	21.98	0	21.98	0	Owner Surrender	2017-12-22 16:04:00	Powell River & District Branch	2018-01-13 15:28:00	TR
453860	Rabbit	15.99	0	15.99	1	Owner Surrender	2018-02-01 15:47:00	Powell River & District Branch	2018-02-17 15:28:00	TR
454676	Rabbit	28.07	0	28.07	2	Owner Surrender	2018-02-15 12:34:00	Powell River & District Branch	2018-03-15 14:16:00	TR
458915	Rabbit	16.03	15.11	0.92	2	Owner Surrender	2018-04-16 15:29:00	Powell River & District Branch	2018-05-02 16:10:00	TR
472308	Rabbit	48.97	29.07	19.9	2	Stray	2018-09-28 16:15:00	Powell River & District Branch	2018-11-16 15:26:00	TR
475153	Rabbit	141.13	0	141.13	2	Owner Surrender	2018-11-08 12:12:00	Powell River & District Branch	2019-03-29 15:18:00	TR
475154	Rabbit	1.04	0	1.04	2	Owner Surrender	2018-11-08 12:12:00	Powell River & District Branch	2018-11-09 13:06:00	TR
475154	Rabbit	115.09	0	115.09	2	Returns	2018-12-04 13:05:00	Powell River & District Branch	2019-03-29 15:18:00	TR
475155	Rabbit	141.13	0	141.13	2	Owner Surrender	2018-11-08 12:12:00	Powell River & District Branch	2019-03-29 15:18:00	TR
476892	Rabbit	38.91	0	38.91	6	Owner Surrender	2018-12-04 15:00:00	Powell River & District Branch	2019-01-12 12:44:00	TR
476893	Rabbit	38.91	0	38.91	4	Owner Surrender	2018-12-04 15:00:00	Powell River & District Branch	2019-01-12 12:44:00	TR
486300	Rabbit	7.87	6.77	1.1	0	Stray	2019-05-01 12:23:00	Powell River & District Branch	2019-05-09 09:18:00	TR
486380	Rabbit	33.14	5.14	28	1	Emergency Boarding	2019-10-14 12:35:00	Powell River & District Branch	2019-11-16 15:59:00	TR
486581	Rabbit	5.86	5.85	0.01	0	Stray	2019-05-03 12:36:00	Powell River & District Branch	2019-05-09 09:19:00	TR
487483	Rabbit	102.01	23.81	78.2	0	Owner Surrender	2019-05-14 15:27:00	Powell River & District Branch	2019-08-24 15:44:00	TR
487484	Rabbit	102.01	23.81	78.2	0	Owner Surrender	2019-05-14 15:27:00	Powell River & District Branch	2019-08-24 15:44:00	TR
487485	Rabbit	0.85	0.82	0.03	0	Owner Surrender	2019-05-14 15:27:00	Powell River & District Branch	2019-05-15 11:49:00	TR
487486	Rabbit	97.92	23.81	74.11	0	Owner Surrender	2019-05-14 15:27:00	Powell River & District Branch	2019-08-20 13:34:00	TR
487487	Rabbit	97.92	23.82	74.11	0	Owner Surrender	2019-05-14 15:27:00	Powell River & District Branch	2019-08-20 13:34:00	TR
494237	Rabbit	50.89	45.08	5.81	0	Stray	2019-08-08 17:02:00	Powell River & District Branch	2019-09-28 14:26:00	TR
494238	Rabbit	50.89	45.08	5.81	0	Stray	2019-08-08 17:02:00	Powell River & District Branch	2019-09-28 14:26:00	TR
498886	Rabbit	69.81	0	69.81	4	Owner Surrender	2019-10-04 16:53:00	Powell River & District Branch	2019-12-13 12:18:00	TR
498887	Rabbit	69.81	0	69.81	3	Owner Surrender	2019-10-04 16:53:00	Powell River & District Branch	2019-12-13 12:18:00	TR
506582	Rabbit	2.96	0	2.96	3	Returns	2020-08-11 16:06:00	Powell River & District Branch	2020-08-14 15:09:00	H
506582	Rabbit	22.01	0	22.01	2	Owner Surrender	2020-02-05 13:24:00	Powell River & District Branch	2020-02-27 13:42:00	TR
507952	Rabbit	6.1	0	6.1	5	Owner Surrender	2020-02-29 13:16:00	Powell River & District Branch	2020-03-06 15:41:00	TR
510758	Rabbit	1.09	0	1.09	0	Owner Surrender	2020-05-20 14:10:00	Powell River & District Branch	2020-05-21 16:16:00	TR
510759	Rabbit	0.97	0	0.97	0	Owner Surrender	2020-05-20 14:10:00	Powell River & District Branch	2020-05-21 13:22:00	TR
510760	Rabbit	1	0	1	0	Owner Surrender	2020-05-20 14:10:00	Powell River & District Branch	2020-05-21 14:08:00	TR
510761	Rabbit	1.09	0	1.09	0	Owner Surrender	2020-05-20 14:10:00	Powell River & District Branch	2020-05-21 16:16:00	TR
510762	Rabbit	1	0	1	0	Owner Surrender	2020-05-20 14:10:00	Powell River & District Branch	2020-05-21 14:08:00	TR
510763	Rabbit	0.97	0	0.97	0	Owner Surrender	2020-05-20 14:10:00	Powell River & District Branch	2020-05-21 13:22:00	TR
513236	Rabbit	34.04	14.99	19.06	3	Owner Surrender	2020-07-09 12:50:00	Powell River & District Branch	2020-08-12 13:53:00	TR
516213	Rabbit	0.16	0	0.16	0	Owner Surrender	2020-09-03 11:22:00	Powell River & District Branch	2020-09-03 15:11:00	TR
518519	Rabbit	14.98	14.01	0.97	1	Emergency Boarding	2020-10-13 16:42:00	Powell River & District Branch	2020-10-28 16:16:00	TR
518639	Rabbit	2.16	0	2.16	3	Stray	2020-10-15 12:49:00	Powell River & District Branch	2020-10-17 16:34:00	TR
520884	Rabbit	7.05	0	7.05	0	Owner Surrender	2020-11-25 12:00:00	Powell River & District Branch	2020-12-02 13:16:00	UU
525016	Rabbit	12.04	0	12.04	3	Stray	2021-03-04 15:07:00	Powell River & District Branch	2021-03-16 15:58:00	TR
525016	Rabbit	12.02	0	12.02	3	Returns	2021-05-13 15:38:00	Powell River & District Branch	2021-05-25 16:01:00	H
525477	Rabbit	18.92	5.98	12.94	3	Stray	2021-03-12 14:05:00	Powell River & District Branch	2021-03-31 12:08:00	TR
525477	Rabbit	12.02	0	12.02	3	Returns	2021-05-13 15:39:00	Powell River & District Branch	2021-05-25 16:01:00	H
526531	Rabbit	3.17	0	3.17	4	Stray	2021-04-06 11:01:00	Powell River & District Branch	2021-04-09 15:12:00	UU
529341	Rabbit	8.99	0	8.99	1	Returns	2021-06-15 12:59:00	Powell River & District Branch	2021-06-24 12:47:00	TR
454689	Rabbit	50.07	0	50.07		Stray	2018-02-15 13:36:00	Prince Rupert Branch	2018-04-06 15:18:00	H
454690	Rabbit	35.06	0	35.06		Stray	2018-02-15 13:36:00	Prince Rupert Branch	2018-03-22 15:05:00	H
458100	Rabbit	233.09	19.83	213.26	1	Stray	2018-04-05 13:19:00	Prince Rupert Branch	2018-11-24 15:31:00	H
464780	Rabbit	25.08	0	25.08	4	Owner Surrender	2018-06-28 14:31:00	Prince Rupert Branch	2018-07-23 16:30:00	H
474306	Rabbit	81.96	0	81.96	0	Owner Surrender	2018-10-26 15:34:00	Prince Rupert Branch	2019-01-16 14:31:00	H
499814	Rabbit	28.04	0	28.04	1	Owner Surrender	2019-10-18 14:02:00	Prince Rupert Branch	2019-11-15 15:06:00	H
421804	Rabbit	34.97	21.08	13.9	0	Owner Surrender	2016-12-16 17:08:00	Quesnel & District Branch	2017-01-20 16:31:00	H
421805	Rabbit	34.97	21.08	13.9	0	Owner Surrender	2016-12-16 17:08:00	Quesnel & District Branch	2017-01-20 16:31:00	H
424287	Rabbit	48.99	0	48.99	0	Owner Surrender	2017-01-24 12:37:00	Quesnel & District Branch	2017-03-14 12:17:00	TR
438077	Rabbit	3.92	0	3.92	2	Owner Surrender	2017-07-18 15:54:00	Quesnel & District Branch	2017-07-22 14:05:00	H
438287	Rabbit	117.01	95.03	21.98	0	Stray	2017-07-20 14:42:00	Quesnel & District Branch	2017-11-14 14:57:00	H
438288	Rabbit	82.1	70.1	12	0	Stray	2017-07-20 14:49:00	Quesnel & District Branch	2017-10-10 17:13:00	H
458805	Rabbit	91	17.84	73.17	1	Owner Surrender	2018-04-14 12:19:00	Quesnel & District Branch	2018-07-14 12:26:00	H
492608	Rabbit	113.97	28.94	85.03	1	Stray	2019-07-18 12:57:00	Quesnel & District Branch	2019-11-09 12:10:00	H
493368	Rabbit	47.08	0	47.08	4	Stray	2019-07-29 11:13:00	Quesnel & District Branch	2019-09-14 13:15:00	TR
511225	Rabbit	74.89	0	74.89	0	Stray	2020-05-30 15:55:00	Quesnel & District Branch	2020-08-13 13:13:00	TR
511226	Rabbit	31.82	0	31.82	0	Stray	2020-05-30 15:55:00	Quesnel & District Branch	2020-07-01 11:41:00	TR
511227	Rabbit	74.89	0	74.89	0	Stray	2020-05-30 15:55:00	Quesnel & District Branch	2020-08-13 13:13:00	TR
515989	Rabbit	17.87	0	17.87	0	Owner Surrender	2020-08-29 15:55:00	Quesnel & District Branch	2020-09-16 12:49:00	H
515990	Rabbit	17.87	0	17.87	0	Owner Surrender	2020-08-29 15:55:00	Quesnel & District Branch	2020-09-16 12:49:00	H
519115	Rabbit	65.02	13.86	51.16	1	Humane Officer Seized	2020-10-25 11:34:00	Quesnel & District Branch	2020-12-29 12:05:00	TR
519116	Rabbit	49.13	13.86	35.27	0	Humane Officer Seized	2020-10-25 11:34:00	Quesnel & District Branch	2020-12-13 14:36:00	TR
519117	Rabbit	49.13	13.86	35.27	0	Humane Officer Seized	2020-10-25 11:34:00	Quesnel & District Branch	2020-12-13 14:36:00	TR
519118	Rabbit	36.95	13.86	23.09	1	Humane Officer Seized	2020-10-25 11:34:00	Quesnel & District Branch	2020-12-01 10:17:00	TR
519119	Rabbit	104.07	74.73	29.34	1	Humane Officer Seized	2020-10-25 11:34:00	Quesnel & District Branch	2021-02-06 13:18:00	H
519120	Rabbit	54.12	13.86	40.27	0	Humane Officer Seized	2020-10-25 11:34:00	Quesnel & District Branch	2020-12-18 14:33:00	TR
519121	Rabbit	65.16	13.86	51.3	0	Humane Officer Seized	2020-10-25 11:34:00	Quesnel & District Branch	2020-12-29 15:27:00	TR
519122	Rabbit	65.07	13.86	51.22	0	Humane Officer Seized	2020-10-25 11:34:00	Quesnel & District Branch	2020-12-29 13:21:00	TR
519123	Rabbit	131.1	90.01	41.09	1	Humane Officer Seized	2020-10-25 11:34:00	Quesnel & District Branch	2021-03-05 14:03:00	TR
520927	Rabbit	58.12	7.02	51.1	0	Owner Surrender	2020-11-26 10:42:00	Quesnel & District Branch	2021-01-23 13:35:00	TR
531832	Rabbit	36.95	24.14	12.81	1	Owner Surrender	2021-07-10 15:23:00	Quesnel & District Branch	2021-08-16 14:14:00	TR
533281	Rabbit	107.24	39.97	67.27	0	Humane Officer Surrendered	2021-08-05 08:42:00	Quesnel & District Branch	2021-11-20 14:29:00	TR
533283	Rabbit	107.24	32	75.24	0	Humane Officer Surrendered	2021-08-05 08:42:00	Quesnel & District Branch	2021-11-20 14:29:00	TR
533287	Rabbit	67.27	0	67.27	0	Humane Officer Surrendered	2021-08-05 08:42:00	Quesnel & District Branch	2021-10-11 15:06:00	TR
533288	Rabbit	145.14	90.05	55.09	0	Humane Officer Surrendered	2021-08-05 08:42:00	Quesnel & District Branch	2021-12-28 11:57:00	TR
533289	Rabbit	132.12	108	24.12	0	Humane Officer Surrendered	2021-08-05 08:42:00	Quesnel & District Branch	2021-12-15 11:34:00	TR
399091	Rabbit	54.14	10.01	44.13	2	Returns	2017-10-14 12:25:00	Richmond Community Animal Centre	2017-12-07 15:48:00	H
416805	Rabbit	130.15	0	130.15	3	Returns	2018-03-05 11:29:00	Richmond Community Animal Centre	2018-07-13 15:05:00	H
435627	Rabbit	122.05	0	122.05	0	Returns	2017-11-15 12:44:00	Richmond Community Animal Centre	2018-03-17 13:51:00	TR
435628	Rabbit	122.05	0	122.05	0	Returns	2017-11-15 12:46:00	Richmond Community Animal Centre	2018-03-17 13:51:00	TR
438301	Rabbit	679.91	317.2	362.71		Stray	2017-07-20 15:47:00	Richmond Community Animal Centre	2019-05-31 13:37:00	H
438302	Rabbit	679.91	317.2	362.71	1	Stray	2017-07-20 15:47:00	Richmond Community Animal Centre	2019-05-31 13:37:00	H
438303	Rabbit	29.87	28.77	1.1	0	Stray	2017-07-20 15:47:00	Richmond Community Animal Centre	2017-08-19 12:38:00	H
438304	Rabbit	29.87	28.77	1.1	0	Stray	2017-07-20 15:47:00	Richmond Community Animal Centre	2017-08-19 12:38:00	H
438305	Rabbit	29.87	28.77	1.1	0	Stray	2017-07-20 15:47:00	Richmond Community Animal Centre	2017-08-19 12:39:00	H
438306	Rabbit	20.88	19.77	1.1	0	Stray	2017-07-20 15:47:00	Richmond Community Animal Centre	2017-08-10 12:47:00	UU
438307	Rabbit	20.88	19.78	1.1	0	Stray	2017-07-20 15:47:00	Richmond Community Animal Centre	2017-08-10 12:48:00	UU
438308	Rabbit	29.87	28.77	1.1	0	Stray	2017-07-20 15:47:00	Richmond Community Animal Centre	2017-08-19 12:39:00	H
438309	Rabbit	29.87	28.77	1.1	0	Stray	2017-07-20 15:47:00	Richmond Community Animal Centre	2017-08-19 12:39:00	H
446796	Rabbit	67	20.02	46.98		Stray	2017-10-23 16:38:00	Richmond Community Animal Centre	2017-12-29 16:42:00	H
454443	Rabbit	138.06	93.98	44.08	3	Owner Surrender	2018-02-11 13:46:00	Richmond Community Animal Centre	2018-06-29 15:06:00	H
454446	Rabbit	138.05	93.98	44.08	4	Owner Surrender	2018-02-11 13:51:00	Richmond Community Animal Centre	2018-06-29 15:06:00	H
523296	Rabbit	0.01	0	0.01	3	Stray	2021-01-25 16:03:00	Richmond Community Animal Centre	2021-01-25 16:15:00	UU
445501	Rabbit	43.97	0	43.97	4	Stray	2017-10-08 14:17:00	Sea To Sky Branch	2017-11-21 13:28:00	TM
445502	Rabbit	60.02	0	60.02	4	Stray	2017-10-08 14:17:00	Sea To Sky Branch	2017-12-07 14:52:00	TM
506610	Rabbit	72.88	29.95	42.93	0	Owner Surrender	2020-02-05 15:52:00	Sea To Sky Branch	2020-04-18 12:54:00	H
506611	Rabbit	21.89	0	21.89	0	Owner Surrender	2020-02-05 15:52:00	Sea To Sky Branch	2020-02-27 13:15:00	H
506612	Rabbit	72.88	29.95	42.93	0	Owner Surrender	2020-02-05 15:52:00	Sea To Sky Branch	2020-04-18 12:54:00	H
507844	Rabbit	0.98	0	0.98	1	Stray	2020-02-27 15:44:00	Sea To Sky Branch	2020-02-28 15:16:00	TM
511287	Rabbit	22.82	0	22.82	1	Owner Surrender	2020-06-01 13:39:00	Sea To Sky Branch	2020-06-24 09:13:00	H
512850	Rabbit	66.94	26.92	40.02	1	Owner Surrender	2020-07-02 12:36:00	Sea To Sky Branch	2020-09-07 11:06:00	TM
515989	Rabbit	25.22	0	25.22	0	Returns	2021-03-07 11:08:00	Sea To Sky Branch	2021-04-01 16:23:00	H
515990	Rabbit	25.21	0	25.21	0	Returns	2021-03-07 11:14:00	Sea To Sky Branch	2021-04-01 16:23:00	H
516456	Rabbit	39.11	0	39.11	4	Owner Surrender	2020-09-08 12:43:00	Sea To Sky Branch	2020-10-17 15:24:00	TR
516457	Rabbit	87.07	16.86	70.2	3	Owner Surrender	2020-09-08 12:43:00	Sea To Sky Branch	2020-12-04 14:20:00	TR
516458	Rabbit	24.05	0	24.05	3	Owner Surrender	2020-09-08 12:43:00	Sea To Sky Branch	2020-10-02 13:48:00	H
534936	Rabbit	47.99	7.89	40.1	1	Stray	2021-09-02 10:14:00	Sea To Sky Branch	2021-10-20 09:59:00	H
540555	Rabbit	1.1	0	1.1	1	Stray	2021-12-17 13:02:00	Sea To Sky Branch	2021-12-18 15:30:00	H
450275	Rabbit	50.88	41.82	9.06	1	Stray	2017-12-09 15:10:00	Shuswap Branch	2018-01-29 12:19:00	H
461434	Rabbit	31.07	0	31.07	1	Stray	2018-05-19 13:57:00	Shuswap Branch	2018-06-19 15:37:00	H
512871	Rabbit	26.98	0	26.98	4	Owner Surrender	2020-07-02 15:44:00	Shuswap Branch	2020-07-29 15:19:00	H
512875	Rabbit	26.98	0	26.98	4	Owner Surrender	2020-07-02 15:53:00	Shuswap Branch	2020-07-29 15:19:00	H
527811	Rabbit	64.09	0	64.09	1	Owner Surrender	2021-05-02 11:55:00	Shuswap Branch	2021-07-05 13:59:00	TR
537837	Rabbit	41.07	0	41.07	0	Owner Surrender	2021-10-22 12:08:00	Shuswap Branch	2021-12-02 13:55:00	H
537838	Rabbit	41.07	0	41.07	0	Owner Surrender	2021-10-22 12:08:00	Shuswap Branch	2021-12-02 13:55:00	H
396999	Rabbit	25.16	0	25.16	3	Stray	2017-09-02 10:36:00	South Okanagan/Similkameen Branch	2017-09-27 14:20:00	H
411733	Rabbit	28.07	0	28.07	0	Returns	2017-02-28 14:47:00	South Okanagan/Similkameen Branch	2017-03-28 16:26:00	H
428190	Rabbit	87.12	0	87.12	1	Owner Surrender	2017-03-20 12:08:00	South Okanagan/Similkameen Branch	2017-06-15 15:04:00	H
428191	Rabbit	47	0	47	1	Owner Surrender	2017-03-20 12:08:00	South Okanagan/Similkameen Branch	2017-05-06 12:15:00	H
434122	Rabbit	7.92	0	7.92	4	Stray	2017-06-01 13:52:00	South Okanagan/Similkameen Branch	2017-06-09 12:01:00	UU
444203	Rabbit	349.94	0	349.94	1	Stray	2017-09-23 16:57:00	South Okanagan/Similkameen Branch	2018-09-08 15:34:00	H
449185	Rabbit	28.96	0	28.96	2	Owner Surrender	2017-11-23 16:06:00	South Okanagan/Similkameen Branch	2017-12-22 15:07:00	H
454062	Rabbit	25.31	0	25.31	1	Stray	2018-02-06 09:08:00	South Okanagan/Similkameen Branch	2018-03-03 16:36:00	H
500934	Rabbit	0	0	0	7	Humane Officer Surrendered	2019-11-04 14:22:00	South Okanagan/Similkameen Branch	2019-11-04 14:27:00	UU
504212	Rabbit	21.1	0	21.1	1	Stray	2019-12-27 12:33:00	South Okanagan/Similkameen Branch	2020-01-17 14:59:00	H
505780	Rabbit	17.98	0	17.98	0	Stray	2020-01-23 16:24:00	South Okanagan/Similkameen Branch	2020-02-10 15:51:00	H
524911	Rabbit	68.96	17.95	51.01	1	Stray	2021-03-02 13:21:00	South Okanagan/Similkameen Branch	2021-05-10 12:24:00	TR
525445	Rabbit	2.32	1.27	1.06	0	Shelter Offspring	2021-03-12 08:30:00	South Okanagan/Similkameen Branch	2021-03-14 16:15:00	UU
525446	Rabbit	0	0	0	0	Shelter Offspring	2021-03-12 08:30:00	South Okanagan/Similkameen Branch	2021-03-12 08:33:00	UU
525498	Rabbit	0	0	0	0	Shelter Offspring	2021-03-13 09:45:00	South Okanagan/Similkameen Branch	2021-03-13 09:47:00	UU
525499	Rabbit	0	0	0	0	Shelter Offspring	2021-03-13 09:45:00	South Okanagan/Similkameen Branch	2021-03-13 09:47:00	UU
525500	Rabbit	0	0	0	0	Shelter Offspring	2021-03-13 09:45:00	South Okanagan/Similkameen Branch	2021-03-13 09:47:00	UU
525501	Rabbit	0	0	0	0	Shelter Offspring	2021-03-13 09:45:00	South Okanagan/Similkameen Branch	2021-03-13 09:47:00	UU
525502	Rabbit	0	0	0	0	Shelter Offspring	2021-03-13 09:45:00	South Okanagan/Similkameen Branch	2021-03-13 09:48:00	UU
525503	Rabbit	0	0	0	0	Shelter Offspring	2021-03-13 09:45:00	South Okanagan/Similkameen Branch	2021-03-13 09:48:00	UU
525504	Rabbit	0	0	0	0	Shelter Offspring	2021-03-13 09:45:00	South Okanagan/Similkameen Branch	2021-03-13 09:48:00	UU
533727	Rabbit	53.25	0	53.25	1	Stray	2021-08-12 10:05:00	South Okanagan/Similkameen Branch	2021-10-04 16:02:00	H
418886	Rabbit	74.99	49.16	25.83	1	Owner Surrender	2016-11-04 13:11:00	South Peace Branch	2017-01-18 12:58:00	H
424132	Rabbit	38.86	0	38.86	0	Stray	2017-01-21 15:46:00	South Peace Branch	2017-03-01 12:24:00	H
432911	Rabbit	73.1	0	73.1	1	Stray	2017-05-17 13:55:00	South Peace Branch	2017-07-29 16:22:00	TR
433320	Rabbit	2.95	0	2.95	2	Owner Surrender	2017-05-23 12:41:00	South Peace Branch	2017-05-26 11:31:00	H
433320	Rabbit	64.97	0	64.97	3	Owner Surrender	2018-04-11 15:34:00	South Peace Branch	2018-06-15 14:56:00	H
433323	Rabbit	64.97	0	64.97	3	Owner Surrender	2018-04-11 15:39:00	South Peace Branch	2018-06-15 14:56:00	H
433323	Rabbit	2.96	0	2.96	2	Owner Surrender	2017-05-23 12:47:00	South Peace Branch	2017-05-26 11:45:00	H
443357	Rabbit	82.9	58.47	24.44	0	Owner Surrender	2017-09-14 09:45:00	South Peace Branch	2017-12-06 07:28:00	H
443803	Rabbit	77.7	0	77.7	1	Stray	2017-09-19 14:34:00	South Peace Branch	2017-12-06 07:28:00	H
453265	Rabbit	34.02	31.78	2.25	0	Stray	2018-01-25 08:30:00	South Peace Branch	2018-02-28 09:05:00	UU
453514	Rabbit	71.19	45.03	26.16		Stray	2018-01-27 10:13:00	South Peace Branch	2018-04-09 14:45:00	H
460289	Rabbit	118.25	0	118.25	2	Owner Surrender	2018-05-05 10:07:00	South Peace Branch	2018-08-31 16:09:00	H
460290	Rabbit	89.13	1.95	87.18	1	Owner Surrender	2018-05-05 10:16:00	South Peace Branch	2018-08-02 13:25:00	H
460290	Rabbit	116.07	101.95	14.12	1	Owner Surrender	2019-01-08 13:25:00	South Peace Branch	2019-05-04 15:07:00	TR
461154	Rabbit	8.19	0	8.19		Owner Surrender	2018-05-16 09:51:00	South Peace Branch	2018-05-24 14:18:00	H
470021	Rabbit	245.12	0	245.12	0	Stray	2018-08-31 10:51:00	South Peace Branch	2019-05-03 13:38:00	H
497508	Rabbit	93.04	37.09	55.95	0	Owner Surrender	2019-09-17 11:58:00	South Peace Branch	2019-12-19 12:59:00	H
497508	Rabbit	35.99	0	35.99	1	Returns	2020-03-03 13:31:00	South Peace Branch	2020-04-08 13:12:00	H
504479	Rabbit	110.21	0	110.21	0	Owner Surrender	2020-01-02 08:31:00	South Peace Branch	2020-04-21 13:33:00	H
511139	Rabbit	0.91	0	0.91		Stray	2020-05-28 15:31:00	South Peace Branch	2020-05-29 13:26:00	H
512224	Rabbit	14.07	0	14.07	0	Agency / Shelter	2020-06-18 11:26:00	South Peace Branch	2020-07-02 13:12:00	H
512225	Rabbit	14.07	0	14.07	0	Agency / Shelter	2020-06-18 11:26:00	South Peace Branch	2020-07-02 13:12:00	H
536623	Rabbit	65.82	48.8	17.02	1	Stray	2021-10-01 16:18:00	South Peace Branch	2021-12-06 11:55:00	H
411363	Rabbit	17.81	0	17.81	1	Returns	2017-01-27 16:02:00	Sunshine Coast Branch	2017-02-14 11:26:00	H
424973	Rabbit	9.86	0	9.86	0	Owner Surrender	2017-02-01 14:23:00	Sunshine Coast Branch	2017-02-11 11:08:00	TM
424976	Rabbit	24.95	0	24.95	0	Owner Surrender	2017-02-01 14:23:00	Sunshine Coast Branch	2017-02-26 13:10:00	H
427266	Rabbit	12.23	0	12.23	3	Returns	2020-02-21 10:00:00	Sunshine Coast Branch	2020-03-04 15:36:00	TR
427266	Rabbit	76.03	0	76.03	2	Returns	2018-03-17 12:21:00	Sunshine Coast Branch	2018-06-01 12:58:00	TR
430521	Rabbit	11.96	0	11.96	5	Owner Surrender	2017-04-20 12:56:00	Sunshine Coast Branch	2017-05-02 12:03:00	TR
430947	Rabbit	15.76	0	15.76	3	Owner Surrender	2017-04-24 16:20:00	Sunshine Coast Branch	2017-05-10 10:30:00	UU
441259	Rabbit	11.91	0	11.91	0	Owner Surrender	2017-08-23 12:20:00	Sunshine Coast Branch	2017-09-04 10:09:00	H
451129	Rabbit	2.03	0	2.03	1	Owner Surrender	2019-10-03 13:06:00	Sunshine Coast Branch	2019-10-05 13:54:00	H
471774	Rabbit	22.01	0	22.01	3	Stray	2018-09-22 12:40:00	Sunshine Coast Branch	2018-10-14 12:59:00	TR
474970	Rabbit	65.88	0	65.88	1	Owner Surrender	2018-10-29 10:52:00	Sunshine Coast Branch	2019-01-10 15:56:00	TR
475744	Rabbit	13.92	0	13.92	3	Returns	2019-01-05 14:25:00	Sunshine Coast Branch	2019-01-19 12:34:00	TR
475744	Rabbit	45.99	0	45.99	3	Stray	2018-11-17 12:35:00	Sunshine Coast Branch	2019-01-02 12:27:00	H
487214	Rabbit	91.91	0	91.91	4	Owner Surrender	2019-05-08 14:54:00	Sunshine Coast Branch	2019-08-08 12:40:00	TR
487216	Rabbit	55.8	0	55.8	5	Owner Surrender	2019-05-08 14:54:00	Sunshine Coast Branch	2019-07-03 10:02:00	TM
491637	Rabbit	8.03	0	8.03		Stray	2019-07-05 17:42:00	Sunshine Coast Branch	2019-07-13 18:20:00	UU
494736	Rabbit	48.11	0	48.11	4	Owner Surrender	2019-08-15 12:04:00	Sunshine Coast Branch	2019-10-02 14:45:00	TM
508582	Rabbit	39.17	0	39.17	2	Owner Surrender	2020-03-10 09:55:00	Sunshine Coast Branch	2020-04-18 14:03:00	TR
508583	Rabbit	1.16	0	1.16	2	Owner Surrender	2020-03-10 09:55:00	Sunshine Coast Branch	2020-03-11 13:43:00	TR
512204	Rabbit	13.12	0	13.12	4	Owner Surrender	2020-06-18 10:04:00	Sunshine Coast Branch	2020-07-01 12:57:00	TM
513689	Rabbit	42.96	0	42.96	4	Owner Surrender	2020-07-17 11:47:00	Sunshine Coast Branch	2020-08-29 10:51:00	TR
523800	Rabbit	11.07	0	11.07	2	Owner Surrender	2021-02-06 12:12:00	Sunshine Coast Branch	2021-02-17 13:50:00	TR
525564	Rabbit	11.04	0	11.04	0	Owner Surrender	2021-03-14 14:12:00	Sunshine Coast Branch	2021-03-25 15:06:00	TR
525565	Rabbit	5.93	0	5.93	0	Owner Surrender	2021-03-14 14:12:00	Sunshine Coast Branch	2021-03-20 12:36:00	TR
525565	Rabbit	2.05	0	2.05	0	Returns	2021-04-18 12:57:00	Sunshine Coast Branch	2021-04-20 14:07:00	H
529341	Rabbit	6.83	0	6.83	1	Stray	2021-05-30 13:44:00	Sunshine Coast Branch	2021-06-06 09:38:00	TR
529342	Rabbit	3.86	0	3.86	5	Stray	2021-05-30 13:44:00	Sunshine Coast Branch	2021-06-03 10:20:00	UU
531182	Rabbit	109.06	25.08	83.98	3	Owner Surrender	2021-06-30 13:50:00	Sunshine Coast Branch	2021-10-17 15:11:00	TR
533207	Rabbit	70.12	0	70.12	4	Owner Surrender	2021-08-05 12:50:00	Sunshine Coast Branch	2021-10-14 15:36:00	TR
533208	Rabbit	35.11	0	35.11	4	Owner Surrender	2021-08-05 12:50:00	Sunshine Coast Branch	2021-09-09 15:35:00	TR
533208	Rabbit	19.81	0	19.81	4	Returns	2021-09-12 15:46:00	Sunshine Coast Branch	2021-10-02 11:17:00	UU
533971	Rabbit	14.77	0	14.77	3	Stray	2021-08-16 15:46:00	Sunshine Coast Branch	2021-08-31 10:20:00	TR
537967	Rabbit	8.9	0	8.9	2	Owner Surrender	2021-10-25 14:55:00	Sunshine Coast Branch	2021-11-03 12:36:00	TR
539234	Rabbit	0.19	0	0.19	4	Owner Surrender	2021-11-19 12:05:00	Sunshine Coast Branch	2021-11-19 16:41:00	UU
540307	Rabbit	0.97	0	0.97	9	Stray	2021-12-11 16:11:00	Sunshine Coast Branch	2021-12-12 15:31:00	TR
451345	Rabbit	11.02	0	11.02	2	Owner Surrender	2019-06-30 11:56:00	Surrey Education & Adoption Centre	2019-07-11 12:25:00	TM
465251	Rabbit	26.19	0	26.19	3	Owner Surrender	2021-06-30 11:06:00	Surrey Education & Adoption Centre	2021-07-26 15:46:00	TR
465256	Rabbit	26.19	0	26.19	3	Owner Surrender	2021-06-30 11:08:00	Surrey Education & Adoption Centre	2021-07-26 15:46:00	TR
471044	Rabbit	7.12	0	7.12	0	Stray	2018-09-14 10:50:00	Surrey Education & Adoption Centre	2018-09-21 13:41:00	TR
472561	Rabbit	33.93	33.87	0.06	0	Owner Surrender	2018-10-02 14:46:00	Surrey Education & Adoption Centre	2018-11-05 13:09:00	TM
488453	Rabbit	0	0	0	0	Returns	2019-10-04 12:17:00	Surrey Education & Adoption Centre	2019-10-04 12:22:00	TR
488454	Rabbit	0	0	0	0	Returns	2019-10-04 12:20:00	Surrey Education & Adoption Centre	2019-10-04 12:22:00	TR
489369	Rabbit	21.16	14.09	7.07	1	Owner Surrender	2019-06-08 10:59:00	Surrey Education & Adoption Centre	2019-06-29 14:52:00	TR
489371	Rabbit	21.16	14.09	7.07	1	Owner Surrender	2019-06-08 11:03:00	Surrey Education & Adoption Centre	2019-06-29 14:52:00	TR
491230	Rabbit	11.02	0	11.02	1	Owner Surrender	2019-06-30 11:50:00	Surrey Education & Adoption Centre	2019-07-11 12:25:00	TM
497705	Rabbit	15.08	0	15.08	0	Returns	2019-12-27 11:04:00	Surrey Education & Adoption Centre	2020-01-11 13:04:00	H
503495	Rabbit	11.98	0	11.98	2	Returns	2020-02-04 13:11:00	Surrey Education & Adoption Centre	2020-02-16 12:40:00	TM
503866	Rabbit	22.77	6.86	15.91	3	Humane Officer Seized	2019-12-17 18:20:00	Surrey Education & Adoption Centre	2020-01-09 12:55:00	TR
510229	Rabbit	65.08	23.99	41.09	2	Owner Surrender	2020-05-07 11:17:00	Surrey Education & Adoption Centre	2020-07-11 13:18:00	TR
510230	Rabbit	24	0	24	2	Owner Surrender	2020-05-07 11:17:00	Surrey Education & Adoption Centre	2020-05-31 11:24:00	TR
510231	Rabbit	65.08	24.93	40.16	2	Owner Surrender	2020-05-07 11:17:00	Surrey Education & Adoption Centre	2020-07-11 13:18:00	TR
514138	Rabbit	6.95	4.92	2.03	2	Humane Officer Surrendered	2020-07-25 13:02:00	Surrey Education & Adoption Centre	2020-08-01 11:47:00	UU
514139	Rabbit	6.94	4.91	2.03	2	Humane Officer Surrendered	2020-07-25 13:06:00	Surrey Education & Adoption Centre	2020-08-01 11:45:00	UU
311126	Rabbit	76.1	0	76.1	4	Owner Surrender	2017-11-21 10:43:00	Tri-Cities Education & Adoption Centre	2018-02-05 13:12:00	H
311128	Rabbit	76.1	0	76.1	4	Owner Surrender	2017-11-21 10:44:00	Tri-Cities Education & Adoption Centre	2018-02-05 13:12:00	H
476348	Rabbit	80.95	0	80.95	2	Returns	2019-02-08 16:59:00	Tri-Cities Education & Adoption Centre	2019-04-30 15:50:00	H
528244	Rabbit	1.11	1.09	0.03	0	Returns	2021-10-19 13:03:00	Tri-Cities Education & Adoption Centre	2021-10-20 15:46:00	UU
399447	Rabbit	292.21	124.98	167.22	0	Stray	2016-03-31 10:49:00	Vancouver Branch	2017-01-17 15:47:00	H
399449	Rabbit	292.21	102.2	190.01	0	Stray	2016-03-31 10:49:00	Vancouver Branch	2017-01-17 15:47:00	H
419043	Rabbit	124.38	44.79	79.58	1	Owner Surrender	2016-11-07 08:10:00	Vancouver Branch	2017-03-11 17:10:00	H
427639	Rabbit	6.1	0	6.1	8	Owner Surrender	2017-03-14 13:37:00	Vancouver Branch	2017-03-20 16:06:00	H
429006	Rabbit	1.95	0	1.95	2	Owner Surrender	2017-03-30 10:55:00	Vancouver Branch	2017-04-01 09:36:00	TR
429161	Rabbit	99.02	0	99.02	2	Returns	2017-10-30 13:45:00	Vancouver Branch	2018-02-06 14:12:00	H
429213	Rabbit	26.02	14.96	11.06	2	Owner Surrender	2017-04-01 11:49:00	Vancouver Branch	2017-04-27 12:16:00	H
435501	Rabbit	0.07	0	0.07	0	Humane Officer Surrendered	2017-06-16 12:48:00	Vancouver Branch	2017-06-16 14:29:00	UU
436526	Rabbit	69.05	57.11	11.94	1	Humane Officer Surrendered	2017-07-05 12:15:00	Vancouver Branch	2017-09-12 13:25:00	TM
438464	Rabbit	148	0	148	1	Owner Surrender	2017-07-22 15:04:00	Vancouver Branch	2017-12-17 15:05:00	H
438468	Rabbit	147.99	0	147.99	1	Owner Surrender	2017-07-22 15:13:00	Vancouver Branch	2017-12-17 15:05:00	H
440839	Rabbit	12.98	5.04	7.95		Owner Surrender	2017-08-18 17:09:00	Vancouver Branch	2017-08-31 16:46:00	TR
442671	Rabbit	445.87	156.38	289.48	2	Humane Officer Surrendered	2017-09-06 16:07:00	Vancouver Branch	2018-11-26 12:55:00	H
442673	Rabbit	445.86	156.38	289.48	2	Humane Officer Surrendered	2017-09-06 16:19:00	Vancouver Branch	2018-11-26 12:55:00	H
443324	Rabbit	67.03	0	67.03	1	Humane Officer Surrendered	2017-09-13 15:24:00	Vancouver Branch	2017-11-19 16:14:00	TR
443325	Rabbit	67.03	0	67.03	1	Humane Officer Surrendered	2017-09-13 15:24:00	Vancouver Branch	2017-11-19 16:14:00	TR
445501	Rabbit	74.2	0	74.2	4	Owner Surrender	2018-06-10 12:16:00	Vancouver Branch	2018-08-23 17:02:00	TR
449709	Rabbit	55.21	0	55.21	2	Owner Surrender	2017-12-01 11:05:00	Vancouver Branch	2018-01-25 16:01:00	TR
454646	Rabbit	22.24	0	22.24	0	Owner Surrender	2018-02-15 09:59:00	Vancouver Branch	2018-03-09 15:49:00	TR
454646	Rabbit	37	26	10.99	1	Owner Surrender	2019-03-15 12:12:00	Vancouver Branch	2019-04-21 12:06:00	TR
454646	Rabbit	8.05	0	8.05	1	Returns	2019-05-10 13:53:00	Vancouver Branch	2019-05-18 15:10:00	TR
454647	Rabbit	8.05	0	8.05	1	Returns	2019-05-10 13:55:00	Vancouver Branch	2019-05-18 15:10:00	TR
454647	Rabbit	37	26	10.99	1	Owner Surrender	2019-03-15 12:13:00	Vancouver Branch	2019-04-21 12:06:00	TR
454647	Rabbit	22.24	0	22.24	0	Owner Surrender	2018-02-15 09:59:00	Vancouver Branch	2018-03-09 15:49:00	TR
456281	Rabbit	224.99	0	224.99	0	Owner Surrender	2018-03-09 12:22:00	Vancouver Branch	2018-10-20 12:10:00	TR
456282	Rabbit	87.12	0	87.12	0	Owner Surrender	2018-03-09 12:22:00	Vancouver Branch	2018-06-04 15:17:00	TR
456283	Rabbit	53.16	3.99	49.16	0	Owner Surrender	2018-03-09 12:22:00	Vancouver Branch	2018-05-01 16:09:00	TR
456284	Rabbit	224.99	0	224.99	0	Owner Surrender	2018-03-09 12:22:00	Vancouver Branch	2018-10-20 12:10:00	TR
456285	Rabbit	36.03	0	36.03	0	Owner Surrender	2018-03-09 12:22:00	Vancouver Branch	2018-04-14 13:11:00	TR
456285	Rabbit	4.93	4.93	0	0	Returns	2018-04-14 13:33:00	Vancouver Branch	2018-04-19 11:56:00	TR
456286	Rabbit	53.16	4.01	49.15	0	Owner Surrender	2018-03-09 12:22:00	Vancouver Branch	2018-05-01 16:09:00	TR
456287	Rabbit	64.03	1.85	62.18	0	Owner Surrender	2018-03-09 12:22:00	Vancouver Branch	2018-05-12 13:00:00	TR
456349	Rabbit	56	0	56	1	Owner Surrender	2019-01-02 16:37:00	Vancouver Branch	2019-02-27 16:43:00	H
460196	Rabbit	92.96	14.8	78.16	0	Humane Officer Seized	2018-05-03 16:14:00	Vancouver Branch	2018-08-04 15:11:00	TM
460197	Rabbit	92.96	14.8	78.16	0	Humane Officer Seized	2018-05-03 16:14:00	Vancouver Branch	2018-08-04 15:11:00	TM
460198	Rabbit	16.89	14.8	2.09	0	Humane Officer Seized	2018-05-03 16:14:00	Vancouver Branch	2018-05-20 13:40:00	UU
461091	Rabbit	143.85	0	143.85	0	Humane Officer Surrendered	2018-05-15 14:11:00	Vancouver Branch	2018-10-06 10:33:00	TR
461092	Rabbit	143.85	0	143.85	0	Humane Officer Surrendered	2018-05-15 14:11:00	Vancouver Branch	2018-10-06 10:33:00	TR
461093	Rabbit	184.06	86.08	97.98	0	Humane Officer Surrendered	2018-05-15 14:11:00	Vancouver Branch	2018-11-15 15:43:00	H
461094	Rabbit	105.15	86.08	19.07	0	Humane Officer Surrendered	2018-05-15 14:11:00	Vancouver Branch	2018-08-28 17:47:00	UU
465248	Rabbit	223.06	128.21	94.85	0	Owner Surrender	2018-07-05 15:02:00	Vancouver Branch	2019-02-13 16:31:00	TR
465249	Rabbit	223.06	128.22	94.84	0	Owner Surrender	2018-07-05 15:02:00	Vancouver Branch	2019-02-13 16:31:00	TR
465250	Rabbit	165.88	150.09	15.8	0	Owner Surrender	2018-07-05 15:02:00	Vancouver Branch	2018-12-18 12:13:00	TR
465251	Rabbit	104.83	76.86	27.98	0	Owner Surrender	2018-07-05 15:02:00	Vancouver Branch	2018-10-18 11:03:00	TR
465252	Rabbit	282.06	31.35	250.71	0	Owner Surrender	2018-07-05 15:02:00	Vancouver Branch	2019-04-13 16:35:00	H
465253	Rabbit	122.06	1.03	121.02	0	Owner Surrender	2018-07-05 15:02:00	Vancouver Branch	2018-11-04 16:25:00	H
465254	Rabbit	122.06	1.03	121.02	0	Owner Surrender	2018-07-05 15:02:00	Vancouver Branch	2018-11-04 16:25:00	H
465255	Rabbit	165.88	150.09	15.8	0	Owner Surrender	2018-07-05 15:02:00	Vancouver Branch	2018-12-18 12:13:00	TR
465256	Rabbit	104.83	76.86	27.98	0	Owner Surrender	2018-07-05 15:02:00	Vancouver Branch	2018-10-18 11:03:00	TR
465257	Rabbit	84.01	39.12	44.89	0	Owner Surrender	2018-07-05 15:02:00	Vancouver Branch	2018-09-27 15:21:00	H
465258	Rabbit	8.96	1.05	7.9	0	Owner Surrender	2018-07-05 15:02:00	Vancouver Branch	2018-07-14 13:58:00	UU
465259	Rabbit	0.09	0	0.09	2	Owner Surrender	2018-07-05 15:02:00	Vancouver Branch	2018-07-05 17:12:00	UU
465260	Rabbit	33	0	33	2	Owner Surrender	2018-07-05 15:02:00	Vancouver Branch	2018-08-07 14:59:00	TM
465261	Rabbit	3.96	0	3.96	1	Owner Surrender	2018-07-05 15:02:00	Vancouver Branch	2018-07-09 14:00:00	UU
465262	Rabbit	3.96	0	3.96	2	Owner Surrender	2018-07-05 15:02:00	Vancouver Branch	2018-07-09 14:01:00	UU
465263	Rabbit	3.96	0	3.96	2	Owner Surrender	2018-07-05 15:02:00	Vancouver Branch	2018-07-09 14:04:00	UU
465264	Rabbit	0.09	0	0.09	2	Owner Surrender	2018-07-05 15:02:00	Vancouver Branch	2018-07-05 17:14:00	UU
465265	Rabbit	0.09	0	0.09	2	Owner Surrender	2018-07-05 15:02:00	Vancouver Branch	2018-07-05 17:13:00	UU
473675	Rabbit	2.1	0	2.1	0	Owner Surrender	2018-10-18 12:10:00	Vancouver Branch	2018-10-20 14:40:00	TR
474447	Rabbit	9.95	0	9.95	2	Owner Surrender	2018-10-29 17:16:00	Vancouver Branch	2018-11-08 16:09:00	UU
474448	Rabbit	10.84	0	10.84	2	Owner Surrender	2018-10-29 17:16:00	Vancouver Branch	2018-11-09 13:23:00	TM
474743	Rabbit	72.02	39.89	32.13	0	Stray	2018-11-02 15:22:00	Vancouver Branch	2019-01-13 15:49:00	TR
475098	Rabbit	102.01	61.99	40.02	1	Humane Officer Surrendered	2018-11-07 16:00:00	Vancouver Branch	2019-02-17 16:15:00	TR
475570	Rabbit	50.09	26.95	23.14	0	Stray	2018-11-15 12:27:00	Vancouver Branch	2019-01-04 14:39:00	TR
475683	Rabbit	112.82	92.82	20	0	Shelter Offspring	2018-11-16 15:31:00	Vancouver Branch	2019-03-09 11:11:00	TR
475684	Rabbit	115.75	105.79	9.97	0	Shelter Offspring	2018-11-16 15:31:00	Vancouver Branch	2019-03-12 09:37:00	TR
475684	Rabbit	21.11	0	21.11	0	Owner Surrender	2019-09-27 13:43:00	Vancouver Branch	2019-10-18 16:16:00	H
475684	Rabbit	22.99	0	22.99	1	Returns	2019-11-29 12:57:00	Vancouver Branch	2019-12-22 12:44:00	H
475685	Rabbit	112.82	98.81	14.01	0	Shelter Offspring	2018-11-16 15:31:00	Vancouver Branch	2019-03-09 11:11:00	TR
475686	Rabbit	1.1	0	1.1	0	Shelter Offspring	2018-11-16 15:31:00	Vancouver Branch	2018-11-17 17:50:00	UU
475687	Rabbit	167.85	82.07	85.78	0	Shelter Offspring	2018-11-16 15:31:00	Vancouver Branch	2019-05-03 11:49:00	TR
475688	Rabbit	11.99	11.06	0.93	0	Shelter Offspring	2018-11-16 15:31:00	Vancouver Branch	2018-11-28 15:11:00	UU
475689	Rabbit	5.98	5.05	0.93	0	Shelter Offspring	2018-11-16 15:31:00	Vancouver Branch	2018-11-22 14:59:00	UU
476348	Rabbit	65.83	0	65.83	2	Returns	2019-05-25 16:33:00	Vancouver Branch	2019-07-30 12:31:00	TR
478848	Rabbit	19.01	0	19.01	1	Stray	2019-01-08 14:22:00	Vancouver Branch	2019-01-27 14:33:00	H
482373	Rabbit	6.04	2.99	3.04	1	Owner Surrender	2019-03-02 15:45:00	Vancouver Branch	2019-03-08 16:40:00	H
483058	Rabbit	25.07	17.82	7.25	2	Owner Surrender	2019-03-15 11:25:00	Vancouver Branch	2019-04-09 13:05:00	TR
483698	Rabbit	10.19	0	10.19	0	Owner Surrender	2019-03-25 10:43:00	Vancouver Branch	2019-04-04 15:11:00	H
484056	Rabbit	43.11	0	43.11	1	Owner Surrender	2019-03-29 10:38:00	Vancouver Branch	2019-05-11 13:18:00	H
484057	Rabbit	43.11	0	43.11	1	Owner Surrender	2019-03-29 10:38:00	Vancouver Branch	2019-05-11 13:18:00	H
484766	Rabbit	132.04	0	132.04	1	Returns	2019-06-30 14:56:00	Vancouver Branch	2019-11-09 15:48:00	H
484767	Rabbit	132.03	0	132.03	1	Returns	2019-06-30 14:58:00	Vancouver Branch	2019-11-09 15:48:00	H
485092	Rabbit	0.73	0	0.73	1	Owner Surrender	2019-04-12 14:55:00	Vancouver Branch	2019-04-13 08:23:00	UU
485887	Rabbit	0.03	0	0.03	0	Owner Surrender	2019-04-25 14:34:00	Vancouver Branch	2019-04-25 15:15:00	UU
490224	Rabbit	0.79	0	0.79	0	Stray	2019-06-18 12:12:00	Vancouver Branch	2019-06-19 07:06:00	UU
490225	Rabbit	0.79	0	0.79	0	Stray	2019-06-18 12:12:00	Vancouver Branch	2019-06-19 07:06:00	UU
490226	Rabbit	0.79	0	0.79	0	Stray	2019-06-18 12:12:00	Vancouver Branch	2019-06-19 07:07:00	UU
490227	Rabbit	0.79	0	0.79	0	Stray	2019-06-18 12:12:00	Vancouver Branch	2019-06-19 07:07:00	UU
490228	Rabbit	0.79	0	0.79	0	Stray	2019-06-18 12:12:00	Vancouver Branch	2019-06-19 07:07:00	UU
490488	Rabbit	120.08	112.87	7.21	0	Stray	2019-06-21 12:49:00	Vancouver Branch	2019-10-19 14:43:00	TR
492358	Rabbit	33.98	0	33.98	2	Owner Surrender	2019-07-15 14:20:00	Vancouver Branch	2019-08-18 13:58:00	TR
492359	Rabbit	29.06	0	29.06	2	Owner Surrender	2019-07-15 14:20:00	Vancouver Branch	2019-08-13 15:53:00	TR
492972	Rabbit	69.95	59.19	10.76	0	Stray	2019-07-23 16:58:00	Vancouver Branch	2019-10-01 15:51:00	TR
493059	Rabbit	0.86	0	0.86	0	Humane Officer Surrendered	2019-07-24 16:36:00	Vancouver Branch	2019-07-25 13:08:00	UU
495458	Rabbit	1.14	0	1.14	4	Stray	2019-08-23 09:55:00	Vancouver Branch	2019-08-24 13:22:00	H
501810	Rabbit	34.06	0	34.06	0	Owner Surrender	2019-11-16 12:37:00	Vancouver Branch	2019-12-20 14:00:00	TR
501811	Rabbit	27.04	0	27.04	0	Owner Surrender	2019-11-16 12:37:00	Vancouver Branch	2019-12-13 13:40:00	H
502756	Rabbit	24.04	0	24.04	0	Stray	2019-11-29 15:33:00	Vancouver Branch	2019-12-23 16:26:00	H
504288	Rabbit	30.07	20.01	10.06	1	Owner Surrender	2019-12-29 12:58:00	Vancouver Branch	2020-01-28 14:44:00	H
504310	Rabbit	40.11	0	40.11	4	Owner Surrender	2019-12-30 12:14:00	Vancouver Branch	2020-02-08 14:56:00	H
504311	Rabbit	40.11	0	40.11	4	Owner Surrender	2019-12-30 12:14:00	Vancouver Branch	2020-02-08 14:56:00	H
505412	Rabbit	0.01	0	0.01		Returns	2020-04-22 14:45:00	Vancouver Branch	2020-04-22 14:55:00	TR
505413	Rabbit	0.01	0	0.01		Returns	2020-04-22 15:02:00	Vancouver Branch	2020-04-22 15:11:00	TR
508916	Rabbit	8.88	0	8.88	0	Owner Surrender	2020-03-16 14:51:00	Vancouver Branch	2020-03-25 12:05:00	TR
509641	Rabbit	5.08	0	5.08	4	Stray	2020-04-18 10:54:00	Vancouver Branch	2020-04-23 12:46:00	UU
510189	Rabbit	29.91	15.06	14.85	3	Owner Surrender	2021-01-15 14:49:00	Vancouver Branch	2021-02-14 12:43:00	H
510413	Rabbit	16.88	0	16.88	2	Stray	2020-05-12 16:13:00	Vancouver Branch	2020-05-29 13:14:00	H
510414	Rabbit	15.85	0	15.85	2	Stray	2020-05-12 16:13:00	Vancouver Branch	2020-05-28 12:43:00	H
513925	Rabbit	170.94	103.58	67.36	5	Owner Surrender	2020-07-22 12:29:00	Vancouver Branch	2021-01-09 11:09:00	H
513927	Rabbit	129.11	117.57	11.53	0	Owner Surrender	2020-07-22 12:29:00	Vancouver Branch	2020-11-28 15:05:00	TR
513928	Rabbit	129.11	117.57	11.53	0	Owner Surrender	2020-07-22 12:29:00	Vancouver Branch	2020-11-28 15:05:00	TR
513929	Rabbit	117.13	103.6	13.52	0	Owner Surrender	2020-07-22 12:29:00	Vancouver Branch	2020-11-16 15:30:00	TR
513930	Rabbit	197.01	140.7	56.32	0	Owner Surrender	2020-07-22 12:29:00	Vancouver Branch	2021-02-04 12:48:00	H
513931	Rabbit	117.13	103.6	13.52	0	Owner Surrender	2020-07-22 12:29:00	Vancouver Branch	2020-11-16 15:30:00	TR
516119	Rabbit	20.89	0	20.89	0	Stray	2020-09-01 17:38:00	Vancouver Branch	2020-09-22 14:59:00	TR
516339	Rabbit	0.01	0	0.01	3	Owner Surrender	2020-09-05 14:55:00	Vancouver Branch	2020-09-05 15:08:00	TR
516339	Rabbit	4.86	0	4.86	3	Owner Surrender	2020-09-05 15:09:00	Vancouver Branch	2020-09-10 11:43:00	TR
516340	Rabbit	4.86	0	4.86	3	Owner Surrender	2020-09-05 15:11:00	Vancouver Branch	2020-09-10 11:43:00	TR
516340	Rabbit	0.01	0	0.01	3	Owner Surrender	2020-09-05 14:55:00	Vancouver Branch	2020-09-05 15:08:00	TR
516811	Rabbit	38.17	18.21	19.96	4	Stray	2020-09-13 11:08:00	Vancouver Branch	2020-10-21 15:10:00	H
517675	Rabbit	3.77	2.87	0.9	0	Stray	2020-09-25 16:36:00	Vancouver Branch	2020-09-29 11:11:00	UU
518373	Rabbit	6.02	5.73	0.29	6	Stray	2020-10-09 10:49:00	Vancouver Branch	2020-10-15 11:14:00	UU
521985	Rabbit	7.05	0	7.05	0	Owner Surrender	2020-12-22 11:04:00	Vancouver Branch	2020-12-29 12:15:00	H
522169	Rabbit	17	0	17	2	Stray	2020-12-30 14:39:00	Vancouver Branch	2021-01-16 14:34:00	H
522753	Rabbit	16.81	0	16.81	0	Owner Surrender	2021-01-13 15:32:00	Vancouver Branch	2021-01-30 11:05:00	H
523771	Rabbit	6.97	0	6.97	2	ACO Impound	2021-02-05 14:03:00	Vancouver Branch	2021-02-12 13:27:00	UU
523912	Rabbit	153.04	0	153.04	2	Stray	2021-02-08 14:31:00	Vancouver Branch	2021-07-11 15:33:00	TR
524484	Rabbit	3.88	0	3.88	0	Stray	2021-02-21 13:01:00	Vancouver Branch	2021-02-25 10:05:00	UU
524816	Rabbit	89.19	62.19	27	0	Owner Surrender	2021-02-28 11:58:00	Vancouver Branch	2021-05-28 16:32:00	H
524817	Rabbit	89.19	62.19	27	0	Owner Surrender	2021-02-28 11:58:00	Vancouver Branch	2021-05-28 16:32:00	H
527070	Rabbit	11.74	0	11.74	1	Stray	2021-04-16 17:26:00	Vancouver Branch	2021-04-28 11:18:00	TR
527218	Rabbit	31.22	5.28	25.94	2	Stray	2021-04-20 11:09:00	Vancouver Branch	2021-05-21 16:20:00	H
527467	Rabbit	17.12	0	17.12	0	Stray	2021-04-24 13:37:00	Vancouver Branch	2021-05-11 16:25:00	H
527538	Rabbit	1	0	1	0	Shelter Offspring	2021-04-25 11:07:00	Vancouver Branch	2021-04-26 11:10:00	UU
527539	Rabbit	1	0	1	0	Shelter Offspring	2021-04-25 11:07:00	Vancouver Branch	2021-04-26 11:11:00	UU
527540	Rabbit	3.94	0	3.94	0	Shelter Offspring	2021-04-25 11:07:00	Vancouver Branch	2021-04-29 09:43:00	UU
527541	Rabbit	3.94	0	3.94	0	Shelter Offspring	2021-04-25 11:07:00	Vancouver Branch	2021-04-29 09:42:00	UU
527542	Rabbit	3.94	0	3.94	0	Shelter Offspring	2021-04-25 11:07:00	Vancouver Branch	2021-04-29 09:41:00	UU
527543	Rabbit	3.94	0	3.94	0	Shelter Offspring	2021-04-25 11:07:00	Vancouver Branch	2021-04-29 09:42:00	UU
527732	Rabbit	122.98	114.15	8.83	0	Stray	2021-04-30 15:35:00	Vancouver Branch	2021-08-31 15:04:00	H
527891	Rabbit	8.85	0	8.85	1	Ambulance	2021-05-03 19:05:00	Vancouver Branch	2021-05-12 15:24:00	UU
527974	Rabbit	129.07	125.02	4.05	0	ACO Impound	2021-05-05 14:53:00	Vancouver Branch	2021-09-11 16:32:00	TR
527988	Rabbit	7.38	0	7.38	1	Ambulance	2021-05-06 00:19:00	Vancouver Branch	2021-05-13 09:19:00	UU
528259	Rabbit	115.92	111.37	4.55	0	ACO Impound	2021-05-10 17:04:00	Vancouver Branch	2021-09-03 15:10:00	TR
528590	Rabbit	47.96	0	47.96	3	Stray	2021-05-16 16:01:00	Vancouver Branch	2021-07-03 15:03:00	TR
528895	Rabbit	22.99	0	22.99	1	Owner Surrender	2021-05-21 17:01:00	Vancouver Branch	2021-06-13 16:53:00	H
529528	Rabbit	17.89	0	17.89	1	Owner Surrender	2021-06-02 16:15:00	Vancouver Branch	2021-06-20 13:35:00	H
529529	Rabbit	17.89	0	17.89	1	Owner Surrender	2021-06-02 16:15:00	Vancouver Branch	2021-06-20 13:35:00	H
529536	Rabbit	0.72	0	0.72	0	Ambulance	2021-06-02 23:26:00	Vancouver Branch	2021-06-03 16:39:00	UU
529876	Rabbit	8.66	0	8.66		ACO Impound	2021-06-08 17:59:00	Vancouver Branch	2021-06-17 09:51:00	UU
529954	Rabbit	44.89	0	44.89	0	Humane Officer Surrendered	2021-06-09 17:25:00	Vancouver Branch	2021-07-24 14:52:00	H
530085	Rabbit	21.98	0	21.98	1	Owner Surrender	2021-06-11 15:59:00	Vancouver Branch	2021-07-03 15:35:00	H
530521	Rabbit	2.54	1.96	0.58	0	Ambulance - Owner Surrender	2021-06-18 23:55:00	Vancouver Branch	2021-06-21 12:52:00	UU
532480	Rabbit	128.72	105.86	22.86	0	ACO Impound	2021-07-21 18:54:00	Vancouver Branch	2021-11-27 12:10:00	TR
533179	Rabbit	0	0	0	2	Ambulance	2021-08-03 21:50:00	Vancouver Branch	2021-08-03 21:50:00	UU
533391	Rabbit	59.2	0	59.2	0	Stray	2021-08-07 11:37:00	Vancouver Branch	2021-10-05 16:30:00	H
533392	Rabbit	59.2	0	59.2	0	Stray	2021-08-07 11:37:00	Vancouver Branch	2021-10-05 16:30:00	H
533978	Rabbit	19.05	0	19.05	1	Owner Surrender	2021-10-01 15:10:00	Vancouver Branch	2021-10-20 16:20:00	H
535641	Rabbit	0.79	0	0.79	4	Stray	2021-09-14 14:57:00	Vancouver Branch	2021-09-15 09:57:00	UU
538512	Rabbit	4.97	0	4.97		Stray	2021-11-04 15:21:00	Vancouver Branch	2021-11-09 14:36:00	H
417783	Rabbit	118.98	0	118.98	3	Owner Surrender	2016-10-22 12:55:00	Vernon & District Branch	2017-02-18 12:28:00	TR
423757	Rabbit	16.91	0	16.91	1	Owner Surrender	2017-01-17 12:43:00	Vernon & District Branch	2017-02-03 10:31:00	H
425482	Rabbit	23	0	23	1	Owner Surrender	2017-02-09 15:55:00	Vernon & District Branch	2017-03-04 15:59:00	H
434123	Rabbit	71.05	0	71.05	2	Stray	2017-06-01 14:02:00	Vernon & District Branch	2017-08-11 15:18:00	H
435887	Rabbit	68.12	0	68.12	2	Stray	2017-06-20 11:15:00	Vernon & District Branch	2017-08-27 14:10:00	H
435887	Rabbit	52.88	0	52.88	2	Returns	2017-10-11 12:54:00	Vernon & District Branch	2017-12-03 10:00:00	H
436509	Rabbit	23.01	0	23.01	1	Stray	2017-06-27 13:45:00	Vernon & District Branch	2017-07-20 14:04:00	H
448883	Rabbit	18.07	0	18.07	0	Owner Surrender	2017-11-20 11:37:00	Vernon & District Branch	2017-12-08 13:19:00	H
450957	Rabbit	43.88	0	43.88	2	Owner Surrender	2017-12-20 16:21:00	Vernon & District Branch	2018-02-02 13:26:00	TR
451036	Rabbit	40.93	0	40.93	0	Owner Surrender	2017-12-21 15:51:00	Vernon & District Branch	2018-01-31 14:08:00	H
457138	Rabbit	74	0	74	3	Stray	2018-03-20 14:57:00	Vernon & District Branch	2018-06-02 14:57:00	H
457435	Rabbit	63	0	63	1	Stray	2018-03-24 15:19:00	Vernon & District Branch	2018-05-26 15:12:00	H
457436	Rabbit	31.92	0	31.92	1	Stray	2018-03-24 15:19:00	Vernon & District Branch	2018-04-25 13:21:00	H
471941	Rabbit	81.03	0	81.03	1	Owner Surrender	2018-09-25 12:56:00	Vernon & District Branch	2018-12-15 13:32:00	TR
473522	Rabbit	38.03	0	38.03	1	Stray	2018-10-16 14:26:00	Vernon & District Branch	2018-11-23 15:06:00	TR
477603	Rabbit	6.93	0	6.93	1	Stray	2018-12-15 14:00:00	Vernon & District Branch	2018-12-22 12:14:00	TR
481335	Rabbit	14.04	0	14.04	2	Returns	2019-08-27 13:09:00	Vernon & District Branch	2019-09-10 14:03:00	H
485161	Rabbit	5.08	0	5.08	2	Stray	2019-04-13 13:51:00	Vernon & District Branch	2019-04-18 15:40:00	UU
488725	Rabbit	56.91	0	56.91	1	Owner Surrender	2019-05-30 15:43:00	Vernon & District Branch	2019-07-26 13:38:00	TR
502796	Rabbit	30.99	0	30.99	2	Stray	2019-11-30 13:24:00	Vernon & District Branch	2019-12-31 13:05:00	H
504465	Rabbit	40.92	0	40.92	2	Owner Surrender	2020-01-02 15:35:00	Vernon & District Branch	2020-02-12 13:36:00	H
520859	Rabbit	92.14	78.92	13.22	0	Cruelty Case Offspring	2020-11-25 10:18:00	Vernon & District Branch	2021-02-25 13:37:00	TR
520860	Rabbit	96.19	78.92	17.28	0	Cruelty Case Offspring	2020-11-25 10:18:00	Vernon & District Branch	2021-03-01 14:57:00	TR
520861	Rabbit	105.24	78.92	26.32	0	Cruelty Case Offspring	2020-11-25 10:18:00	Vernon & District Branch	2021-03-10 15:58:00	TR
520862	Rabbit	92.14	78.92	13.22	0	Cruelty Case Offspring	2020-11-25 10:18:00	Vernon & District Branch	2021-02-25 13:37:00	TR
520981	Rabbit	92.15	77.16	14.99	0	Cruelty Case Offspring	2020-11-27 08:53:00	Vernon & District Branch	2021-02-27 12:29:00	TR
520982	Rabbit	100.2	83.09	17.12	0	Cruelty Case Offspring	2020-11-27 08:53:00	Vernon & District Branch	2021-03-07 13:45:00	TR
520983	Rabbit	101.31	83.97	17.34	0	Cruelty Case Offspring	2020-11-27 08:53:00	Vernon & District Branch	2021-03-08 16:14:00	TR
520984	Rabbit	100.2	83.15	17.06	0	Cruelty Case Offspring	2020-11-27 08:53:00	Vernon & District Branch	2021-03-07 13:45:00	TR
520985	Rabbit	92.15	77.16	14.99	0	Cruelty Case Offspring	2020-11-27 08:53:00	Vernon & District Branch	2021-02-27 12:29:00	TR
522916	Rabbit	17.08	0	17.08	3	Stray	2021-01-17 11:18:00	Vernon & District Branch	2021-02-03 13:20:00	H
526319	Rabbit	0.13	0	0.13	2	Owner Surrender	2021-03-30 10:19:00	Vernon & District Branch	2021-03-30 13:20:00	UU
533143	Rabbit	92.94	37.67	55.27	2	Owner Surrender	2021-08-04 13:47:00	Vernon & District Branch	2021-11-05 12:18:00	H
533144	Rabbit	121.98	111.82	10.15	3	Owner Surrender	2021-08-04 13:47:00	Vernon & District Branch	2021-12-04 13:12:00	H
534514	Rabbit	23.12	0	23.12	2	Stray	2021-08-26 12:05:00	Vernon & District Branch	2021-09-18 15:03:00	TR
535022	Rabbit	31.99	0	31.99	2	Stray	2021-09-03 12:43:00	Vernon & District Branch	2021-10-05 12:23:00	TR
535921	Rabbit	38.9	0	38.9	0	Owner Surrender	2021-09-20 14:32:00	Vernon & District Branch	2021-10-29 12:14:00	TR
535923	Rabbit	29.8	0	29.8	0	Owner Surrender	2021-09-20 14:32:00	Vernon & District Branch	2021-10-20 09:39:00	TR
365227	Rabbit	48.12	0	48.12	2	Returns	2017-06-04 09:59:00	Victoria Branch	2017-07-22 12:54:00	H
365227	Rabbit	892.25	173.94	718.31	5	Returns	2017-12-18 09:31:00	Victoria Branch	2020-05-28 15:32:00	TM
369070	Rabbit	27.01	0	27.01	1	Returns	2017-07-20 14:08:00	Victoria Branch	2017-08-16 14:25:00	H
370730	Rabbit	227.3	179.23	48.07	1	Returns	2016-06-17 09:41:00	Victoria Branch	2017-01-30 16:54:00	TR
385960	Rabbit	20.06	0	20.06	3	Owner Surrender	2018-12-22 13:04:00	Victoria Branch	2019-01-11 14:28:00	TR
390139	Rabbit	89.05	75.14	13.92	2	Returns	2017-04-02 12:26:00	Victoria Branch	2017-06-30 13:41:00	H
403104	Rabbit	364.93	84.9	280.02	3	Stray	2016-05-13 14:31:00	Victoria Branch	2017-05-13 12:45:00	TR
403106	Rabbit	289.08	232.72	56.36	0	Stray	2016-05-13 14:31:00	Victoria Branch	2017-02-26 16:30:00	TR
403107	Rabbit	289.08	251.88	37.21	0	Stray	2016-05-13 14:31:00	Victoria Branch	2017-02-26 16:30:00	TR
403108	Rabbit	346.94	123.96	222.99	1	Stray	2016-05-13 14:31:00	Victoria Branch	2017-04-25 13:11:00	TR
403109	Rabbit	325.8	93.68	232.12	0	Stray	2016-05-13 14:31:00	Victoria Branch	2017-04-04 09:44:00	UU
403111	Rabbit	412.96	270.06	142.9	1	Stray	2016-05-13 14:31:00	Victoria Branch	2017-06-30 13:38:00	TR
403112	Rabbit	412.96	270.09	142.88	1	Stray	2016-05-13 14:31:00	Victoria Branch	2017-06-30 13:38:00	TR
406969	Rabbit	247.95	30.05	217.9	0	Foster Offspring	2016-06-26 01:00:00	Victoria Branch	2017-03-02 14:27:00	TR
406971	Rabbit	241.74	199.05	42.69	0	Foster Offspring	2016-06-26 01:00:00	Victoria Branch	2017-02-24 09:30:00	TR
406972	Rabbit	296.92	21.05	275.87	0	Foster Offspring	2016-06-26 01:00:00	Victoria Branch	2017-04-20 13:40:00	TR
406973	Rabbit	312.88	171.26	141.62	0	Foster Offspring	2016-06-26 01:00:00	Victoria Branch	2017-05-06 12:48:00	TR
406975	Rabbit	430.82	21.05	409.77	1	Foster Offspring	2016-06-26 01:00:00	Victoria Branch	2017-09-01 11:20:00	TR
406977	Rabbit	342.95	59.84	283.11	1	Foster Offspring	2016-06-26 01:00:00	Victoria Branch	2017-06-05 14:33:00	TR
406978	Rabbit	301.9	90.21	211.68	0	Foster Offspring	2016-06-26 01:00:00	Victoria Branch	2017-04-25 13:11:00	TR
409495	Rabbit	273.14	134.02	139.12	5	Owner Surrender	2021-02-06 11:09:00	Victoria Branch	2021-11-06 14:29:00	H
409497	Rabbit	273.14	134.02	139.12	5	Owner Surrender	2021-02-06 11:09:00	Victoria Branch	2021-11-06 14:29:00	H
410798	Rabbit	7.01	0.11	6.89		Transfer In	2017-02-26 14:23:00	Victoria Branch	2017-03-05 14:33:00	H
423006	Rabbit	56.15	50.3	5.85	2	Owner Surrender	2017-01-06 12:37:00	Victoria Branch	2017-03-03 16:06:00	TR
425974	Rabbit	25.11	21.23	3.88	0	Owner Surrender	2017-02-17 14:35:00	Victoria Branch	2017-03-14 17:10:00	H
425974	Rabbit	24.04	19.9	4.14	4	Owner Surrender	2020-09-24 11:06:00	Victoria Branch	2020-10-18 12:02:00	H
427142	Rabbit	28.97	23.96	5	2	Owner Surrender	2017-03-06 16:04:00	Victoria Branch	2017-04-04 15:18:00	H
427260	Rabbit	125.96	0	125.96		Owner Surrender	2017-03-08 13:18:00	Victoria Branch	2017-07-12 12:17:00	H
427261	Rabbit	125.96	0	125.96		Owner Surrender	2017-03-08 13:18:00	Victoria Branch	2017-07-12 12:17:00	H
428966	Rabbit	4.04	0	4.04	0	Stray	2017-03-29 15:55:00	Victoria Branch	2017-04-02 16:48:00	UU
430847	Rabbit	62.06	7.84	54.22	0	Owner Surrender	2017-04-23 12:10:00	Victoria Branch	2017-06-24 13:34:00	H
430848	Rabbit	62.06	7.84	54.22	0	Owner Surrender	2017-04-23 12:10:00	Victoria Branch	2017-06-24 13:34:00	H
432166	Rabbit	15.08	0	15.08	0	Owner Surrender	2017-05-10 10:33:00	Victoria Branch	2017-05-25 12:22:00	TR
432167	Rabbit	15.08	0	15.08	0	Owner Surrender	2017-05-10 10:33:00	Victoria Branch	2017-05-25 12:22:00	TR
432168	Rabbit	7.26	0	7.26	0	Owner Surrender	2017-05-10 10:33:00	Victoria Branch	2017-05-17 16:54:00	TR
433142	Rabbit	155.76	81.12	74.64	0	Stray	2017-05-19 17:19:00	Victoria Branch	2017-10-22 11:36:00	TR
433143	Rabbit	155.76	81.12	74.64	0	Stray	2017-05-19 17:19:00	Victoria Branch	2017-10-22 11:36:00	TR
433144	Rabbit	0.7	0	0.7	0	Stray	2017-05-19 17:19:00	Victoria Branch	2017-05-20 10:03:00	UU
434406	Rabbit	46.92	0	46.92	1	Owner Surrender	2017-06-05 14:52:00	Victoria Branch	2017-07-22 12:54:00	H
434406	Rabbit	369.07	93.97	275.1	2	Returns	2017-12-18 09:32:00	Victoria Branch	2018-12-22 11:07:00	UU
438271	Rabbit	27.01	0	27.01	1	Owner Surrender	2017-07-20 14:10:00	Victoria Branch	2017-08-16 14:25:00	H
439337	Rabbit	16.87	0	16.87	0	Stray	2017-07-31 17:16:00	Victoria Branch	2017-08-17 14:12:00	TR
439954	Rabbit	80.01	77.05	2.96	0	Stray	2017-08-08 15:42:00	Victoria Branch	2017-10-27 15:56:00	TR
440865	Rabbit	14.24	0	14.24	1	Owner Surrender	2017-08-19 10:53:00	Victoria Branch	2017-09-02 16:33:00	H
441670	Rabbit	12.97	0	12.97	0	Owner Surrender	2017-08-27 13:03:00	Victoria Branch	2017-09-09 12:13:00	TR
441671	Rabbit	12.97	0	12.97	0	Owner Surrender	2017-08-27 13:03:00	Victoria Branch	2017-09-09 12:13:00	TR
442162	Rabbit	8.79	0	8.79	2	Owner Surrender	2017-08-31 17:07:00	Victoria Branch	2017-09-09 12:11:00	H
442449	Rabbit	144.7	0	144.7	5	Owner Surrender	2017-09-04 18:00:00	Victoria Branch	2018-01-27 10:52:00	TR
442450	Rabbit	144.7	0	144.7	5	Owner Surrender	2017-09-04 18:00:00	Victoria Branch	2018-01-27 10:52:00	TR
445661	Rabbit	55.22	13.01	42.21	0	Owner Surrender	2017-10-11 11:47:00	Victoria Branch	2017-12-05 17:04:00	TR
445661	Rabbit	24.04	16.13	7.91	3	Owner Surrender	2020-09-24 11:06:00	Victoria Branch	2020-10-18 12:02:00	TM
446235	Rabbit	41.05	17.01	24.04	2	Owner Surrender	2017-10-17 15:08:00	Victoria Branch	2017-11-27 16:25:00	TR
447193	Rabbit	27.9	18	9.91	2	Agency / Shelter	2017-10-27 16:22:00	Victoria Branch	2017-11-24 14:03:00	TR
447339	Rabbit	17.12	0	17.12	0	Owner Surrender	2017-10-29 14:19:00	Victoria Branch	2017-11-15 17:15:00	TR
447340	Rabbit	33.97	2.83	31.13	0	Owner Surrender	2017-10-29 14:19:00	Victoria Branch	2017-12-02 13:30:00	TR
449224	Rabbit	153.04	77.04	75.99	3	Returns	2018-11-18 12:24:00	Victoria Branch	2019-04-20 13:15:00	TR
449411	Rabbit	5.87	0	5.87	0	Owner Surrender	2017-11-26 17:13:00	Victoria Branch	2017-12-02 14:07:00	TR
449412	Rabbit	5.87	0	5.87	0	Owner Surrender	2017-11-26 17:13:00	Victoria Branch	2017-12-02 14:07:00	TR
450420	Rabbit	15.2	9.9	5.3	3	Owner Surrender	2017-12-13 09:49:00	Victoria Branch	2017-12-28 14:37:00	TR
450897	Rabbit	220.72	133.77	86.95	3	Owner Surrender	2017-12-19 16:36:00	Victoria Branch	2018-07-28 09:53:00	TM
450897	Rabbit	248.27	247.33	0.94	4	Returns	2018-11-09 10:48:00	Victoria Branch	2019-07-15 17:12:00	TR
451138	Rabbit	150.1	33.05	117.05		Agency / Shelter	2017-12-23 14:42:00	Victoria Branch	2018-05-22 17:09:00	TR
451139	Rabbit	259.1	40	219.11	0	Agency / Shelter	2017-12-23 14:42:00	Victoria Branch	2018-09-08 17:13:00	TR
451140	Rabbit	259.1	33.06	226.05		Agency / Shelter	2017-12-23 14:42:00	Victoria Branch	2018-09-08 17:13:00	TR
451141	Rabbit	210.85	40	170.85	0	Agency / Shelter	2017-12-23 14:42:00	Victoria Branch	2018-07-22 11:03:00	TR
451142	Rabbit	150.1	40	110.1		Agency / Shelter	2017-12-23 14:42:00	Victoria Branch	2018-05-22 17:09:00	TR
451143	Rabbit	155.79	40	115.8		Agency / Shelter	2017-12-23 14:42:00	Victoria Branch	2018-05-28 09:44:00	TR
452270	Rabbit	61.8	45.12	16.68	4	Owner Surrender	2018-01-11 15:30:00	Victoria Branch	2018-03-14 10:41:00	TM
452279	Rabbit	191.76	16.06	175.7	4	Owner Surrender	2018-01-11 16:52:00	Victoria Branch	2018-07-22 11:03:00	TR
453321	Rabbit	146.16	113.14	33.02	5	Owner Surrender	2018-01-25 13:11:00	Victoria Branch	2018-06-20 17:07:00	TR
453535	Rabbit	7.88	0	7.88	1	Owner Surrender	2018-01-28 13:47:00	Victoria Branch	2018-02-05 10:58:00	H
453536	Rabbit	17.15	8.22	8.93	1	Owner Surrender	2018-01-28 13:47:00	Victoria Branch	2018-02-14 17:20:00	H
454096	Rabbit	15.02	14.07	0.95	2	Owner Surrender	2018-02-06 13:36:00	Victoria Branch	2018-02-21 14:08:00	H
455799	Rabbit	13.84	0	13.84	1	Owner Surrender	2018-03-02 15:23:00	Victoria Branch	2018-03-16 11:33:00	TR
458980	Rabbit	150.73	150.72	0.01	0	Shelter Offspring	2018-03-25 16:15:00	Victoria Branch	2018-09-15 09:46:00	TR
458980	Rabbit	29.1	0	29.1	0	Returns	2018-11-09 10:47:00	Victoria Branch	2018-12-08 13:04:00	H
458981	Rabbit	29.09	0	29.09	0	Returns	2018-11-09 10:49:00	Victoria Branch	2018-12-08 13:04:00	H
458981	Rabbit	150.73	150.72	0.01	0	Shelter Offspring	2018-03-25 16:15:00	Victoria Branch	2018-09-15 09:46:00	TR
467247	Rabbit	15.14	0	15.14	4	Stray	2018-07-30 09:49:00	Victoria Branch	2018-08-14 13:06:00	TR
467248	Rabbit	15.14	0	15.14	4	Stray	2018-07-30 09:49:00	Victoria Branch	2018-08-14 13:06:00	TR
467249	Rabbit	54.19	0	54.19	4	Stray	2018-07-30 09:49:00	Victoria Branch	2018-09-22 14:27:00	TR
467250	Rabbit	54.19	0	54.19	4	Stray	2018-07-30 09:49:00	Victoria Branch	2018-09-22 14:27:00	TR
477972	Rabbit	84.12	0	84.12	2	Owner Surrender	2018-12-22 12:48:00	Victoria Branch	2019-03-16 15:45:00	TR
478579	Rabbit	0	0	0	2	Stray	2019-01-03 16:36:00	Victoria Branch	2019-01-03 16:42:00	TR
480199	Rabbit	27.14	0	27.14	6	Owner Surrender	2019-01-29 13:09:00	Victoria Branch	2019-02-25 16:32:00	TR
481049	Rabbit	152.91	64.95	87.96	0	Owner Surrender	2019-02-09 17:02:00	Victoria Branch	2019-07-12 14:55:00	TR
481050	Rabbit	147.91	137	10.9	0	Owner Surrender	2019-02-09 17:02:00	Victoria Branch	2019-07-07 14:48:00	TR
481050	Rabbit	91.96	0	91.96	0	Returns	2019-10-03 16:38:00	Victoria Branch	2020-01-03 15:47:00	TR
481051	Rabbit	147.91	116.88	31.03	0	Owner Surrender	2019-02-09 17:02:00	Victoria Branch	2019-07-07 14:54:00	TR
481052	Rabbit	147.91	116.88	31.03	0	Owner Surrender	2019-02-09 17:02:00	Victoria Branch	2019-07-07 14:54:00	TR
481053	Rabbit	147.91	137.01	10.9	0	Owner Surrender	2019-02-09 17:02:00	Victoria Branch	2019-07-07 14:48:00	TR
481053	Rabbit	91.96	0	91.96	0	Returns	2019-10-03 16:42:00	Victoria Branch	2020-01-03 15:47:00	H
481504	Rabbit	10.89	0	10.89	5	Owner Surrender	2019-02-17 13:51:00	Victoria Branch	2019-02-28 11:17:00	TR
481505	Rabbit	42.98	28.16	14.83	3	Owner Surrender	2019-02-17 13:51:00	Victoria Branch	2019-04-01 13:25:00	TR
482705	Rabbit	20.93	0	20.93	2	Owner Surrender	2019-03-09 13:23:00	Victoria Branch	2019-03-30 11:42:00	TR
483206	Rabbit	5.13	0	5.13	4	Owner Surrender	2019-03-17 14:08:00	Victoria Branch	2019-03-22 17:21:00	H
483207	Rabbit	5.13	0	5.13	2	Owner Surrender	2019-03-17 14:08:00	Victoria Branch	2019-03-22 17:21:00	H
484020	Rabbit	426.96	68.95	358.01	3	Owner Surrender	2019-03-28 16:31:00	Victoria Branch	2020-05-28 15:32:00	H
484984	Rabbit	420.99	76.04	344.95	6	Humane Officer Surrendered	2019-04-11 13:19:00	Victoria Branch	2020-06-05 13:07:00	H
484985	Rabbit	420.99	135.34	285.66	6	Humane Officer Surrendered	2019-04-11 13:19:00	Victoria Branch	2020-06-05 13:07:00	TR
486275	Rabbit	31.26	8.96	22.3	3	Stray	2019-05-01 09:31:00	Victoria Branch	2019-06-01 15:47:00	TR
486595	Rabbit	96.94	49.88	47.06	0	Stray	2019-05-03 13:43:00	Victoria Branch	2019-08-08 12:10:00	TR
487340	Rabbit	159.84	75.28	84.56	0	Foster Offspring	2019-05-12 16:27:43	Victoria Branch	2019-10-19 12:37:00	TR
487341	Rabbit	152.72	62.15	90.57	0	Foster Offspring	2019-05-12 16:28:33	Victoria Branch	2019-10-12 09:36:00	TR
487341	Rabbit	36	0	36	0	Returns	2020-01-07 16:15:00	Victoria Branch	2020-02-12 16:21:00	H
487343	Rabbit	160.94	62.14	98.8	0	Foster Offspring	2019-05-12 16:28:34	Victoria Branch	2019-10-20 14:58:00	TR
487343	Rabbit	53.89	38.06	15.83	0	Returns	2020-03-08 13:19:00	Victoria Branch	2020-05-01 10:47:00	H
487343	Rabbit	28.23	0	28.23	0	Returns	2020-02-02 09:12:00	Victoria Branch	2020-03-01 14:44:00	H
487344	Rabbit	332.8	68.16	264.64	0	Foster Offspring	2019-05-12 16:28:34	Victoria Branch	2020-04-09 11:36:00	TR
487345	Rabbit	160.94	75.27	85.67	0	Foster Offspring	2019-05-12 16:28:34	Victoria Branch	2019-10-20 14:58:00	TR
487345	Rabbit	53.89	38.06	15.83	0	Returns	2020-03-08 13:21:00	Victoria Branch	2020-05-01 10:47:00	H
487345	Rabbit	28.23	0	28.23	0	Returns	2020-02-02 09:09:00	Victoria Branch	2020-03-01 14:44:00	H
487346	Rabbit	119.83	62.13	57.7	0	Foster Offspring	2019-05-12 16:28:34	Victoria Branch	2019-09-09 12:21:00	TR
487347	Rabbit	57.7	0	57.7	0	Foster Offspring	2019-05-12 16:28:35	Victoria Branch	2019-09-09 12:21:00	TR
489320	Rabbit	30.14	0	30.14	0	Owner Surrender	2019-06-07 13:53:00	Victoria Branch	2019-07-07 17:16:00	H
497614	Rabbit	1	0	1		Stray	2019-09-19 13:20:00	Victoria Branch	2019-09-20 13:17:00	TR
499979	Rabbit	234.93	82.18	152.75	10	Owner Surrender	2019-10-21 14:47:00	Victoria Branch	2020-06-12 13:02:00	TR
499980	Rabbit	234.93	85.11	149.82	1	Owner Surrender	2019-10-21 14:47:00	Victoria Branch	2020-06-12 13:02:00	H
500566	Rabbit	5.95	0	5.95	0	Stray	2019-10-29 16:28:00	Victoria Branch	2019-11-04 15:10:00	TR
501047	Rabbit	8.06	0	8.06	2	Owner Surrender	2019-11-06 11:38:00	Victoria Branch	2019-11-14 13:11:00	TR
503924	Rabbit	17.01	0	17.01	2	Owner Surrender	2019-12-19 12:08:00	Victoria Branch	2020-01-05 12:22:00	TM
503926	Rabbit	16.18	0	16.18	2	Owner Surrender	2019-12-19 12:08:00	Victoria Branch	2020-01-04 16:26:00	H
504731	Rabbit	79.99	50.11	29.88	3	Owner Surrender	2020-01-07 17:07:00	Victoria Branch	2020-03-27 16:57:00	TR
504732	Rabbit	16.98	0	16.98	3	Owner Surrender	2020-01-07 17:07:00	Victoria Branch	2020-01-24 16:43:00	UU
510789	Rabbit	1.82	1.82	0	3	Stray	2020-05-21 13:48:00	Victoria Branch	2020-05-23 09:29:00	H
516250	Rabbit	109.94	109.93	0.01	0	Stray	2020-09-03 16:19:00	Victoria Branch	2020-12-22 14:56:00	H
517139	Rabbit	49.14	44.96	4.18	1	Owner Surrender	2020-09-18 12:42:00	Victoria Branch	2020-11-06 16:10:00	H
517140	Rabbit	49.14	44.96	4.18	1	Owner Surrender	2020-09-18 12:42:00	Victoria Branch	2020-11-06 16:10:00	H
520061	Rabbit	32.96	0.79	32.17	1	Owner Surrender	2020-11-08 16:17:00	Victoria Branch	2020-12-11 15:21:00	H
520062	Rabbit	45.8	5.01	40.79	1	Owner Surrender	2020-11-08 16:17:00	Victoria Branch	2020-12-24 11:27:00	H
522922	Rabbit	53.07	50.06	3.01	7	Owner Surrender	2021-01-17 15:31:00	Victoria Branch	2021-03-11 17:18:00	TM
524564	Rabbit	85.99	0	85.99	0	Owner Surrender	2021-02-22 16:11:00	Victoria Branch	2021-05-19 16:03:00	H
524565	Rabbit	24.85	0	24.85	0	Owner Surrender	2021-02-22 16:11:00	Victoria Branch	2021-03-19 12:39:00	H
524566	Rabbit	24.85	0	24.85	0	Owner Surrender	2021-02-22 16:11:00	Victoria Branch	2021-03-19 12:39:00	H
524567	Rabbit	85.99	0	85.99	0	Owner Surrender	2021-02-22 16:11:00	Victoria Branch	2021-05-19 16:03:00	H
526475	Rabbit	45.85	0	45.85	0	Owner Surrender	2021-04-03 13:15:00	Victoria Branch	2021-05-19 09:46:00	TR
529332	Rabbit	202.18	0	202.18	0	Owner Surrender	2021-05-30 11:02:00	Victoria Branch	2021-12-18 15:15:00	H
529333	Rabbit	186.98	0	186.98	0	Owner Surrender	2021-05-30 11:02:00	Victoria Branch	2021-12-03 10:32:00	H
529334	Rabbit	65.18	0	65.18	0	Owner Surrender	2021-05-30 11:02:00	Victoria Branch	2021-08-03 15:18:00	H
529334	Rabbit	17.88	0	17.88	0	Returns	2021-09-21 14:01:00	Victoria Branch	2021-10-09 11:14:00	TR
529335	Rabbit	66.19	42.14	24.05	0	Owner Surrender	2021-05-30 11:02:00	Victoria Branch	2021-08-04 15:38:00	H
530634	Rabbit	78.3	56.14	22.16	0	Owner Surrender	2021-06-21 10:10:00	Victoria Branch	2021-09-07 17:23:00	H
532276	Rabbit	30.02	0	30.02	2	Stray	2021-07-19 10:36:00	Victoria Branch	2021-08-18 11:07:00	H
532277	Rabbit	30.02	0	30.02	2	Stray	2021-07-19 10:36:00	Victoria Branch	2021-08-18 11:07:00	H
532313	Rabbit	103.88	103.84	0.04	0	Stray	2021-07-19 16:01:00	Victoria Branch	2021-10-31 13:04:00	TR
533478	Rabbit	60.89	11.75	49.14	0	Stray	2021-08-09 13:06:00	Victoria Branch	2021-10-09 10:27:00	TR
534002	Rabbit	32	0	32	3	Owner Surrender	2021-08-17 10:53:00	Victoria Branch	2021-09-18 10:56:00	TR
536760	Rabbit	20.24	0	20.24	0	Stray	2021-10-03 10:55:00	Victoria Branch	2021-10-23 16:39:00	H
536760	Rabbit	10.16	0	10.16	0	Returns	2021-11-06 13:08:00	Victoria Branch	2021-11-16 17:03:00	H
537679	Rabbit	35.1	19.08	16.03	3	Stray	2021-10-20 12:04:00	Victoria Branch	2021-11-24 14:33:00	H
410194	Rabbit	223.02	57.13	165.89	2	Owner Surrender	2016-08-03 09:23:00	West Kootenay & District Branch	2017-03-14 09:59:00	H
411728	Rabbit	178.09	55.99	122.1	0	Owner Surrender	2016-08-03 09:23:00	West Kootenay & District Branch	2017-01-28 13:00:00	H
411728	Rabbit	41.9	0	41.9	0	Returns	2017-01-31 12:20:00	West Kootenay & District Branch	2017-03-14 09:59:00	H
411733	Rabbit	60.22	0	60.22	0	Returns	2016-11-28 10:07:00	West Kootenay & District Branch	2017-01-27 15:24:00	H
423999	Rabbit	82.06	31.88	50.19	1	Owner Surrender	2017-01-20 09:56:00	West Kootenay & District Branch	2017-04-12 11:29:00	H
424000	Rabbit	49.1	0	49.1	1	Owner Surrender	2017-01-20 09:56:00	West Kootenay & District Branch	2017-03-10 12:17:00	H
427331	Rabbit	116.89	0	116.89	1	Stray	2017-03-09 11:57:00	West Kootenay & District Branch	2017-07-04 09:14:00	UU
441330	Rabbit	155.17	13.77	141.4	1	Stray	2017-08-24 10:49:00	West Kootenay & District Branch	2018-01-26 14:57:00	H
442174	Rabbit	97.81	0	97.81	1	Owner Surrender	2018-11-08 16:03:00	West Kootenay & District Branch	2019-02-14 11:34:00	H
442176	Rabbit	97.81	0	97.81	1	Owner Surrender	2018-11-08 16:03:00	West Kootenay & District Branch	2019-02-14 11:34:00	H
442573	Rabbit	8.03	7.79	0.23	0	Stray	2017-08-24 10:49:00	West Kootenay & District Branch	2017-09-13 11:16:00	H
442574	Rabbit	8.03	7.79	0.23	0	Stray	2017-08-24 10:49:00	West Kootenay & District Branch	2017-09-13 11:17:00	H
442575	Rabbit	8.03	7.79	0.23	0	Stray	2017-08-24 10:49:00	West Kootenay & District Branch	2017-09-13 11:17:00	H
442576	Rabbit	8.03	7.79	0.23	0	Stray	2017-08-24 10:49:00	West Kootenay & District Branch	2017-09-13 11:17:00	H
445003	Rabbit	17.89	0	17.89	2	Returns	2017-11-03 14:53:00	West Kootenay & District Branch	2017-11-21 12:14:00	H
445003	Rabbit	23.05	0	23.05	2	Stray	2017-10-03 12:27:00	West Kootenay & District Branch	2017-10-26 13:37:00	TR
460879	Rabbit	33.78	0	33.78	2	Stray	2018-05-12 14:37:00	West Kootenay & District Branch	2018-06-15 09:17:00	H
468765	Rabbit	71.12	0	71.12	3	Stray	2018-08-16 13:31:00	West Kootenay & District Branch	2018-10-26 16:19:00	H
500595	Rabbit	54.14	0.07	54.07	0	Owner Surrender	2019-10-30 12:27:00	West Kootenay & District Branch	2019-12-23 15:45:00	TR
500596	Rabbit	54.14	0.07	54.07	0	Owner Surrender	2019-10-30 12:27:00	West Kootenay & District Branch	2019-12-23 15:45:00	H
504559	Rabbit	65.93	0	65.93	1	Owner Surrender	2020-01-04 13:40:00	West Kootenay & District Branch	2020-03-10 12:03:00	H
515133	Rabbit	0.71	0	0.71	1	Stray	2020-08-13 15:52:00	West Kootenay & District Branch	2020-08-14 08:52:00	H
524093	Rabbit	13.91	0	13.91	0	Owner Surrender	2021-02-12 14:13:00	West Kootenay & District Branch	2021-02-26 12:07:00	H
524096	Rabbit	13.91	0	13.91	0	Owner Surrender	2021-02-12 14:13:00	West Kootenay & District Branch	2021-02-26 12:07:00	H
526240	Rabbit	86.96	48.03	38.94	2	Owner Surrender	2021-03-27 14:31:00	West Kootenay & District Branch	2021-06-22 13:35:00	TR
527096	Rabbit	3.17	0	3.17	2	Owner Surrender	2021-04-17 13:25:00	West Kootenay & District Branch	2021-04-20 17:34:00	UU
527097	Rabbit	34.08	27.99	6.1	2	Owner Surrender	2021-04-17 13:25:00	West Kootenay & District Branch	2021-05-21 15:22:00	TR
407507	Rabbit	256.11	0	256.11	2	Returns	2017-01-22 11:06:00	West Vancouver Branch	2017-10-05 13:39:00	H
407508	Rabbit	256.11	0	256.11	1	Returns	2017-01-22 11:07:00	West Vancouver Branch	2017-10-05 13:39:00	H
427266	Rabbit	47.1	0	47.1	1	Stray	2017-03-08 13:35:00	West Vancouver Branch	2017-04-24 16:05:00	TM
427266	Rabbit	234	0	234	1	Returns	2017-05-03 12:19:00	West Vancouver Branch	2017-12-23 12:21:00	TM
427267	Rabbit	47.1	0	47.1	1	Stray	2017-03-08 13:35:00	West Vancouver Branch	2017-04-24 16:05:00	TM
428894	Rabbit	10.96	0	10.96		Stray	2017-03-28 16:44:00	West Vancouver Branch	2017-04-08 15:53:00	UU
432212	Rabbit	149.07	0	149.07	1	Returns	2018-05-20 15:51:00	West Vancouver Branch	2018-10-16 17:28:00	H
432213	Rabbit	149.07	0	149.07	1	Returns	2018-05-20 15:53:00	West Vancouver Branch	2018-10-16 17:28:00	H
436526	Rabbit	0.02	0	0.02	1	Stray	2017-06-27 14:51:00	West Vancouver Branch	2017-06-27 15:16:00	TM
443348	Rabbit	11.2	0	11.2		Humane Officer Surrendered	2017-09-14 09:20:00	West Vancouver Branch	2017-09-25 14:15:00	H
443349	Rabbit	24.19	0	24.19		Humane Officer Surrendered	2017-09-14 09:20:00	West Vancouver Branch	2017-10-08 13:58:00	TR
443350	Rabbit	9.22	0	9.22		Humane Officer Surrendered	2017-09-14 09:20:00	West Vancouver Branch	2017-09-23 14:36:00	H
443351	Rabbit	23.14	0	23.14	0	Humane Officer Surrendered	2017-09-14 09:20:00	West Vancouver Branch	2017-10-07 12:44:00	TR
443351	Rabbit	43.92	0	43.92	1	Returns	2017-11-14 16:25:00	West Vancouver Branch	2017-12-28 14:29:00	H
443806	Rabbit	47.06	15.28	31.78	0	Stray	2017-09-19 15:14:00	West Vancouver Branch	2017-11-05 16:46:00	TM
444650	Rabbit	34.09	0	34.09	0	Stray	2017-09-29 11:12:00	West Vancouver Branch	2017-11-02 13:22:00	TR
444651	Rabbit	58.19	0	58.19	0	Stray	2017-09-29 11:12:00	West Vancouver Branch	2017-11-26 15:49:00	TR
444652	Rabbit	31.08	23.93	7.14	0	Stray	2017-09-29 11:12:00	West Vancouver Branch	2017-10-30 13:01:00	H
444653	Rabbit	43.19	34.11	9.08	0	Stray	2017-09-29 11:12:00	West Vancouver Branch	2017-11-11 15:45:00	TR
444654	Rabbit	46.12	36.94	9.18	0	Stray	2017-09-29 11:12:00	West Vancouver Branch	2017-11-14 14:00:00	TR
444655	Rabbit	79.19	70.1	9.09	0	Stray	2017-09-29 11:12:00	West Vancouver Branch	2017-12-17 15:43:00	H
444656	Rabbit	31.08	23.93	7.14	0	Stray	2017-09-29 11:12:00	West Vancouver Branch	2017-10-30 13:01:00	H
449285	Rabbit	12.07	3.99	8.08	1	Stray	2017-11-25 12:45:00	West Vancouver Branch	2017-12-07 14:25:00	H
468145	Rabbit	1.15	0	1.15		Stray	2018-08-09 12:34:00	West Vancouver Branch	2018-08-10 16:05:00	TR
475395	Rabbit	14.92	0	14.92	8	Stray	2018-11-12 15:07:00	West Vancouver Branch	2018-11-27 13:15:00	TM
477045	Rabbit	0	0	0		Agency / Shelter	2019-07-26 09:42:00	West Vancouver Branch	2019-07-26 09:45:00	TR
477045	Rabbit	30.87	0	30.87		Stray	2018-12-06 16:24:00	West Vancouver Branch	2019-01-06 13:15:00	TR
485084	Rabbit	69.08	0	69.08	1	Owner Surrender	2019-04-12 14:04:00	West Vancouver Branch	2019-06-20 15:55:00	H
485085	Rabbit	69.08	0	69.08	1	Owner Surrender	2019-04-12 14:04:00	West Vancouver Branch	2019-06-20 15:55:00	H
487315	Rabbit	23.13	9	14.12	0	Owner Surrender	2019-05-12 12:21:00	West Vancouver Branch	2019-06-04 15:22:00	H
487316	Rabbit	23.13	9	14.12	2	Owner Surrender	2019-05-12 12:21:00	West Vancouver Branch	2019-06-04 15:22:00	H
487317	Rabbit	103.05	0	103.05	1	Owner Surrender	2019-05-12 12:21:00	West Vancouver Branch	2019-08-23 13:28:00	TR
487318	Rabbit	103.05	0	103.05	1	Owner Surrender	2019-05-12 12:21:00	West Vancouver Branch	2019-08-23 13:28:00	TR
493192	Rabbit	35.06	15.97	19.09	0	Stray	2019-07-26 14:03:00	West Vancouver Branch	2019-08-30 15:26:00	UU
495529	Rabbit	39.89	30.12	9.77		Stray	2019-08-23 17:00:00	West Vancouver Branch	2019-10-02 14:23:00	H
496877	Rabbit	10.83	9.78	1.05		Stray	2019-09-10 15:38:00	West Vancouver Branch	2019-09-21 11:29:00	TR
497701	Rabbit	105.17	13.91	91.26	0	Owner Surrender	2019-09-20 11:42:00	West Vancouver Branch	2020-01-03 15:44:00	TR
497702	Rabbit	286.14	103.97	182.17	1	Owner Surrender	2019-09-20 11:42:00	West Vancouver Branch	2020-07-02 15:00:00	H
497703	Rabbit	30.16	14.96	15.2	0	Owner Surrender	2019-09-20 11:42:00	West Vancouver Branch	2019-10-20 15:33:00	H
497703	Rabbit	77.07	0	77.07	1	Returns	2020-09-13 11:35:00	West Vancouver Branch	2020-11-29 13:22:00	H
497703	Rabbit	79.1	35.12	43.98	0	Returns	2020-01-09 11:09:00	West Vancouver Branch	2020-03-28 13:40:00	H
497704	Rabbit	79.1	35.12	43.98	0	Returns	2020-01-09 11:12:00	West Vancouver Branch	2020-03-28 13:40:00	H
497704	Rabbit	77.07	0	77.07	1	Returns	2020-09-13 11:37:00	West Vancouver Branch	2020-11-29 13:22:00	TM
497704	Rabbit	30.16	14.96	15.2	0	Owner Surrender	2019-09-20 11:42:00	West Vancouver Branch	2019-10-20 15:33:00	H
497705	Rabbit	59.11	0	59.11	0	Owner Surrender	2019-09-20 11:42:00	West Vancouver Branch	2019-11-18 14:24:00	TR
497706	Rabbit	45.1	13.91	31.18	0	Owner Surrender	2019-09-20 11:42:00	West Vancouver Branch	2019-11-04 13:59:00	TR
497707	Rabbit	286.14	103.97	182.17	1	Owner Surrender	2019-09-20 11:42:00	West Vancouver Branch	2020-07-02 15:00:00	TR
497708	Rabbit	221.16	95.8	125.36	0	Owner Surrender	2019-09-20 11:42:00	West Vancouver Branch	2020-04-28 15:34:00	TR
497709	Rabbit	221.16	59.96	161.2	0	Owner Surrender	2019-09-20 11:42:00	West Vancouver Branch	2020-04-28 15:34:00	TR
503495	Rabbit	46.9	0	46.9	2	Stray	2019-12-10 16:58:00	West Vancouver Branch	2020-01-26 14:32:00	TR
509099	Rabbit	16	9.1	6.9	4	Stray	2020-03-23 15:22:00	West Vancouver Branch	2020-04-08 15:19:00	H
510042	Rabbit	9.15	0	9.15	0	Stray	2020-05-01 11:33:00	West Vancouver Branch	2020-05-10 15:09:00	TR
512665	Rabbit	54.81	31.6	23.21	0	Stray	2020-06-27 15:36:00	West Vancouver Branch	2020-08-21 11:09:00	H
513054	Rabbit	58.01	45.88	12.14	0	Stray	2020-07-07 13:12:00	West Vancouver Branch	2020-09-03 13:33:00	TR
513583	Rabbit	50.92	20.75	30.18	4	Stray	2020-07-15 15:41:00	West Vancouver Branch	2020-09-04 13:51:00	TM
516016	Rabbit	9.86	6.93	2.93	1	Humane Officer Surrendered	2020-08-30 15:45:00	West Vancouver Branch	2020-09-09 12:25:00	TR
516959	Rabbit	35.96	13.9	22.06	8	Emergency Boarding	2020-09-16 13:45:00	West Vancouver Branch	2020-10-22 12:47:00	TM
528556	Rabbit	32.04	17.15	14.89	3	Stray	2021-05-16 11:36:00	West Vancouver Branch	2021-06-17 12:32:00	TR
530190	Rabbit	62.95	46.9	16.05	0	Stray	2021-06-13 16:45:00	West Vancouver Branch	2021-08-15 15:31:00	TR
530191	Rabbit	62.95	46.9	16.05	0	Stray	2021-06-13 16:45:00	West Vancouver Branch	2021-08-15 15:31:00	TR
530972	Rabbit	77.17	52.98	24.2	2	Stray	2021-06-27 11:09:00	West Vancouver Branch	2021-09-12 15:17:00	H
509940	Rabbit	139.77	0	139.77	1	Stray	2020-04-22 16:19:00	Wild ARC (Animal Rehabilitation Centre)	2020-09-09 10:44:00	H
425133	Rabbit	9.11	0	9.11	0	Owner Surrender	2017-02-03 11:39:00	Williams Lake & District Branch	2017-02-12 14:23:00	H
425134	Rabbit	15.12	0	15.12	0	Owner Surrender	2017-02-03 11:39:00	Williams Lake & District Branch	2017-02-18 14:26:00	H
429161	Rabbit	95.99	0	95.99	2	Stray	2017-03-31 14:30:00	Williams Lake & District Branch	2017-07-05 14:09:00	TR
447227	Rabbit	26.08	24.16	1.92	0	Owner Surrender	2017-10-28 11:45:00	Williams Lake & District Branch	2017-11-23 13:36:00	H
449547	Rabbit	34.95	0	34.95	2	Stray	2017-11-28 15:19:00	Williams Lake & District Branch	2018-01-02 14:13:00	H
452221	Rabbit	47.16	0	47.16	0	Owner Surrender	2018-01-11 11:05:00	Williams Lake & District Branch	2018-02-27 14:59:00	H
455036	Rabbit	52.08	0	52.08	0	Owner Surrender	2018-02-21 12:03:00	Williams Lake & District Branch	2018-04-14 14:05:00	H
455037	Rabbit	52.07	0	52.07	0	Owner Surrender	2018-02-21 12:03:00	Williams Lake & District Branch	2018-04-14 13:49:00	H
455038	Rabbit	52.08	0	52.08	0	Owner Surrender	2018-02-21 12:03:00	Williams Lake & District Branch	2018-04-14 14:05:00	H
455039	Rabbit	52.07	0	52.07	0	Owner Surrender	2018-02-21 12:03:00	Williams Lake & District Branch	2018-04-14 13:49:00	H
455748	Rabbit	57.94	0	57.94	2	Stray	2018-03-02 11:14:00	Williams Lake & District Branch	2018-04-29 09:41:00	H
460928	Rabbit	121.1	0	121.1	0	Stray	2018-05-13 11:55:00	Williams Lake & District Branch	2018-09-11 14:14:00	TR
461881	Rabbit	23.97	0	23.97	2	Owner Surrender	2018-05-25 12:27:00	Williams Lake & District Branch	2018-06-18 11:50:00	H
461905	Rabbit	27.88	27.86	0.02	2	Owner Surrender	2018-05-25 14:22:00	Williams Lake & District Branch	2018-06-22 11:28:00	TR
466435	Rabbit	6.97	6.8	0.17	1	Stray	2018-07-20 11:05:00	Williams Lake & District Branch	2018-07-27 10:17:00	TR
467193	Rabbit	50.12	0	50.12	2	Stray	2018-07-29 10:40:00	Williams Lake & District Branch	2018-09-17 13:32:00	TR
485883	Rabbit	59.99	0	59.99	2	Owner Surrender	2019-04-25 14:29:00	Williams Lake & District Branch	2019-06-24 14:17:00	TR
498850	Rabbit	35.98	0	35.98	1	Stray	2019-10-04 15:20:00	Williams Lake & District Branch	2019-11-09 14:44:00	H
515423	Rabbit	29.12	0	29.12	1	Stray	2020-08-19 11:40:00	Williams Lake & District Branch	2020-09-17 14:27:00	H
530538	Rabbit	17.02	0	17.02	0	Stray	2021-06-19 12:13:00	Williams Lake & District Branch	2021-07-06 12:48:00	H
534946	Rabbit	5.06	0	5.06	1	Stray	2021-09-02 11:11:00	Williams Lake & District Branch	2021-09-07 12:31:00	UU
