# Supplementary material for: Rabbit intakes and predictors of their length of stay in animal shelters in British Columbia, Canada
Source: PLoS One. 2024 Apr 24;19(4):e0300633. doi: 10.1371/journal.pone.0300633 (PMC11042706; doi:10.1371/journal.pone.0300633)
Supplement: S3 File — (R) [file pone.0300633.s003.R]

library(tidyr)
library(data.table)
library(dplyr)
library(plyr)
library(ggplot2)
library(chisq.posthoc.test)
library(glmmTMB)
library(multcompView)

#set working directory
getwd()
setwd("C:/Users/ashle/OneDrive/Desktop/SPCA Practicum/Revision") 
source('geomflatviolin_function.R' )

#merge the two data files
Rabbit_intake<-read.csv("rabbit_intake.csv")
names(Rabbit_intake)
Rabbit_los<-read.csv("rabbit_los.csv")
names(Rabbit_los)
Rabbit_los<-Rabbit_los %>% select(-c(Animal.Type, Age..years., Incoming.Source, Incoming.Region, Outgoing.Eval.Cat))
names(Rabbit_los)
All_rabbit<-(merge(Rabbit_intake, Rabbit_los, by=c("Animal.ID", "Source.Date", "Status.Date")))

#filter date ranges 
All_rabbit <- filter(All_rabbit, Source.Date > "2017-01-01") 

#remove source and status not used in analysis
All_rabbit <- All_rabbit[!All_rabbit$Source == 'Emergency Boarding',]
All_rabbit <- All_rabbit[!All_rabbit$Source == 'Euthanasia Request',]
All_rabbit <- All_rabbit[!All_rabbit$Source == 'Ambulance',]
All_rabbit <- All_rabbit[!All_rabbit$Source == 'Evacuation',]
All_rabbit <- All_rabbit[!All_rabbit$Status == 'Unresolved File',]

#check duplicated records
n_rabbit_ID <- tapply(All_rabbit$Animal.Type, All_rabbit$Animal.ID, length)
n_rabbit_ID
df_rabbitID <- data.frame(n_rabbit_ID)
count(df_rabbitID$n_rabbit_ID)

fwrite(All_rabbit, file = 'All.csv')

#regroup intake source
All_rabbit$Source <- replace(All_rabbit$Source, All_rabbit$Source == 'Cruelty Case Offspring' |
                            All_rabbit$Source == 'Foster Offspring' |
                            All_rabbit$Source == 'Shelter Offspring', 'Offspring')
All_rabbit$Source <- replace(All_rabbit$Source, All_rabbit$Source == 'ACO Impound' |
                            All_rabbit$Source == 'Humane Officer Surrendered' |
                            All_rabbit$Source == 'Humane Officer Seized', 'Humane Officer')
All_rabbit$Source <- replace(All_rabbit$Source, All_rabbit$Source == 'Agency / Shelter', 'Transfer In')
All_rabbit$Source <- replace(All_rabbit$Source, All_rabbit$Source == 'Ambulance - Owner Surrender', 'Owner Surrender')

#regroup status
All_rabbit$Status <- replace(All_rabbit$Status, All_rabbit$Status == 'Adopted Unaltered' | 
                            All_rabbit$Status == 'Adopted Altered' |
                            All_rabbit$Status == 'Adopted Offsite(Altered)' |
                            All_rabbit$Status == 'Adopted Offsite(Unaltered)', 'Adopted')
All_rabbit$Status <- replace(All_rabbit$Status, All_rabbit$Status == 'Deceased' | 
                            All_rabbit$Status == 'Unassisted Death' |
                            All_rabbit$Status == 'Unassisted Death - In Foster' |
                            All_rabbit$Status == 'Unassisted Death - In Transit' |
                            All_rabbit$Status == 'Post-operative Death' |
                            All_rabbit$Status == 'Cremation - Communal', 'Natural Death')
All_rabbit$Status <- replace(All_rabbit$Status, All_rabbit$Status == 'Euthanized by Offsite Vet','Euthanized')
All_rabbit$Status <- replace(All_rabbit$Status, All_rabbit$Status == 'Released by Agency','Released')

#regroup coat colour
All_rabbit$Primary.Color <- replace(All_rabbit$Primary.Color, All_rabbit$Primary.Color == 'Blue' |
                                      All_rabbit$Primary.Color == 'Blue Tan' |
                                      All_rabbit$Primary.Color == 'Blue Tortoiseshell' |
                                      All_rabbit$Primary.Color == 'Chinchilla/Silver Agouti' |
                                      All_rabbit$Primary.Color == 'Dark Grey'|  
                                      All_rabbit$Primary.Color == 'Grey'| 
                                      All_rabbit$Primary.Color == 'Grey Fox' |
                                      All_rabbit$Primary.Color == 'Lilac' |
                                      All_rabbit$Primary.Color == 'Lilac Smoke' |
                                      All_rabbit$Primary.Color == 'Lilac Tan'|
                                      All_rabbit$Primary.Color == 'Lilac Tortoiseshell' |
                                      All_rabbit$Primary.Color == 'Opal/Blue Agouti' |
                                      All_rabbit$Primary.Color == 'Pearl Agouti'|
                                      All_rabbit$Primary.Color == 'Smoke'|
                                      All_rabbit$Primary.Color == 'Silver'|
                                      All_rabbit$Primary.Color == 'Fox', 'Blue/Grey')
All_rabbit$Primary.Color <- replace(All_rabbit$Primary.Color, All_rabbit$Primary.Color == 'Agouti' |
                                      All_rabbit$Primary.Color == 'Beige' |
                                      All_rabbit$Primary.Color == 'Brown' |
                                      All_rabbit$Primary.Color == 'Brown Brindle' |
                                      All_rabbit$Primary.Color == 'Chocolate' |
                                      All_rabbit$Primary.Color == 'Chocolate Agouti' |
                                      All_rabbit$Primary.Color == 'Chocolate Chinchilla'|
                                      All_rabbit$Primary.Color == 'Chocolate Otter' |
                                      All_rabbit$Primary.Color == 'Chocolate Tortoiseshell'|
                                      All_rabbit$Primary.Color == 'Chocolate Silver Agouti' |
                                      All_rabbit$Primary.Color == 'Cream' |
                                      All_rabbit$Primary.Color == 'Fawn' |
                                      All_rabbit$Primary.Color == 'Gold' |
                                      All_rabbit$Primary.Color == 'Orange' |
                                      All_rabbit$Primary.Color == 'Red' |
                                      All_rabbit$Primary.Color == 'Seal Agouti' |
                                      All_rabbit$Primary.Color == 'Sable Agouti'|
                                      All_rabbit$Primary.Color == 'Sable' |
                                      All_rabbit$Primary.Color == 'Tan' |
                                      All_rabbit$Primary.Color == 'Tortoiseshell', 'Beige/Brown')
All_rabbit$Primary.Color <- replace(All_rabbit$Primary.Color, All_rabbit$Primary.Color == 'Pointed White/Himi'|
                                      All_rabbit$Primary.Color == 'Ruby Eyed White'| 
                                      All_rabbit$Primary.Color == 'Broken', 'White')
All_rabbit$Primary.Color <- replace(All_rabbit$Primary.Color, All_rabbit$Primary.Color == 'Black Otter','Black')


#regroup surrender reason
All_rabbit$Surrender.Reason <- replace(All_rabbit$Surrender.Reason, All_rabbit$Surrender.Reason == 'Abandoned By A Friend Or Relative' | 
                                          All_rabbit$Surrender.Reason == 'Abandoned By Tenant During Move' |
                                          All_rabbit$Surrender.Reason == 'Found Abandoned', 'Abandoned')
All_rabbit$Surrender.Reason <- replace(All_rabbit$Surrender.Reason, All_rabbit$Surrender.Reason == 'Chewing' | 
                                         All_rabbit$Surrender.Reason == 'Behaviour - Bit A Person' |
                                         All_rabbit$Surrender.Reason == 'Behaviour - Bit Another Animal' |
                                         All_rabbit$Surrender.Reason == 'Behaviour - Destructive (Chews/Digs/Scratches/etc)' |
                                         All_rabbit$Surrender.Reason == 'Behaviour - Growls/Lunges/Claws/Hisses At Animals' |
                                         All_rabbit$Surrender.Reason == 'Behaviour - Growls/Lunges/Claws/Hisses At People' |
                                         All_rabbit$Surrender.Reason == 'Behaviour - Housetraining/Spraying/Marking Issues' |
                                         All_rabbit$Surrender.Reason == 'Behaviour - Too Active' |
                                         All_rabbit$Surrender.Reason == 'Home - Pet Is Showing Signs Of Stress In The Home', 'Behaviour')
All_rabbit$Surrender.Reason <- replace(All_rabbit$Surrender.Reason, All_rabbit$Surrender.Reason == 'Cant Afford' | 
                                         All_rabbit$Surrender.Reason == 'Cant Afford Food/Grooming/General Expenses' |
                                         All_rabbit$Surrender.Reason == 'Cant Afford Vet Expenses for Chronic Condition' |
                                         All_rabbit$Surrender.Reason == 'Cant Afford Vet Expenses for Procedure/Illness' |
                                         All_rabbit$Surrender.Reason == 'Cant Afford Spay/Neuter' , 'Expense')
All_rabbit$Surrender.Reason <- replace(All_rabbit$Surrender.Reason, All_rabbit$Surrender.Reason == 'Unable To Find Home' | 
                                         All_rabbit$Surrender.Reason == 'Landlord Does Not Allow Pets' |
                                         All_rabbit$Surrender.Reason == 'Moving House' |
                                         All_rabbit$Surrender.Reason == 'Moving/Evicted - Cant Afford Pet Friendly Housing' |
                                         All_rabbit$Surrender.Reason == 'Moving/Evicted - Cant Find Pet Friendly Housing' |
                                         All_rabbit$Surrender.Reason == 'Moving/Evicted - Cant Take Pet Where Owner Going', 'Housing')
All_rabbit$Surrender.Reason <- replace(All_rabbit$Surrender.Reason, All_rabbit$Surrender.Reason == 'Pregnant - Animal Is Pregnant' | 
                                         All_rabbit$Surrender.Reason == 'Unwanted Litter' , 'Offspring')
All_rabbit$Surrender.Reason <- replace(All_rabbit$Surrender.Reason, All_rabbit$Surrender.Reason == 'Too Much Responsibility' | 
                                         All_rabbit$Surrender.Reason == 'No Time For Pet/Pet Is Too Much Responsibility' |
                                         All_rabbit$Surrender.Reason == 'No Time' |
                                         All_rabbit$Surrender.Reason == 'No Longer Wanted' |
                                         All_rabbit$Surrender.Reason == 'Children Not Ready For A Pet' |
                                         All_rabbit$Surrender.Reason == 'Behaviour - Pet Is Not Good With Children' |
                                         All_rabbit$Surrender.Reason == 'Divorce' |
                                         All_rabbit$Surrender.Reason == 'Home - Abusive Relationship/Violence In Family' |
                                         All_rabbit$Surrender.Reason == 'Home - Children Not Ready/Not Good With Pet' |
                                         All_rabbit$Surrender.Reason == 'Life Change - Baby/Divorce/lllness/Jail/Travel/etc' |
                                         All_rabbit$Surrender.Reason == 'Life Change - New Baby/Divorce/Relation Split/etc.' |
                                         All_rabbit$Surrender.Reason == 'Life Change - School/Travel/Holidays/Work/etc.' |
                                         All_rabbit$Surrender.Reason == 'Life Change- Jail/Treatment Centre/Transition Home' |
                                         All_rabbit$Surrender.Reason == 'Death Of Owner', 'Owner Life-related')                                         
All_rabbit$Surrender.Reason <- replace(All_rabbit$Surrender.Reason, All_rabbit$Surrender.Reason == 'Owner Sick' | 
                                         All_rabbit$Surrender.Reason == 'Owner Had Allergies' |
                                         All_rabbit$Surrender.Reason == 'Allergies - Person Has Allergies To Pet' |
                                         All_rabbit$Surrender.Reason == 'Life Change-Human Illness/Injury/CareHome/Hospital', 'Owner Health-related')
All_rabbit$Surrender.Reason <- replace(All_rabbit$Surrender.Reason, All_rabbit$Surrender.Reason == 'Too Many Animals' | 
                                         All_rabbit$Surrender.Reason == 'Too Many Other Animals' |
                                         All_rabbit$Surrender.Reason == 'Home - Other Pets Aggressive To Him/Her', 'Owner other pet-related')
All_rabbit$Surrender.Reason <- replace(All_rabbit$Surrender.Reason, All_rabbit$Surrender.Reason == 'Constable Visit' | 
                                         All_rabbit$Surrender.Reason == 'Other' |
                                         All_rabbit$Surrender.Reason == 'Rescue', 'Other')
All_rabbit$Surrender.Reason <- replace(All_rabbit$Surrender.Reason, All_rabbit$Surrender.Reason == 'Feral/Free Roaming - Living on Person\x92s Property', 'Feral')
                                                                                          
#create variables for brachycephaly, ear type, fur type, and size based on breeds
All_rabbit <- All_rabbit%>% mutate(Brachycephaly = case_when(Primary.Breed == 'American Fuzzy Lop' | 
                                                  Primary.Breed == 'French Lop' |
                                                  Primary.Breed == 'Holland Lop' |
                                                  Primary.Breed == 'Jersey Wooly' | 
                                                  Primary.Breed == 'Lionhead' |
                                                  Primary.Breed == 'Mini Lop' |
                                                  Primary.Breed == 'Netherland Dwarf' |
                                                  Primary.Breed == 'Polish' |
                                                  Primary.Breed == 'Polish Dwarf' ~ 'Brachycephalic',
                        Primary.Breed == 'Dwarf' | 
                          Primary.Breed == 'Californian Dwarf' |
                          Primary.Breed == 'Dwarf Eared' |
                          Primary.Breed == 'Lop Eared' |
                          Primary.Breed == 'Hotot' ~ 'Unknown',
                        Primary.Breed == 'American' |
                        Primary.Breed == 'American Sable' |
                        Primary.Breed == 'Angora' |
                        Primary.Breed == 'Belgian Hare' |
                        Primary.Breed == 'Beveren' |
                        Primary.Breed == 'Britannia Petit' |
                        Primary.Breed == 'Californian' |
                        Primary.Breed == 'Checkered Giant' |
                        Primary.Breed == 'Dutch' |
                        Primary.Breed == 'English Lop' |
                        Primary.Breed == 'English Spot' |
                        Primary.Breed == 'Flemish Giant' |
                        Primary.Breed == 'Florida White' |
                        Primary.Breed == 'French Angora' |
                        Primary.Breed == 'Harlequin' |
                        Primary.Breed == 'Havana' |
                        Primary.Breed == 'Himalayan' |
                        Primary.Breed == 'Mini Rex' |
                        Primary.Breed == 'New Zealand' |
                        Primary.Breed == 'Palomino' |
                        Primary.Breed == 'Rex' |
                        Primary.Breed == 'Rhinelander' |
                        Primary.Breed == 'Satin' |
                        Primary.Breed == 'Silver Fox' |
                        Primary.Breed == 'Silver Marten'~ 'Non-Brachycephalic'))
All_rabbit <- All_rabbit%>% mutate(Fur.length = case_when(Primary.Breed == 'American Fuzzy Lop' | 
                                                               Primary.Breed == 'Angora' |
                                                               Primary.Breed == 'French Angora' |
                                                               Primary.Breed == 'Jersey Wooly' | 
                                                               Primary.Breed == 'Lionhead' ~ 'Long',
                                                               Primary.Breed == 'Dwarf' | 
                                                               Primary.Breed == 'Californian Dwarf' |
                                                               Primary.Breed == 'Dwarf Eared' |
                                                               Primary.Breed == 'Lop Eared' ~ 'Unknown',
                                                             Primary.Breed == 'American' |
                                                               Primary.Breed == 'American Sable' |
                                                               Primary.Breed == 'Belgian Hare' |
                                                               Primary.Breed == 'Beveren' |
                                                               Primary.Breed == 'Britannia Petit' |
                                                               Primary.Breed == 'Californian' |
                                                               Primary.Breed == 'Checkered Giant' |
                                                               Primary.Breed == 'Dutch' |
                                                               Primary.Breed == 'English Lop' |
                                                               Primary.Breed == 'English Spot' |
                                                               Primary.Breed == 'Flemish Giant' |
                                                               Primary.Breed == 'Florida White' |
                                                               Primary.Breed == 'French Lop' |
                                                               Primary.Breed == 'Harlequin' |
                                                               Primary.Breed == 'Havana' |
                                                               Primary.Breed == 'Himalayan' |
                                                               Primary.Breed == 'Holland Lop' |
                                                               Primary.Breed == 'Hotot' |
                                                               Primary.Breed == 'Mini Lop' |
                                                               Primary.Breed == 'Mini Rex' |
                                                               Primary.Breed == 'Netherland Dwarf' |
                                                               Primary.Breed == 'New Zealand' |
                                                               Primary.Breed == 'Palomino' |
                                                               Primary.Breed == 'Polish' |
                                                               Primary.Breed == 'Polish Dwarf' |
                                                               Primary.Breed == 'Rex' |
                                                               Primary.Breed == 'Rhinelander' |
                                                               Primary.Breed == 'Satin' |
                                                               Primary.Breed == 'Silver Fox' |
                                                               Primary.Breed == 'Silver Marten'~ 'Short'))
All_rabbit <- All_rabbit%>% mutate(Ear.type = case_when(Primary.Breed == 'American Fuzzy Lop' | 
                                                               Primary.Breed == 'French Lop' |
                                                               Primary.Breed == 'Holland Lop' |
                                                               Primary.Breed == 'English Lop' | 
                                                               Primary.Breed == 'Lop Eared' |
                                                               Primary.Breed == 'Mini Lop' ~ 'Lop',
                                                             Primary.Breed == 'Dwarf' | 
                                                               Primary.Breed == 'Californian Dwarf' |
                                                               Primary.Breed == 'Dwarf Eared' ~ 'Unknown',
                                                             Primary.Breed == 'American' |
                                                               Primary.Breed == 'American Sable' |
                                                               Primary.Breed == 'Angora' |
                                                               Primary.Breed == 'Belgian Hare' |
                                                               Primary.Breed == 'Beveren' |
                                                               Primary.Breed == 'Britannia Petit' |
                                                               Primary.Breed == 'Californian' |
                                                               Primary.Breed == 'Checkered Giant' |
                                                               Primary.Breed == 'Dutch' |
                                                               Primary.Breed == 'English Spot' |
                                                               Primary.Breed == 'Flemish Giant' |
                                                               Primary.Breed == 'Florida White' |
                                                               Primary.Breed == 'French Angora' |
                                                               Primary.Breed == 'Harlequin' |
                                                               Primary.Breed == 'Havana' |
                                                               Primary.Breed == 'Himalayan' |
                                                               Primary.Breed == 'Hotot' |
                                                               Primary.Breed == 'Jersey Wooly' |
                                                               Primary.Breed == 'Lionhead' |
                                                               Primary.Breed == 'Mini Rex' |
                                                               Primary.Breed == 'Netherland Dwarf' |
                                                               Primary.Breed == 'New Zealand' |
                                                               Primary.Breed == 'Palomino' |
                                                               Primary.Breed == 'Polish' |
                                                               Primary.Breed == 'Polish Dwarf' |
                                                               Primary.Breed == 'Rex' |
                                                               Primary.Breed == 'Rhinelander' |
                                                               Primary.Breed == 'Satin' |
                                                               Primary.Breed == 'Silver Fox' |
                                                               Primary.Breed == 'Silver Marten'~ 'Erect'))
All_rabbit <- All_rabbit%>% mutate(Size = case_when(Primary.Breed == 'American Fuzzy Lop' | 
                                                          Primary.Breed == 'Britannia Petit' |
                                                          Primary.Breed == 'Californian Dwarf' | 
                                                          Primary.Breed == 'Dwarf' | 
                                                    Primary.Breed == 'Dwarf Eared' |
                                                    Primary.Breed == 'Himalayan' |
                                                    Primary.Breed == 'Holland Lop' |
                                                    Primary.Breed == 'Jersey Wooly' |
                                                    Primary.Breed == 'Lionhead' |
                                                    Primary.Breed == 'Mini Rex' |
                                                    Primary.Breed == 'Netherland Dwarf' |
                                                    Primary.Breed == 'Polish' |
                                                    Primary.Breed == 'Polish Dwarf' ~ 'Small',
                                                    Primary.Breed == 'American Sable' |
                                                    Primary.Breed == 'Dutch' |
                                                    Primary.Breed == 'English Spot' |
                                                    Primary.Breed == 'Florida White' |
                                                    Primary.Breed == 'Havana' |
                                                    Primary.Breed == 'Mini Lop'  ~ 'Medium',
                                                    Primary.Breed == 'American' |
                                                    Primary.Breed == 'Belgian Hare' |
                                                    Primary.Breed == 'Beveren' |
                                                    Primary.Breed == 'Californian' |
                                                    Primary.Breed == 'French Angora' |
                                                    Primary.Breed == 'Harlequin' |
                                                    Primary.Breed == 'New Zealand' |
                                                    Primary.Breed == 'Palomino' |
                                                    Primary.Breed == 'Rhinelander' |
                                                    Primary.Breed == 'Rex' |
                                                    Primary.Breed == 'Satin' |
                                                    Primary.Breed == 'Silver Fox' |
                                                    Primary.Breed == 'Silver Marten' ~ 'Large',
                                                    Primary.Breed == 'English Lop' |
                                                    Primary.Breed == 'French Lop' |
                                                    Primary.Breed == 'Checkered Giant' |
                                                    Primary.Breed == 'Flemish Giant' ~ 'Giant',
                                                    Primary.Breed == 'Angora' |
                                                    Primary.Breed == 'Hotot' |
                                                    Primary.Breed == 'Lop Eared' ~ 'Unknown'))


#create variables for intake year, intake month, outcome year, outcome month, age, and maturity
All_rabbit$Source.Date<-as.POSIXct(All_rabbit$Source.Date, format="%Y-%m-%d")
All_rabbit$Status.Date<-as.POSIXct(All_rabbit$Status.Date, format="%Y-%m-%d")
All_rabbit$DOB<-as.POSIXct(All_rabbit$DOB, format="%m-%d-%Y")
All_rabbit$Source.Year<-format(as.Date(All_rabbit$Source.Date, format='%Y-%m-%d'), "%Y")
All_rabbit$Source.Month<-format(as.Date(All_rabbit$Source.Date, format='%Y-%m-%d'), "%m")
All_rabbit$Age.in.Years = as.numeric(difftime(All_rabbit$Status.Date, All_rabbit$DOB, units = "weeks"))/52.25 
All_rabbit$Age.in.Years<-round(All_rabbit$Age.in.Years, digits = 1)
All_rabbit$Maturity <- ifelse(All_rabbit$Age.in.Years < 0.5,  'Young', ifelse(All_rabbit$Age.in.Years < 1, 'Young Adult', ifelse(All_rabbit$Age.in.Years <5, 'Adult', 'Senior')))
All_rabbit$Outcome.Year<-format(as.Date(All_rabbit$Status.Date, format='%Y-%m-%d'), "%Y")
All_rabbit$Outcome.Month<-format(as.Date(All_rabbit$Status.Date, format='%Y-%m-%d'), "%m")

fwrite(All_rabbit, file="all_rabbit.csv") 

#descriptive statistics for tables
data_frame(count(All_rabbit$Source.Year), prop.table(count(All_rabbit$Source.Year)$freq)*100)
data_frame(count(All_rabbit$Source.Month), prop.table(count(All_rabbit$Source.Month)$freq)*100)
data_frame(count(All_rabbit$Source), prop.table(count(All_rabbit$Source)$freq)*100)
data_frame(count(All_rabbit$Gender), prop.table(count(All_rabbit$Gender)$freq)*100)
data_frame(count(All_rabbit$Primary.Color), prop.table(count(All_rabbit$Primary.Color)$freq)*100)
data_frame(count(All_rabbit$Maturity), prop.table(count(All_rabbit$Maturity)$freq)*100)
data_frame(count(All_rabbit$Status), prop.table(count(All_rabbit$Status)$freq)*100)
data_frame(count(All_rabbit$Outcome.Eval.Cat), prop.table(count(All_rabbit$Outcome.Eval.Cat)$freq)*100)
data_frame(count(All_rabbit$Brachycephaly), prop.table(count(All_rabbit$Brachycephaly)$freq)*100)
data_frame(count(All_rabbit$Ear.type), prop.table(count(All_rabbit$Ear.type)$freq)*100)
data_frame(count(All_rabbit$Fur.length), prop.table(count(All_rabbit$Fur.length)$freq)*100)
data_frame(count(All_rabbit$Size), prop.table(count(All_rabbit$Size)$freq)*100)

data_frame(count(All_rabbit[!All_rabbit$Surrender.Reason == '',]$Surrender.Reason), prop.table(count(All_rabbit[!All_rabbit$Surrender.Reason == '',]$Surrender.Reason)$freq)*100)

stray.branches <- data_frame(count(All_rabbit[All_rabbit$Source == 'Stray',]$Intake.Region), prop.table(count(All_rabbit[All_rabbit$Source == 'Stray',]$Intake.Region)$freq)*100)
stray.branches

#look at intakes by year and month
year<-tibble(count(All_rabbit$Source.Year))
year.xtab <-xtabs (freq ~ x, year)
chisq.test(year.xtab)$exp
chisq.test(year.xtab) #year is significant

year.source <- tapply(All_rabbit$Animal.ID, list(All_rabbit$Source.Year, All_rabbit$Source), length)
year.source.df <- as.data.frame(year.source)
year.source.df <- year.source.df %>%
  cbind(year = rownames(year.source.df)) %>%
  pivot_longer(names_to = "Source",
               values_to = "count",
              cols = -year)

month<-tibble(count(All_rabbit$Source.Month))
month.xtab <-xtabs (freq ~ x, month)
chisq.test(month.xtab)$exp
chisq.test(month.xtab) #month is significant

month.source <- tapply(All_rabbit$Animal.ID, list(All_rabbit$Source.Month, All_rabbit$Source), length)
month.source.df <- as.data.frame(month.source)
month.source.df <- month.source.df %>%
  cbind(month = rownames(month.source.df)) %>%
  pivot_longer(names_to = "Source",
               values_to = "count",
               cols = -month)

month.age <- tapply(All_rabbit$Animal.ID, list(All_rabbit$Source.Month, All_rabbit$Age.in.Years), length)
month.age.df <- as.data.frame(month.age)
month.age.df <- month.age.df %>%
  cbind(month = rownames(month.age.df)) %>%
  pivot_longer(names_to = "Age",
               values_to = "count",
               cols = -month)


month.maturity <- tapply(All_rabbit$Animal.ID, list(All_rabbit$Source.Month, All_rabbit$Maturity), length)
month.maturity.df <- as.data.frame(month.maturity)
month.maturity.df <- month.maturity.df %>%
  cbind(month = rownames(month.maturity.df)) %>%
  pivot_longer(names_to = "Maturity",
               values_to = "count",
               cols = -month)

#New_maturity <- All_rabbit
#New_maturity$new_maturity <- ifelse(New_maturity$Age.in.Years < 0.5,  'Young', ifelse(New_maturity$Age.in.Years < 1, 'Young Adult', ifelse(New_maturity$Age.in.Years <5, 'Adult', 'Senior')))

#month.new.maturity <- tapply(New_maturity$Animal.ID, list(New_maturity$Source.Month,New_maturity$new_maturity), length)
#month.new.maturity.df <- as.data.frame(month.new.maturity)
#month.new.maturity.df <- month.new.maturity.df %>%
#  cbind(month = rownames(month.new.maturity.df)) %>%
#  pivot_longer(names_to = "Maturity",
#               values_to = "count",
#               cols = -month)

#May: 29% owner surrender 28% humane officer
#Dec: 68% owner surrender 

#plot year and month
# from http://www.sthda.com/english/articles/32-r-graphics-essentials/132-plot-grouped-data-box-plot-bar-plot-and-more/
bold.title.text<-element_text(face="bold",color="black", size=18)
bold.axis.text<-element_text(face="bold",color="black", size=18)

p_year <- ggplot(year, aes(x=x, y=freq)) + theme_bw() +
  geom_bar(aes(), position=position_dodge(), stat = "identity") +
  labs(x="Intake Year", y = "Number of Rabbit Intakes") + 
  theme(axis.title=bold.title.text, axis.text = bold.axis.text) + 
  theme(axis.ticks.x = element_blank(), axis.text.x = bold.axis.text, strip.text.x = element_text(size=12, face="bold"), panel.border = element_blank(), panel.grid.major = element_blank(), panel.grid.minor = element_blank(), axis.line = element_line(colour = "black"), axis.title=bold.title.text, axis.text = bold.axis.text, legend.title=bold.title.text, legend.text = bold.axis.text) +
  theme(legend.position = "none") 
p_year 

p_year_source <- ggplot(year.source.df, aes(x=year, y=count, fill=Source)) + 
  geom_bar(stat="identity", color = 'white') +
  labs(x="Intake Year", y = "Number of Rabbit Intakes") + 
  theme_bw() +
  theme(axis.title=bold.title.text, axis.text = bold.axis.text) + 
  theme(axis.ticks.x = element_blank(), axis.text.x = bold.axis.text, strip.text.x = element_text(size=12, face="bold"), panel.border = element_blank(), panel.grid.major = element_blank(), panel.grid.minor = element_blank(), axis.line = element_line(colour = "black"), axis.title=bold.title.text, axis.text = bold.axis.text, legend.title=bold.title.text, legend.text = bold.axis.text) +
  theme(legend.position = "right") 
p_year_source

#line_year <- ggplot(year, aes(x=Source.Year, y=n, group=1)) + theme_bw() +
#  geom_line() +
#  geom_point() +
#  labs(x="Intake Year", y = "Number of Rabbit Intakes") + 
#  theme(axis.title=bold.title.text, axis.text = bold.axis.text) + 
#  theme(axis.ticks.x = element_blank(), axis.text.x = bold.axis.text, strip.text.x = element_text(size=12, face="bold"), panel.border = element_blank(), panel.grid.major = element_blank(), panel.grid.minor = element_blank(), axis.line = element_line(colour = "black"), axis.title=bold.title.text, axis.text = bold.axis.text, legend.title=bold.title.text, legend.text = bold.axis.text) +
#  theme(legend.position = "none") 
#line_year

p_month <- ggplot(month, aes(x=x, y=freq)) + theme_bw() +
  geom_bar(aes(), position=position_dodge(), stat = "identity") +
    labs(x="Intake Month", y = "Number of Rabbit Intakes") + 
  theme(axis.title=bold.title.text, axis.text = bold.axis.text) + 
  theme(axis.ticks.x = element_blank(), axis.text.x = bold.axis.text, strip.text.x = element_text(size=12, face="bold"), panel.border = element_blank(), panel.grid.major = element_blank(), panel.grid.minor = element_blank(), axis.line = element_line(colour = "black"), axis.title=bold.title.text, axis.text = bold.axis.text, legend.title=bold.title.text, legend.text = bold.axis.text) +
  theme(legend.position = "none") 
p_month 

p_month_source <- ggplot(month.source.df, aes(x=month, y=count, fill=Source)) + 
  geom_bar(stat="identity") +
  labs(x="Intake Month", y = "Number of Rabbit Intakes") + 
  theme_bw() +
  theme(axis.title=bold.title.text, axis.text = bold.axis.text) + 
  theme(axis.ticks.x = element_blank(), axis.text.x = bold.axis.text, strip.text.x = element_text(size=12, face="bold"), panel.border = element_blank(), panel.grid.major = element_blank(), panel.grid.minor = element_blank(), axis.line = element_line(colour = "black"), axis.title=bold.title.text, axis.text = bold.axis.text, legend.title=bold.title.text, legend.text = bold.axis.text) +
  theme(legend.position = "right") 
p_month_source

p_month_age <- ggplot(month.age.df, aes(x=month, y=count, fill=Age)) + 
  geom_bar(stat="identity", colour = 'white') +
  labs(x="Intake Month", y = "Number of Rabbit Intakes") + 
  theme_bw() +
  theme(axis.title=bold.title.text, axis.text = bold.axis.text) + 
  theme(axis.ticks.x = element_blank(), axis.text.x = bold.axis.text, strip.text.x = element_text(size=12, face="bold"), panel.border = element_blank(), panel.grid.major = element_blank(), panel.grid.minor = element_blank(), axis.line = element_line(colour = "black"), axis.title=bold.title.text, axis.text = bold.axis.text, legend.title=bold.title.text, legend.text = bold.axis.text) +
  theme(legend.position = "right") 
p_month_age

p_month_maturity <- ggplot(month.maturity.df, aes(x=month, y=count, fill=Maturity)) + 
  geom_bar(stat="identity") +
  labs(x="Intake Month", y = "Number of Rabbit Intakes") + 
  theme_bw() +
  theme(axis.title=bold.title.text, axis.text = bold.axis.text) + 
  theme(axis.ticks.x = element_blank(), axis.text.x = bold.axis.text, strip.text.x = element_text(size=12, face="bold"), panel.border = element_blank(), panel.grid.major = element_blank(), panel.grid.minor = element_blank(), axis.line = element_line(colour = "black"), axis.title=bold.title.text, axis.text = bold.axis.text, legend.title=bold.title.text, legend.text = bold.axis.text) +
  theme(legend.position = "right") 
p_month_maturity

#p_month_new_maturity <- ggplot(month.new.maturity.df, aes(x=month, y=count, fill=Maturity)) + 
#  geom_bar(stat="identity") +
#  labs(x="Intake Month", y = "Number of Rabbit Intakes") + 
#  theme_bw() +
#  theme(axis.title=bold.title.text, axis.text = bold.axis.text) + 
#  theme(axis.ticks.x = element_blank(), axis.text.x = bold.axis.text, strip.text.x = element_text(size=12, face="bold"), panel.border = element_blank(), panel.grid.major = element_blank(), panel.grid.minor = element_blank(), axis.line = element_line(colour = "black"), axis.title=bold.title.text, axis.text = bold.axis.text, legend.title=bold.title.text, legend.text = bold.axis.text) +
#  theme(legend.position = "right") 
#p_month_new_maturity


#line_month <- ggplot(month, aes(x=Source.Month, y=n, group=1)) + theme_bw() +
#  geom_line() +
#  geom_point() +
#  labs(x="Intake Month", y = "Number of Rabbit Intakes") + 
#  theme(axis.title=bold.title.text, axis.text = bold.axis.text) + 
#  theme(axis.ticks.x = element_blank(), axis.text.x = bold.axis.text, strip.text.x = element_text(size=12, face="bold"), panel.border = element_blank(), panel.grid.major = element_blank(), panel.grid.minor = element_blank(), axis.line = element_line(colour = "black"), axis.title=bold.title.text, axis.text = bold.axis.text, legend.title=bold.title.text, legend.text = bold.axis.text) +
#  theme(legend.position = "none") 
#line_month

#looking at adoptions
adopted_rabbit <- filter(All_rabbit, Status== 'Adopted')
euthanized_rabbit <- filter(All_rabbit, Status== 'Euthanized')

data_frame(count(adopted_rabbit$Outcome.Year), prop.table(count(adopted_rabbit$Outcome.Year)$freq)*100)
data_frame(count(adopted_rabbit$Outcome.Month), prop.table(count(adopted_rabbit$Outcome.Month)$freq)*100)

adoption_month<-tibble(count(adopted_rabbit$Outcome.Month))
adoption.month.xtab <-xtabs (freq ~ x, adoption_month)
chisq.test(adoption.month.xtab)$exp
chisq.test(adoption.month.xtab) #month is significant

p_adoption_month <- ggplot(adoption_month, aes(x=x, y=freq)) + theme_bw() +
  geom_bar(aes(fill = x), position=position_dodge(), stat = "identity") +
  geom_text(aes(1, 106), label= '86', size = 8) +
  geom_text(aes(2, 109), label= '89', size = 8) +
  geom_text(aes(3, 161), label= '141', size = 8) +
  geom_text(aes(4, 127), label= '117', size = 8) +
  geom_text(aes(5, 121), label= '101', size = 8) +
  geom_text(aes(6, 100), label= '80', size = 8) +
  geom_text(aes(7, 112), label= '92', size = 8) +
  geom_text(aes(8, 125), label= '105', size = 8) +
  geom_text(aes(9, 123), label= '103', size = 8) +
  geom_text(aes(10, 136), label= '116', size = 8) +
  geom_text(aes(11, 119), label= '99', size = 8) +
  geom_text(aes(12, 149), label= '129', size = 8) +
  labs(x="Month", y = "Number of Rabbit Adoptions") + 
  theme(axis.title=bold.title.text, axis.text = bold.axis.text) + 
  theme(axis.ticks.x = element_blank(), axis.text.x = bold.axis.text, strip.text.x = element_text(size=12, face="bold"), panel.border = element_blank(), panel.grid.major = element_blank(), panel.grid.minor = element_blank(), axis.line = element_line(colour = "black"), axis.title=bold.title.text, axis.text = bold.axis.text, legend.title=bold.title.text, legend.text = bold.axis.text) +
  theme(legend.position = "none") 
p_adoption_month 

#dataset for LOS analysis
ggplot(All_rabbit, aes(x=LOS)) +geom_histogram(binwidth = 20, color = "red")
summary(All_rabbit)

ggplot(adopted_rabbit, aes(x=LOS)) + geom_histogram(binwidth = 20, color = "red") #right-skewed
summary(adopted_rabbit)
ggplot(euthanized_rabbit, aes(x=LOS)) + geom_histogram(binwidth = 20, color = "red") #right-skewed
summary(euthanized_rabbit)

LM_rabbit<-na.omit(adopted_rabbit)
LM_rabbit<- LM_rabbit[!LM_rabbit$Gender == "Unknown",]

count(LM_rabbit$Source.Year)
count(LM_rabbit$Source.Month)
count(LM_rabbit$Maturity)
count(LM_rabbit$Gender)
count(LM_rabbit$Outcome.Eval.Cat)
count(LM_rabbit$Primary.Color)
count(LM_rabbit$Source)
count(LM_rabbit$Brachycephaly)
count(LM_rabbit$Ear.type)
count(LM_rabbit$Fur.length)
count(LM_rabbit$Size)

ggplot(LM_rabbit, aes(x=LOS)) + geom_histogram(binwidth = 20, color = "red") #right-skewed
LM_rabbit$log.LOS<-log10(LM_rabbit$LOS +1)
ggplot(LM_rabbit, aes(x=log.LOS)) + geom_histogram(binwidth = 0.1, color = "red") #quite normal
hist(LM_rabbit$log.LOS)
summary(LM_rabbit)

#linear model 
LM = lm(log.LOS ~ Source.Year + Source.Month + Source + Gender + Age.in.Years + Primary.Color + Outcome.Eval.Cat + Brachycephaly + Fur.length + Ear.type + Size, LM_rabbit)
summary(LM)
#rsquared.glmm(LM)

plot(fitted(LM),residuals(LM))
hist(residuals(LM))
qqnorm(residuals(LM))

#LM = lm(log.LOS ~ Source.Year + Source.Month + Source + Gender + Age.in.Years + Primary.Color + Outcome.Eval.Cat + Brachycephaly + Fur.length + Ear.type + Size, LM_rabbit)
summary(lm(log.LOS ~ Size + Age.in.Years, LM_rabbit))
summary(lm(log.LOS ~ Size + Age.in.Years + Age.in.Years*Size, LM_rabbit))
summary(lm(log.LOS ~ Outcome.Eval.Cat + Age.in.Years, LM_rabbit))
summary(lm(log.LOS ~ Outcome.Eval.Cat + Age.in.Years + Age.in.Years*Outcome.Eval.Cat, LM_rabbit))
summary(lm(log.LOS ~ Source + Age.in.Years, LM_rabbit))
summary(lm(log.LOS ~ Source + Age.in.Years + Age.in.Years*Source, LM_rabbit))

plot(fitted(lm(log.LOS ~ Age.in.Years + Source.Year + Source + Brachycephaly + Source.Month , LM_rabbit)), residuals(lm(log.LOS ~ Age.in.Years + Source.Year + Source , LM_rabbit)))
plot(fitted(lm(log.LOS ~ Age.in.Years + Source.Year  , LM_rabbit)), residuals(lm(log.LOS ~ Age.in.Years + Source.Year, LM_rabbit)))

AV <- aov(LM)
summary(AV)

aggregate(LOS~Source.Year, LM_rabbit, median) 
aggregate(LOS~Source.Year, LM_rabbit, length) 
TukeyHSD(AV, "Source.Year", conf.level = 0.95, p.adjust.methods = "bonferroni")
ks.test(log.LOS~Source.Year, LM_rabbit)
#Year.Letters <- multcompLetters(extract_p(TukeyHSD(AV)$Source.Year))
#Year.Letters

p_los_year <- ggplot(LM_rabbit, aes(x=Source.Year, y=LOS, fill = Source.Year)) +
  geom_boxplot(aes(fill=Source.Year),width = 0.4, outlier.shape = NA, alpha = 0.3) +
  geom_point(aes(y = LOS, color = Source.Year), position = position_jitter(width = .15), size = .5, alpha = 0.8)+
  geom_text(aes(1, 800), label= 'A', size = 8) +
  geom_text(aes(2, 800), label= 'A', size = 8) +
  geom_text(aes(3, 800), label= 'A', size = 8) +
  geom_text(aes(4, 800), label= 'B', size = 8) +
  geom_text(aes(5, 800), label= 'B', size = 8) +
  theme_bw() +
  theme(axis.ticks.x = element_blank(), axis.text.x = bold.axis.text, strip.text.x = element_text(size=12, face="bold"), panel.border = element_blank(), panel.grid.major = element_blank(), panel.grid.minor = element_blank(), axis.line = element_line(colour = "black"), axis.title=bold.title.text, axis.text = bold.axis.text, legend.title=bold.title.text, legend.text = bold.axis.text) +
  theme(legend.position = "none") + labs(x = "Intake Year", y = "Length of Stay (Days)") +
  geom_flat_violin(position = position_nudge(x = .3, y = 0), trim = TRUE, alpha = .8, scale = "width") +
  geom_point(data = aggregate(LOS ~  Source.Year, LM_rabbit, mean), aes(x = Source.Year), position = position_nudge(x = 0.4), size = 1.5) +
  scale_color_brewer(palette = "Set1") +
  scale_fill_brewer(palette = "Set1") +
  scale_y_continuous()
p_los_year

aggregate(LOS~Source.Month, LM_rabbit, median) 
aggregate(LOS~Source.Month, LM_rabbit, length)
TukeyHSD(AV, "Source.Month", conf.level = 0.95, p.adjust.methods = "bonferroni")
#Month.Letters <-  multcompLetters(extract_p(TukeyHSD(AV)$Source.Month))
#Month.Letters

p_los_month <- ggplot(LM_rabbit, aes(x=Source.Month, y=LOS, fill = Source.Month)) +
  geom_boxplot(aes(fill=Source.Month),width = 0.4, outlier.shape = NA, alpha = 0.3) +
  geom_point(aes(y = LOS, color = Source.Month), position = position_jitter(width = .15), size = .5, alpha = 0.8)+
  geom_text(aes(1, 800), label= 'ABC', size = 8) +
  geom_text(aes(2, 800), label= 'ABC', size = 8) +
  geom_text(aes(3, 800), label= 'AB', size = 8) +
  geom_text(aes(4, 800), label= 'ABC', size = 8) +
  geom_text(aes(5, 800), label= 'C', size = 8) +
  geom_text(aes(6, 800), label= 'ABC', size = 8) +
  geom_text(aes(7, 800), label= 'ABC', size = 8) +
  geom_text(aes(8, 800), label= 'ABC', size = 8) +
  geom_text(aes(9, 800), label= 'ABC', size = 8) +
  geom_text(aes(10, 800), label= 'BC', size = 8) +
  geom_text(aes(11, 800), label= 'ABC', size = 8) +
  geom_text(aes(12, 800), label= 'A', size = 8) +
  theme_bw() +
  theme(axis.ticks.x = element_blank(), axis.text.x = bold.axis.text, strip.text.x = element_text(size=12, face="bold"), panel.border = element_blank(), panel.grid.major = element_blank(), panel.grid.minor = element_blank(), axis.line = element_line(colour = "black"), axis.title=bold.title.text, axis.text = bold.axis.text, legend.title=bold.title.text, legend.text = bold.axis.text) +
  theme(legend.position = "none") + labs(x = "Intake Month", y = "Length of Stay (Days)") +
  geom_flat_violin(position = position_nudge(x = .3, y = 0), trim = TRUE, alpha = .8, scale = "width") +
  geom_point(data = aggregate(LOS ~ Source.Month, LM_rabbit, mean), aes(x = Source.Month), position = position_nudge(x = 0.4), size = 1.5) +
  scale_color_brewer(palette = "Paired") +
  scale_fill_brewer(palette = "Paired") +
  scale_y_continuous()
p_los_month

aggregate(LOS~Source, LM_rabbit, median) 
aggregate(LOS~Source, LM_rabbit, length) 
TukeyHSD(AV, "Source", conf.level = 0.95, p.adjust.methods = "bonferroni")
#Source.Letters <-  multcompLetters(extract_p(TukeyHSD(AV)$Source))
#Source.Letters

p_los_source <- ggplot(LM_rabbit, aes(x=Source, y=LOS, fill = Source)) +
  geom_boxplot(aes(fill=Source),width = 0.4, outlier.shape = NA, alpha = 0.3) +
  geom_point(aes(y = LOS, color = Source), position = position_jitter(width = .15), size = .5, alpha = 0.8)+
  geom_text(aes(1, 800), label= 'B', size = 8) +
  geom_text(aes(2, 800), label= 'AB', size = 8) +
  geom_text(aes(3, 800), label= 'A', size = 8) +
  geom_text(aes(4, 800), label= 'AB', size = 8) +
  geom_text(aes(5, 800), label= 'A', size = 8) +
  geom_text(aes(6, 800), label= 'AB', size = 8) +
  theme_bw() +
  theme(axis.ticks.x = element_blank(), axis.text.x = bold.axis.text, strip.text.x = element_text(size=12, face="bold"), panel.border = element_blank(), panel.grid.major = element_blank(), panel.grid.minor = element_blank(), axis.line = element_line(colour = "black"), axis.title=bold.title.text, axis.text = bold.axis.text, legend.title=bold.title.text, legend.text = bold.axis.text) +
  theme(legend.position = "none") + labs(x = "Source of Intake", y = "Length of Stay (Days)") +
  geom_flat_violin(position = position_nudge(x = .3, y = 0), trim = TRUE, alpha = .8, scale = "width") +
  geom_point(data = aggregate(LOS ~ Source, LM_rabbit, mean), aes(x = Source), position = position_nudge(x = 0.4), size = 1.5) +
  scale_color_brewer(palette = "Set1") +
  scale_fill_brewer(palette = "Set1") +
  scale_y_continuous()
p_los_source

#aggregate(LOS~Maturity, LM_rabbit, median) 
#aggregate(LOS~Maturity, LM_rabbit, length) 
#TukeyHSD(AV, "Maturity", conf.level = 0.95, p.adjust.methods = "bonferroni")
#Maturity.Letters <-  multcompLetters(extract_p(TukeyHSD(AV)$Maturity))
#Maturity.Letters

#p_los_age <- ggplot(LM_rabbit, aes(x=Maturity, y=LOS, fill = Maturity)) +
#  geom_boxplot(aes(fill=Maturity),width = 0.4, outlier.shape = NA, alpha = 0.3) +
#  geom_point(aes(y = LOS, color = Maturity), position = position_jitter(width = .15), size = .5, alpha = 0.8)+
#  geom_text(aes(1, 800), label= 'A', size = 8) +
#  geom_text(aes(2, 800), label= 'A', size = 8) +
#  geom_text(aes(3, 800), label= 'B', size = 8) +
#  theme_bw() +
#  theme(axis.ticks.x = element_blank(), axis.text.x = bold.axis.text, strip.text.x = element_text(size=12, face="bold"), panel.border = element_blank(), panel.grid.major = element_blank(), panel.grid.minor = element_blank(), axis.line = element_line(colour = "black"), axis.title=bold.title.text, axis.text = bold.axis.text, legend.title=bold.title.text, legend.text = bold.axis.text) +
#  theme(legend.position = "none") + labs(x = "Age", y = "Length of Stay (Days)") +
#  geom_flat_violin(position = position_nudge(x = .3, y = 0), trim = TRUE, alpha = .8, scale = "width") +
#  scale_color_brewer(palette = "Set1") +
#  scale_fill_brewer(palette = "Set1") +
#  scale_y_continuous(breaks = seq(0, 200, by = 50))
#p_los_age

ggplot(LM_rabbit, aes(x=Age.in.Years, y=LOS)) + 
  geom_point() +  
  stat_smooth(method = "lm", formula = y ~ x) +
  theme_bw() +
  theme(axis.ticks.x = element_blank(), axis.text.x = bold.axis.text, strip.text.x = element_text(size=12, face="bold"), panel.border = element_blank(), panel.grid.major = element_blank(), panel.grid.minor = element_blank(), axis.line = element_line(colour = "black"), axis.title=bold.title.text, axis.text = bold.axis.text, legend.title=bold.title.text, legend.text = bold.axis.text) +
  theme(legend.position = "right") + labs(x = "Age (Years)", y = "Length of Stay (Days)") 

aggregate(LOS~Gender, LM_rabbit, median) 
aggregate(LOS~Gender, LM_rabbit, length)

p_los_sex <- ggplot(LM_rabbit, aes(x=Gender, y=LOS, fill = Gender)) +
  geom_boxplot(aes(fill=Gender),width = 0.4, outlier.shape = NA, alpha = 0.3) +
  geom_point(aes(y = LOS, color = Gender), position = position_jitter(width = .15), size = .5, alpha = 0.8)+
  geom_text(aes(1, 800), label= 'A', size = 8) +
  geom_text(aes(2, 800), label= 'A', size = 8) +
  theme_bw() +
  theme(axis.ticks.x = element_blank(), axis.text.x = bold.axis.text, strip.text.x = element_text(size=12, face="bold"), panel.border = element_blank(), panel.grid.major = element_blank(), panel.grid.minor = element_blank(), axis.line = element_line(colour = "black"), axis.title=bold.title.text, axis.text = bold.axis.text, legend.title=bold.title.text, legend.text = bold.axis.text) +
  theme(legend.position = "none") + labs(x = "Sex", y = "Length of Stay (Days)") +
  geom_flat_violin(position = position_nudge(x = .3, y = 0), trim = TRUE, alpha = .8, scale = "width") +
  scale_color_brewer(palette = "Set1") +
  scale_fill_brewer(palette = "Set1") +
  scale_y_continuous(breaks = seq(0, 200, by = 50))
p_los_sex

aggregate(LOS~Outcome.Eval.Cat, LM_rabbit, median) 
aggregate(LOS~Outcome.Eval.Cat, LM_rabbit, length)

p_los_asil <- ggplot(LM_rabbit, aes(x=Outcome.Eval.Cat, y=LOS, fill = Outcome.Eval.Cat)) +
  geom_boxplot(aes(fill=Outcome.Eval.Cat),width = 0.4, outlier.shape = NA, alpha = 0.3) +
  geom_point(aes(y = LOS, color = Outcome.Eval.Cat), position = position_jitter(width = .15), size = .5, alpha = 0.8)+
  geom_text(aes(1, 800), label= 'A', size = 8) +
  geom_text(aes(2, 800), label= 'A', size = 8) +
  geom_text(aes(3, 800), label= 'A', size = 8) +
  theme_bw() +
  theme(axis.ticks.x = element_blank(), axis.text.x = bold.axis.text, strip.text.x = element_text(size=12, face="bold"), panel.border = element_blank(), panel.grid.major = element_blank(), panel.grid.minor = element_blank(), axis.line = element_line(colour = "black"), axis.title=bold.title.text, axis.text = bold.axis.text, legend.title=bold.title.text, legend.text = bold.axis.text) +
  theme(legend.position = "none") + labs(x = "Asilomar Accords Category", y = "Length of Stay (Days)") +
  geom_flat_violin(position = position_nudge(x = .3, y = 0), trim = TRUE, alpha = .8, scale = "width") +
  scale_color_brewer(palette = "Set1") +
  scale_fill_brewer(palette = "Set1") +
  scale_y_continuous(breaks = seq(0, 200, by = 50))
p_los_asil

aggregate(LOS~Primary.Color, LM_rabbit, median) 
aggregate(LOS~Primary.Color, LM_rabbit, length)
TukeyHSD(AV, "Primary.Color", conf.level = 0.95, p.adjust.methods = "bonferroni")

p_los_color <- ggplot(LM_rabbit, aes(x=Primary.Color, y=LOS, fill = Primary.Color)) +
  geom_boxplot(aes(fill=Primary.Color),width = 0.4, outlier.shape = NA, alpha = 0.3) +
  geom_point(aes(y = LOS, color = Primary.Color), position = position_jitter(width = .15), size = .5, alpha = 0.8)+
  geom_text(aes(1, 800), label= 'A', size = 8) +
  geom_text(aes(2, 800), label= 'A', size = 8) +
  geom_text(aes(3, 800), label= 'A', size = 8) +
  geom_text(aes(4, 800), label= 'A', size = 8) +
  theme_bw() +
  theme(axis.ticks.x = element_blank(), axis.text.x = bold.axis.text, strip.text.x = element_text(size=12, face="bold"), panel.border = element_blank(), panel.grid.major = element_blank(), panel.grid.minor = element_blank(), axis.line = element_line(colour = "black"), axis.title=bold.title.text, axis.text = bold.axis.text, legend.title=bold.title.text, legend.text = bold.axis.text) +
  theme(legend.position = "none") + labs(x = "Primary Coat Colour", y = "Length of Stay (Days)") +
  geom_flat_violin(position = position_nudge(x = .3, y = 0), trim = TRUE, alpha = .8, scale = "width") +
  scale_color_brewer(palette = "Set1") +
  scale_fill_brewer(palette = "Set1") +
  scale_y_continuous(breaks = seq(0, 200, by = 50))
p_los_color

aggregate(LOS~Brachycephaly, LM_rabbit, median) 
aggregate(LOS~Brachycephaly, LM_rabbit, length)
TukeyHSD(AV, "Brachycephaly", conf.level = 0.95, p.adjust.methods = "bonferroni")

p_los_brac <- ggplot(LM_rabbit, aes(x=Brachycephaly, y=LOS, fill = Brachycephaly)) +
  geom_boxplot(aes(fill=Brachycephaly),width = 0.4, outlier.shape = NA, alpha = 0.3) +
  geom_point(aes(y = LOS, color = Brachycephaly), position = position_jitter(width = .15), size = .5, alpha = 0.8)+
  geom_text(aes(1, 800), label= 'A', size = 8) +
  geom_text(aes(2, 800), label= 'B', size = 8) +
  geom_text(aes(3, 800), label= 'AB', size = 8) +
  theme_bw() +
  theme(axis.ticks.x = element_blank(), axis.text.x = bold.axis.text, strip.text.x = element_text(size=12, face="bold"), panel.border = element_blank(), panel.grid.major = element_blank(), panel.grid.minor = element_blank(), axis.line = element_line(colour = "black"), axis.title=bold.title.text, axis.text = bold.axis.text, legend.title=bold.title.text, legend.text = bold.axis.text) +
  theme(legend.position = "none") + labs(x = "Cephalic Type", y = "Length of Stay (Days)") +
  geom_flat_violin(position = position_nudge(x = .3, y = 0), trim = TRUE, alpha = .8, scale = "width") +
  geom_point(data = aggregate(LOS ~ Brachycephaly, LM_rabbit, mean), aes(x = Brachycephaly), position = position_nudge(x = 0.4), size = 1.5) +
  scale_color_brewer(palette = "Set1") +
  scale_fill_brewer(palette = "Set1") +
  scale_y_continuous()
p_los_brac

aggregate(LOS~Ear.type, LM_rabbit, median) 
aggregate(LOS~Ear.type, LM_rabbit, length)
TukeyHSD(AV, "Ear.type", conf.level = 0.95, p.adjust.methods = "bonferroni")

p_los_ear <- ggplot(LM_rabbit, aes(x=Ear.type, y=LOS, fill = Ear.type)) +
  geom_boxplot(aes(fill=Ear.type),width = 0.4, outlier.shape = NA, alpha = 0.3) +
  geom_point(aes(y = LOS, color = Ear.type), position = position_jitter(width = .15), size = .5, alpha = 0.8)+
  geom_text(aes(1, 800), label= 'A', size = 8) +
  geom_text(aes(2, 800), label= 'A', size = 8) +
  geom_text(aes(3, 800), label= 'A', size = 8) +
  theme_bw() +
  theme(axis.ticks.x = element_blank(), axis.text.x = bold.axis.text, strip.text.x = element_text(size=12, face="bold"), panel.border = element_blank(), panel.grid.major = element_blank(), panel.grid.minor = element_blank(), axis.line = element_line(colour = "black"), axis.title=bold.title.text, axis.text = bold.axis.text, legend.title=bold.title.text, legend.text = bold.axis.text) +
  theme(legend.position = "none") + labs(x = "Ear Type", y = "Length of Stay (Days)") +
  geom_flat_violin(position = position_nudge(x = .3, y = 0), trim = TRUE, alpha = .8, scale = "width") +
  scale_color_brewer(palette = "Set1") +
  scale_fill_brewer(palette = "Set1") +
  scale_y_continuous(breaks = seq(0, 200, by = 50))
p_los_ear

aggregate(LOS~Fur.length, LM_rabbit, median) 
aggregate(LOS~Fur.length, LM_rabbit, length)
TukeyHSD(AV, "Fur.length", conf.level = 0.95, p.adjust.methods = "bonferroni")

p_los_fur <- ggplot(LM_rabbit, aes(x=Fur.length, y=LOS, fill = Fur.length)) +
  geom_boxplot(aes(fill=Fur.length),width = 0.4, outlier.shape = NA, alpha = 0.3) +
  geom_point(aes(y = LOS, color = Fur.length), position = position_jitter(width = .15), size = .5, alpha = 0.8)+
  geom_text(aes(1, 800), label= 'A', size = 8) +
  geom_text(aes(2, 800), label= 'A', size = 8) +
  geom_text(aes(3, 800), label= 'A', size = 8) +
  theme_bw() +
  theme(axis.ticks.x = element_blank(), axis.text.x = bold.axis.text, strip.text.x = element_text(size=12, face="bold"), panel.border = element_blank(), panel.grid.major = element_blank(), panel.grid.minor = element_blank(), axis.line = element_line(colour = "black"), axis.title=bold.title.text, axis.text = bold.axis.text, legend.title=bold.title.text, legend.text = bold.axis.text) +
  theme(legend.position = "none") + labs(x = "Fur Length", y = "Length of Stay (Days)") +
  geom_flat_violin(position = position_nudge(x = .3, y = 0), trim = TRUE, alpha = .8, scale = "width") +
  scale_color_brewer(palette = "Set1") +
  scale_fill_brewer(palette = "Set1") +
  scale_y_continuous()
p_los_fur

aggregate(LOS~Size, LM_rabbit, median) 
aggregate(LOS~Size, LM_rabbit, length)
TukeyHSD(AV, "Size", conf.level = 0.95, p.adjust.methods = "bonferroni")

p_los_size <- ggplot(LM_rabbit, aes(x=Size, y=LOS, fill = Size)) +
  geom_boxplot(aes(fill=Size),width = 0.4, outlier.shape = NA, alpha = 0.3) +
  geom_point(aes(y = LOS, color = Size), position = position_jitter(width = .15), size = .5, alpha = 0.8)+
  geom_text(aes(1, 800), label= 'A', size = 8) +
  geom_text(aes(2, 800), label= 'B', size = 8) +
  geom_text(aes(3, 800), label= 'AB', size = 8) +
  geom_text(aes(4, 800), label= 'B', size = 8) +
  geom_text(aes(5, 800), label= 'B', size = 8) +
  theme_bw() +
  theme(axis.ticks.x = element_blank(), axis.text.x = bold.axis.text, strip.text.x = element_text(size=12, face="bold"), panel.border = element_blank(), panel.grid.major = element_blank(), panel.grid.minor = element_blank(), axis.line = element_line(colour = "black"), axis.title=bold.title.text, axis.text = bold.axis.text, legend.title=bold.title.text, legend.text = bold.axis.text) +
  theme(legend.position = "none") + labs(x = "Breed Size", y = "Length of Stay (Days)") +
  geom_flat_violin(position = position_nudge(x = .3, y = 0), trim = TRUE, alpha = .8, scale = "width") +
  geom_point(data = aggregate(LOS ~ Size, LM_rabbit, mean), aes(x = Size), position = position_nudge(x = 0.4), size = 1.5) +
  scale_color_brewer(palette = "Set1") +
  scale_fill_brewer(palette = "Set1") +
  scale_y_continuous()
p_los_size

aggregate(LOS~Maturity, LM_rabbit, median)
